# Supplementary material for: Small pangenome of Candida parapsilosis reflects overall low intraspecific diversity
Source: mBio. 2025 Aug 25;16(10):e01320-25. doi: 10.1128/mbio.01320-25 (PMC12505961; doi:10.1128/mbio.01320-25)
Supplement: Table S1 — C. parapsilosis isolates, assembly statistics, and pangenome analysis. [file mbio.01320-25-s0002.xlsx]

## Sheet: 1A
Table S1A. List of C. parapsilosis isolates.		Short read data		Long read data
Sample	Origin	Source/Method	Accession	Source/Method	Accession
CLIB214	Puerto Rico	10.1101/gr.257816.119	SRS5409208	10.1371/journal.pgen.1009815	ERS4520267
MSK812	MSKCC, NY, USA	10.1128/mbio.01777-22	SRS11312765	10.1128/mbio.01777-22	SRS11637380
MSK803	MSKCC, NY, USA	10.1128/mbio.01777-22	SRS11312741	10.1128/mbio.01777-22	SRS11637379
MSK802	MSKCC, NY, USA	10.1128/mbio.01777-22	SRS11312740	10.1128/mbio.01777-22	SRS11637378
UCD321	Ireland	10.1128/mbio.01777-22	SRR17522870	10.1128/mbio.01777-22	SRS11571882
PEU651	Universitatsmedizin Gottingen, Institut fur Medizinische Mikrobiologie	This Study: Illumina DNA prep (Cat No. 20060060) | Illumina DNA/RNA UD Indexes Set A (Cat No.20091646), Illumina NexSeq 500 instrument	SRR31351063	This Study: Native Barcoding Kit (SQK-NBD114-24), MinION MK1B device (MinKnow v. 24.06.16)	SRR32005334
NRZ-BK680	Universitatsmedizin Gottingen, Institut fur Medizinische Mikrobiologie	This Study: Illumina DNA prep (Cat No. 20018704) | Index kit: IDT ILMN DNA/RNA UDI A Tag 96 Idx 96 Spl (Cat: 20027213), Illumina NextSeq 500 instrument	SRR31351124	This Study: Native Barcoding Kit (SQK-NBD114-24), MinION MK1C device (MinKnow v. 22.10.07)	SRR32005333
EGM1079	Universitatsmedizin Gottingen, Institut fur Medizinische Mikrobiologie	This Study: Illumina DNA prep (Cat No. 20060060) | Illumina DNA/RNA UD Indexes Set A (Cat No.20091646), Illumina NexSeq 500 instrument	SRR31351249	This Study: Native Barcoding Kit (SQK-NBD114-24), MinION MK1B device (MinKnow v. 24.06.8)	SRR32005332
02-203	Italy	10.1128/mbio.01777-22	SRS11571874	NA	NA
73-037	Leeds, UK	10.1128/mbio.01777-22	SRS11571885	NA	NA
73-107	London, UK	10.1128/mbio.01777-22	SRS11571896	NA	NA
73-114	Leeds, UK	10.1128/mbio.01777-22	SRS11571902	NA	NA
74-046	Leeds, UK	10.1128/mbio.01777-22	SRS11571903	NA	NA
81-040	UK	10.1128/mbio.01777-22	SRS11571904	NA	NA
81-042	Leeds, UK	10.1128/mbio.01777-22	SRS11571905	NA	NA
81-253	UK	10.1128/mbio.01777-22	SRS11571906	NA	NA
90-137	USA	10.1101/gr.257816.119	SRS5409209	NA	NA
BAK096	Universitatsmedizin Gottingen, Institut fur Medizinische Mikrobiologie	This Study: Illumina DNA prep (Cat No. 20018704) | Index kit: IDT ILMN DNA/RNA UDI A Tag 96 Idx 96 Spl (Cat: 20027213), Illumina NextSeq 500 instrument	SRR31351023	NA	NA
BAK099	Universitatsmedizin Gottingen, Institut fur Medizinische Mikrobiologie	This Study: Illumina DNA prep (Cat No. 20018704) | Index kit: IDT ILMN DNA/RNA UDI A Tag 96 Idx 96 Spl (Cat: 20027213), Illumina NextSeq 500 instrument	SRR31351014	NA	NA
BAK117	Universitatsmedizin Gottingen, Institut fur Medizinische Mikrobiologie	This Study: Illumina DNA prep (Cat No. 20018704) | Index kit: IDT ILMN DNA/RNA UDI A Tag 96 Idx 96 Spl (Cat: 20027213), Illumina NextSeq 500 instrument	SRR31351264	NA	NA
BAK174	Universitatsmedizin Gottingen, Institut fur Medizinische Mikrobiologie	This Study: Illumina DNA prep (Cat No. 20018704) | Index kit: IDT ILMN DNA/RNA UDI A Tag 96 Idx 96 Spl (Cat: 20027213), Illumina NextSeq 500 instrument	SRR31351252	NA	NA
BAK181	Universitatsmedizin Gottingen, Institut fur Medizinische Mikrobiologie	This Study: Illumina DNA prep (Cat No. 20018704) | Index kit: IDT ILMN DNA/RNA UDI A Tag 96 Idx 96 Spl (Cat: 20027213), Illumina NextSeq 500 instrument	SRR31351076	NA	NA
BAK231	Universitatsmedizin Gottingen, Institut fur Medizinische Mikrobiologie	This Study: Illumina DNA prep (Cat No. 20018704) | Index kit: IDT ILMN DNA/RNA UDI A Tag 96 Idx 96 Spl (Cat: 20027213), Illumina NextSeq 500 instrument	SRR31351076	NA	NA
BAK242	Universitatsmedizin Gottingen, Institut fur Medizinische Mikrobiologie	This Study: Illumina DNA prep (Cat No. 20018704) | Index kit: IDT ILMN DNA/RNA UDI A Tag 96 Idx 96 Spl (Cat: 20027213), Illumina NextSeq 500 instrument	SRR31351147	NA	NA
BAK245	Universitatsmedizin Gottingen, Institut fur Medizinische Mikrobiologie	This Study: Illumina DNA prep (Cat No. 20018704) | Index kit: IDT ILMN DNA/RNA UDI A Tag 96 Idx 96 Spl (Cat: 20027213), Illumina NextSeq 500 instrument	SRR31351135	NA	NA
BAK292	Universitatsmedizin Gottingen, Institut fur Medizinische Mikrobiologie	This Study: Illumina DNA prep (Cat No. 20018704) | Index kit: IDT ILMN DNA/RNA UDI A Tag 96 Idx 96 Spl (Cat: 20027213), Illumina NextSeq 500 instrument	SRR31351004	NA	NA
BAK306	Universitatsmedizin Gottingen, Institut fur Medizinische Mikrobiologie	This Study: Illumina DNA prep (Cat No. 20018704) | Index kit: IDT ILMN DNA/RNA UDI A Tag 96 Idx 96 Spl (Cat: 20027213), Illumina NextSeq 500 instrument	SRR31350993	NA	NA
BAK314	Universitatsmedizin Gottingen, Institut fur Medizinische Mikrobiologie	This Study: Illumina DNA prep (Cat No. 20018704) | Index kit: IDT ILMN DNA/RNA UDI A Tag 96 Idx 96 Spl (Cat: 20027213), Illumina NextSeq 500 instrument	SRR31351243	NA	NA
BAK326	Universitatsmedizin Gottingen, Institut fur Medizinische Mikrobiologie	This Study: Illumina DNA prep (Cat No. 20018704) | Index kit: IDT ILMN DNA/RNA UDI A Tag 96 Idx 96 Spl (Cat: 20027213), Illumina NextSeq 500 instrument	SRR31351232	NA	NA
BAK331	Universitatsmedizin Gottingen, Institut fur Medizinische Mikrobiologie	This Study: Illumina DNA prep (Cat No. 20018704) | Index kit: IDT ILMN DNA/RNA UDI A Tag 96 Idx 96 Spl (Cat: 20027213), Illumina NextSeq 500 instrument	SRR31351219	NA	NA
CDC165	Mississippi	This Study: Illumina DNA prep (Cat No. 20018704) | Index kit: IDT ILMN DNA/RNA UDI A Tag 96 Idx 96 Spl (Cat: 20027213), Illumina NextSeq 2000 instrument	SRR32004743	NA	NA
CDC167	Mississippi	This Study: Illumina DNA prep (Cat No. 20018704) | Index kit: IDT ILMN DNA/RNA UDI A Tag 96 Idx 96 Spl (Cat: 20027213), Illumina NextSeq 2000 instrument	SRR32004742	NA	NA
CDC173	Mississippi	10.1128/mbio.01777-22	SRS11571907	NA	NA
CDC177	Mississippi	This Study: Illumina DNA prep (Cat No. 20018704) | Index kit: IDT ILMN DNA/RNA UDI A Tag 96 Idx 96 Spl (Cat: 20027213), Illumina NextSeq 2000 instrument	SRR32004741	NA	NA
CDC179	Mississippi	10.1128/mbio.01777-22	SRS11571875	NA	NA
CDC317	Mississippi	10.1128/mbio.01777-22	SRS11571876	NA	NA
CI-01	Chad	This Study: Illumina DNA prep (Cat No. 20018704) | Index kit: IDT ILMN DNA/RNA UDI A Tag 96 Idx 96 Spl (Cat: 20027213), Illumina NextSeq 500 instrument	SRR32004740	NA	NA
EGM 335 (A)	Universitatsmedizin Gottingen, Institut fur Medizinische Mikrobiologie	This Study: xGen DNA Lib Prep EZ 16rxn (Cat No. 10009863) | Index kit: Swift (Cat No. X9096), Illumina NextSeq 500 Instrument	SRR31351070	NA	NA
EGM 335 (B)	Universitatsmedizin Gottingen, Institut fur Medizinische Mikrobiologie	This Study: xGen DNA Lib Prep EZ 16rxn (Cat No. 10009863) | Index kit: Swift (Cat No. X9096), Illumina NextSeq 500 Instrument	SRR31351068	NA	NA
EGM1020	Universitatsmedizin Gottingen, Institut fur Medizinische Mikrobiologie	This Study: Illumina DNA prep (Cat No. 20018704) | Index kit: IDT ILMN DNA/RNA UDI A Tag 96 Idx 96 Spl (Cat: 20027213), Illumina NextSeq 500 instrument	SRR31350998	NA	NA
EGM1024	Universitatsmedizin Gottingen, Institut fur Medizinische Mikrobiologie	This Study: Illumina DNA prep (Cat No. 20018704) | Index kit: IDT ILMN DNA/RNA UDI A Tag 96 Idx 96 Spl (Cat: 20027213), Illumina NextSeq 500 instrument	SRR31350997	NA	NA
EGM1026	Universitatsmedizin Gottingen, Institut fur Medizinische Mikrobiologie	This Study: Illumina DNA prep (Cat No. 20018704) | Index kit: IDT ILMN DNA/RNA UDI A Tag 96 Idx 96 Spl (Cat: 20027213), Illumina NextSeq 500 instrument	SRR31350995	NA	NA
EGM1032	Universitatsmedizin Gottingen, Institut fur Medizinische Mikrobiologie	This Study: Illumina DNA prep (Cat No. 20018704) | Index kit: IDT ILMN DNA/RNA UDI A Tag 96 Idx 96 Spl (Cat: 20027213), Illumina NextSeq 500 instrument	SRR31350994	NA	NA
EGM304	Universitatsmedizin Gottingen, Institut fur Medizinische Mikrobiologie	This Study: xGen DNA Lib Prep EZ 16rxn (Cat No. 10009863) | Index kit: Swift (Cat No. X9096), Illumina NextSeq 500 Instrument	SRR31351077	NA	NA
EGM308	Universitatsmedizin Gottingen, Institut fur Medizinische Mikrobiologie	This Study: xGen DNA Lib Prep EZ 16rxn (Cat No. 10009863) | Index kit: Swift (Cat No. X9096), Illumina NextSeq 500 Instrument	SRR31351075	NA	NA
EGM317	Universitatsmedizin Gottingen, Institut fur Medizinische Mikrobiologie	This Study: xGen DNA Lib Prep EZ 16rxn (Cat No. 10009863) | Index kit: Swift (Cat No. X9096), Illumina NextSeq 500 Instrument	SRR31351074	NA	NA
EGM333	Universitatsmedizin Gottingen, Institut fur Medizinische Mikrobiologie	This Study: xGen DNA Lib Prep EZ 16rxn (Cat No. 10009863) | Index kit: Swift (Cat No. X9096), Illumina NextSeq 500 Instrument	SRR31351071	NA	NA
EGM336	Universitatsmedizin Gottingen, Institut fur Medizinische Mikrobiologie	This Study: xGen DNA Lib Prep EZ 16rxn (Cat No. 10009863) | Index kit: Swift (Cat No. X9096), Illumina NextSeq 500 Instrument	SRR31351069	NA	NA
EGM356	Universitatsmedizin Gottingen, Institut fur Medizinische Mikrobiologie	This Study: xGen DNA Lib Prep EZ 16rxn (Cat No. 10009863) | Index kit: Swift (Cat No. X9096), Illumina NextSeq 500 Instrument	SRR31351067	NA	NA
EGM358	Universitatsmedizin Gottingen, Institut fur Medizinische Mikrobiologie	This Study: xGen DNA Lib Prep EZ 16rxn (Cat No. 10009863) | Index kit: Swift (Cat No. X9096), Illumina NextSeq 500 Instrument	SRR31351066	NA	NA
EGM381	Universitatsmedizin Gottingen, Institut fur Medizinische Mikrobiologie	This Study: xGen DNA Lib Prep EZ 16rxn (Cat No. 10009863) | Index kit: Swift (Cat No. X9096), Illumina NextSeq 500 Instrument	SRR31351065	NA	NA
EGM385	Universitatsmedizin Gottingen, Institut fur Medizinische Mikrobiologie	This Study: xGen DNA Lib Prep EZ 16rxn (Cat No. 10009863) | Index kit: Swift (Cat No. X9096), Illumina NextSeq 500 Instrument	SRR31351064	NA	NA
EGM393	Universitatsmedizin Gottingen, Institut fur Medizinische Mikrobiologie	This Study: Illumina DNA prep (Cat No. 20018704) | Index kit: IDT ILMN DNA/RNA UDI A Tag 96 Idx 96 Spl (Cat: 20027213), Illumina NextSeq 500 instrument	SRR31351062	NA	NA
EGM486	Universitatsmedizin Gottingen, Institut fur Medizinische Mikrobiologie	This Study: Illumina DNA prep (Cat No. 20018704) | Index kit: IDT ILMN DNA/RNA UDI A Tag 96 Idx 96 Spl (Cat: 20027213), Illumina NextSeq 500 instrument	SRR31351061	NA	NA
EGM495	Universitatsmedizin Gottingen, Institut fur Medizinische Mikrobiologie	This Study: Illumina DNA prep (Cat No. 20018704) | Index kit: IDT ILMN DNA/RNA UDI A Tag 96 Idx 96 Spl (Cat: 20027213), Illumina NextSeq 500 instrument	SRR31351060	NA	NA
EGM496	Universitatsmedizin Gottingen, Institut fur Medizinische Mikrobiologie	This Study: Illumina DNA prep (Cat No. 20018704) | Index kit: IDT ILMN DNA/RNA UDI A Tag 96 Idx 96 Spl (Cat: 20027213), Illumina NextSeq 500 instrument	SRR31351059	NA	NA
EGM500	Universitatsmedizin Gottingen, Institut fur Medizinische Mikrobiologie	This Study: Illumina DNA prep (Cat No. 20018704) | Index kit: IDT ILMN DNA/RNA UDI A Tag 96 Idx 96 Spl (Cat: 20027213), Illumina NextSeq 500 instrument	SRR31351058	NA	NA
EGM501	Universitatsmedizin Gottingen, Institut fur Medizinische Mikrobiologie	This Study: Illumina DNA prep (Cat No. 20018704) | Index kit: IDT ILMN DNA/RNA UDI A Tag 96 Idx 96 Spl (Cat: 20027213), Illumina NextSeq 500 instrument	SRR31351057	NA	NA
EGM505	Universitatsmedizin Gottingen, Institut fur Medizinische Mikrobiologie	This Study: Illumina DNA prep (Cat No. 20018704) | Index kit: IDT ILMN DNA/RNA UDI A Tag 96 Idx 96 Spl (Cat: 20027213), Illumina NextSeq 500 instrument	SRR31351152	NA	NA
EGM506	Universitatsmedizin Gottingen, Institut fur Medizinische Mikrobiologie	This Study: Illumina DNA prep (Cat No. 20018704) | Index kit: IDT ILMN DNA/RNA UDI A Tag 96 Idx 96 Spl (Cat: 20027213), Illumina NextSeq 500 instrument	SRR31351151	NA	NA
EGM524	Universitatsmedizin Gottingen, Institut fur Medizinische Mikrobiologie	This Study: Illumina DNA prep (Cat No. 20018704) | Index kit: IDT ILMN DNA/RNA UDI A Tag 96 Idx 96 Spl (Cat: 20027213), Illumina NextSeq 500 instrument	SRR31351150	NA	NA
EGM525	Universitatsmedizin Gottingen, Institut fur Medizinische Mikrobiologie	This Study: Illumina DNA prep (Cat No. 20018704) | Index kit: IDT ILMN DNA/RNA UDI A Tag 96 Idx 96 Spl (Cat: 20027213), Illumina NextSeq 500 instrument	SRR31351148	NA	NA
EGM549	Universitatsmedizin Gottingen, Institut fur Medizinische Mikrobiologie	This Study: Illumina DNA prep (Cat No. 20018704) | Index kit: IDT ILMN DNA/RNA UDI A Tag 96 Idx 96 Spl (Cat: 20027213), Illumina NextSeq 500 instrument	SRR31351146	NA	NA
EGM582	Universitatsmedizin Gottingen, Institut fur Medizinische Mikrobiologie	This Study: Illumina DNA prep (Cat No. 20018704) | Index kit: IDT ILMN DNA/RNA UDI A Tag 96 Idx 96 Spl (Cat: 20027213), Illumina NextSeq 500 instrument	SRR31351145	NA	NA
EGM584	Universitatsmedizin Gottingen, Institut fur Medizinische Mikrobiologie	This Study: Illumina DNA prep (Cat No. 20018704) | Index kit: IDT ILMN DNA/RNA UDI A Tag 96 Idx 96 Spl (Cat: 20027213), Illumina NextSeq 500 instrument	SRR31351144	NA	NA
EGM586	Universitatsmedizin Gottingen, Institut fur Medizinische Mikrobiologie	This Study: Illumina DNA prep (Cat No. 20018704) | Index kit: IDT ILMN DNA/RNA UDI A Tag 96 Idx 96 Spl (Cat: 20027213), Illumina NextSeq 500 instrument	SRR31351143	NA	NA
EGM588	Universitatsmedizin Gottingen, Institut fur Medizinische Mikrobiologie	This Study: Illumina DNA prep (Cat No. 20018704) | Index kit: IDT ILMN DNA/RNA UDI A Tag 96 Idx 96 Spl (Cat: 20027213), Illumina NextSeq 500 instrument	SRR31351142	NA	NA
EGM596	Universitatsmedizin Gottingen, Institut fur Medizinische Mikrobiologie	This Study: Illumina DNA prep (Cat No. 20018704) | Index kit: IDT ILMN DNA/RNA UDI A Tag 96 Idx 96 Spl (Cat: 20027213), Illumina NextSeq 500 instrument	SRR31351141	NA	NA
EGM617	Universitatsmedizin Gottingen, Institut fur Medizinische Mikrobiologie	This Study: Illumina DNA prep (Cat No. 20018704) | Index kit: IDT ILMN DNA/RNA UDI A Tag 96 Idx 96 Spl (Cat: 20027213), Illumina NextSeq 500 instrument	SRR31351140	NA	NA
EGM628	Universitatsmedizin Gottingen, Institut fur Medizinische Mikrobiologie	This Study: Illumina DNA prep (Cat No. 20018704) | Index kit: IDT ILMN DNA/RNA UDI A Tag 96 Idx 96 Spl (Cat: 20027213), Illumina NextSeq 500 instrument	SRR31351139	NA	NA
EGM647	Universitatsmedizin Gottingen, Institut fur Medizinische Mikrobiologie	This Study: Illumina DNA prep (Cat No. 20018704) | Index kit: IDT ILMN DNA/RNA UDI A Tag 96 Idx 96 Spl (Cat: 20027213), Illumina NextSeq 500 instrument	SRR31351137	NA	NA
EGM649	Universitatsmedizin Gottingen, Institut fur Medizinische Mikrobiologie	This Study: Illumina DNA prep (Cat No. 20018704) | Index kit: IDT ILMN DNA/RNA UDI A Tag 96 Idx 96 Spl (Cat: 20027213), Illumina NextSeq 500 instrument	SRR31351136	NA	NA
EGM681	Universitatsmedizin Gottingen, Institut fur Medizinische Mikrobiologie	This Study: Illumina DNA prep (Cat No. 20018704) | Index kit: IDT ILMN DNA/RNA UDI A Tag 96 Idx 96 Spl (Cat: 20027213), Illumina NextSeq 500 instrument	SRR31351134	NA	NA
EGM682	Universitatsmedizin Gottingen, Institut fur Medizinische Mikrobiologie	This Study: Illumina DNA prep (Cat No. 20018704) | Index kit: IDT ILMN DNA/RNA UDI A Tag 96 Idx 96 Spl (Cat: 20027213), Illumina NextSeq 500 instrument	SRR31351133	NA	NA
EGM732	Universitatsmedizin Gottingen, Institut fur Medizinische Mikrobiologie	This Study: Illumina DNA prep (Cat No. 20018704) | Index kit: IDT ILMN DNA/RNA UDI A Tag 96 Idx 96 Spl (Cat: 20027213), Illumina NextSeq 500 instrument	SRR31351132	NA	NA
EGM762	Universitatsmedizin Gottingen, Institut fur Medizinische Mikrobiologie	This Study: Illumina DNA prep (Cat No. 20018704) | Index kit: IDT ILMN DNA/RNA UDI A Tag 96 Idx 96 Spl (Cat: 20027213), Illumina NextSeq 500 instrument	SRR31351131	NA	NA
EGM768	Universitatsmedizin Gottingen, Institut fur Medizinische Mikrobiologie	This Study: Illumina DNA prep (Cat No. 20018704) | Index kit: IDT ILMN DNA/RNA UDI A Tag 96 Idx 96 Spl (Cat: 20027213), Illumina NextSeq 2000 instrument	SRR31351130	NA	NA
EGM776	Universitatsmedizin Gottingen, Institut fur Medizinische Mikrobiologie	This Study: Illumina DNA prep (Cat No. 20018704) | Index kit: IDT ILMN DNA/RNA UDI A Tag 96 Idx 96 Spl (Cat: 20027213), Illumina NextSeq 500 instrument	SRR31351129	NA	NA
EGM783	Universitatsmedizin Gottingen, Institut fur Medizinische Mikrobiologie	This Study: Illumina DNA prep (Cat No. 20018704) | Index kit: IDT ILMN DNA/RNA UDI A Tag 96 Idx 96 Spl (Cat: 20027213), Illumina NextSeq 500 instrument	SRR31351008	NA	NA
EGM808	Universitatsmedizin Gottingen, Institut fur Medizinische Mikrobiologie	This Study: Illumina DNA prep (Cat No. 20018704) | Index kit: IDT ILMN DNA/RNA UDI A Tag 96 Idx 96 Spl (Cat: 20027213), Illumina NextSeq 500 instrument	SRR31351006	NA	NA
EGM883	Universitatsmedizin Gottingen, Institut fur Medizinische Mikrobiologie	This Study: Illumina DNA prep (Cat No. 20018704) | Index kit: IDT ILMN DNA/RNA UDI A Tag 96 Idx 96 Spl (Cat: 20027213), Illumina NextSeq 500 instrument	SRR31351005	NA	NA
EGM884	Universitatsmedizin Gottingen, Institut fur Medizinische Mikrobiologie	This Study: Illumina DNA prep (Cat No. 20018704) | Index kit: IDT ILMN DNA/RNA UDI A Tag 96 Idx 96 Spl (Cat: 20027213), Illumina NextSeq 500 instrument	SRR31351003	NA	NA
EGM891	Universitatsmedizin Gottingen, Institut fur Medizinische Mikrobiologie	This Study: Illumina DNA prep (Cat No. 20018704) | Index kit: IDT ILMN DNA/RNA UDI A Tag 96 Idx 96 Spl (Cat: 20027213), Illumina NextSeq 500 instrument	SRR31351002	NA	NA
EGM898	Universitatsmedizin Gottingen, Institut fur Medizinische Mikrobiologie	This Study: Illumina DNA prep (Cat No. 20018704) | Index kit: IDT ILMN DNA/RNA UDI A Tag 96 Idx 96 Spl (Cat: 20027213), Illumina NextSeq 500 instrument	SRR31351001	NA	NA
EGM944	Universitatsmedizin Gottingen, Institut fur Medizinische Mikrobiologie	This Study: Illumina DNA prep (Cat No. 20018704) | Index kit: IDT ILMN DNA/RNA UDI A Tag 96 Idx 96 Spl (Cat: 20027213), Illumina NextSeq 500 instrument	SRR31351000	NA	NA
EGM961	Universitatsmedizin Gottingen, Institut fur Medizinische Mikrobiologie	This Study: Illumina DNA prep (Cat No. 20018704) | Index kit: IDT ILMN DNA/RNA UDI A Tag 96 Idx 96 Spl (Cat: 20027213), Illumina NextSeq 500 instrument	SRR31350999	NA	NA
FM01	Nantes, France	This Study: Nextera XT Kit, Illumina NextSeq 550 instrument	SRR31351224	NA	NA
FM02	Nantes, France	10.1128/mbio.01777-22	SRS11571884	NA	NA
FM03	Nantes, France	10.1128/mbio.01777-22	SRS11571886	NA	NA
FM04	Nantes, France	This Study: Nextera XT Kit, Illumina NextSeq 550 instrument	SRR31351223	NA	NA
FM05	Nantes, France	10.1128/mbio.01777-22	SRS11571887	NA	NA
FM06	Nantes, France	10.1128/mbio.01777-22	SRS11571888	NA	NA
FM07	Nantes, France	10.1128/mbio.01777-22	SRS11571889	NA	NA
FM08	Nantes, France	This Study: Nextera XT Kit, Illumina NextSeq 550 instrument	SRR31351277	NA	NA
FM09	Nantes, France	This Study: Nextera XT Kit, Illumina NextSeq 550 instrument	SRR31351073	NA	NA
FM10	Nantes, France	10.1128/mbio.01777-22	SRS11571890	NA	NA
FM11	Nantes, France	This Study: Nextera XT Kit, Illumina NextSeq 550 instrument	SRR31351149	NA	NA
FM12	Nantes, France	This Study: Nextera XT Kit, Illumina NextSeq 550 instrument	SRR31351138	NA	NA
FM13	Nantes, France	10.1128/mbio.01777-22	SRS11571891	NA	NA
FM14	Nantes, France	10.1128/mbio.01777-22	SRS11571892	NA	NA
FM15	Nantes, France	This Study: Nextera XT Kit, Illumina NextSeq 550 instrument	SRR31351007	NA	NA
FM16	Nantes, France	10.1128/mbio.01777-22	SRS11571893	NA	NA
FM17	Nantes, France	10.1128/mbio.01777-22	SRS11571894	NA	NA
FM18	Nantes, France	This Study: Nextera XT Kit, Illumina NextSeq 550 instrument	SRR31350996	NA	NA
FM19	Nantes, France	This Study: Nextera XT Kit, Illumina NextSeq 550 instrument	SRR31350985	NA	NA
FM20	Nantes, France	10.1128/mbio.01777-22	SRS11571895	NA	NA
FM21	Nantes, France	10.1128/mbio.01777-22	SRS11571897	NA	NA
FM22	Nantes, France	This Study: Nextera XT Kit, Illumina NextSeq 550 instrument	SRR31351235	NA	NA
FM23	Nantes, France	This Study: Nextera XT Kit, Illumina NextSeq 550 instrument	SRR31351222	NA	NA
FM24	Nantes, France	This Study: Nextera XT Kit, Illumina NextSeq 550 instrument	SRR31351211	NA	NA
FM25	Nantes, France	This Study: Nextera XT Kit, Illumina NextSeq 550 instrument	SRR31351128	NA	NA
FM26	Nantes, France	This Study: Illumina DNA prep (Cat No. 20018704) | Index kit: IDT ILMN DNA/RNA UDI A Tag 96 Idx 96 Spl (Cat: 20027213), Illumina NextSeq 500 instrument	SRR31351117	NA	NA
FM27	Nantes, France	This Study: Nextera XT Kit, Illumina NextSeq 550 instrument	SRR31351106	NA	NA
FM28	Nantes, France	This Study: Nextera XT Kit, Illumina NextSeq 550 instrument	SRR31351191	NA	NA
FM29	Nantes, France	This Study: Nextera XT Kit, Illumina NextSeq 550 instrument	SRR31351180	NA	NA
FM30	Nantes, France	This Study: Nextera XT Kit, Illumina NextSeq 550 instrument	SRR31351049	NA	NA
FM31	Nantes, France	This Study: Nextera XT Kit, Illumina NextSeq 550 instrument	SRR31351038	NA	NA
FM32	Nantes, France	10.1128/mbio.01777-22	SRS11571898	NA	NA
FM33	Nantes, France	This Study: Nextera XT Kit, Illumina NextSeq 550 instrument	SRR31350979	NA	NA
FM34	Nantes, France	This Study: Nextera XT Kit, Illumina NextSeq 550 instrument	SRR31351276	NA	NA
FM35	Nantes, France	This Study: Nextera XT Kit, Illumina NextSeq 550 instrument	SRR31351100	NA	NA
FM36	Nantes, France	10.1128/mbio.01777-22	SRS11571899	NA	NA
FM37	Nantes, France	This Study: Nextera XT Kit, Illumina NextSeq 550 instrument	SRR31351089	NA	NA
FM38	Nantes, France	This Study: Nextera XT Kit, Illumina NextSeq 550 instrument	SRR31351174	NA	NA
FM39	Nantes, France	This Study: Nextera XT Kit, Illumina NextSeq 550 instrument	SRR31351163	NA	NA
FM40	Nantes, France	This Study: Illumina DNA prep (Cat No. 20018704) | Index kit: IDT ILMN DNA/RNA UDI A Tag 96 Idx 96 Spl (Cat: 20027213), Illumina NextSeq 500 instrument	SRR31351032	NA	NA
FM41	Nantes, France	10.1128/mbio.01777-22	SRS11571900	NA	NA
FM42	Nantes, France	This Study: Illumina DNA prep (Cat No. 20018704) | Index kit: IDT ILMN DNA/RNA UDI A Tag 96 Idx 96 Spl (Cat: 20027213), Illumina NextSeq 500 instrument	SRR31351021	NA	NA
FM43	Nantes, France	10.1128/mbio.01777-22	SRS11571901	NA	NA
FM44	Nantes, France	This Study: Illumina DNA prep (Cat No. 20018704) | Index kit: IDT ILMN DNA/RNA UDI A Tag 96 Idx 96 Spl (Cat: 20027213), Illumina NextSeq 500 instrument	SRR31351010	NA	NA
FM45	Nantes, France	This Study: Illumina DNA prep (Cat No. 20018704) | Index kit: IDT ILMN DNA/RNA UDI A Tag 96 Idx 96 Spl (Cat: 20027213), Illumina NextSeq 500 instrument	SRR31351260	NA	NA
J930733	Beerse, Belgium	This Study: Illumina DNA prep (Cat No. 20018704) | Index kit: IDT ILMN DNA/RNA UDI A Tag 96 Idx 96 Spl (Cat: 20027213), Illumina NextSeq 2000 instrument	SRR32004739	NA	NA
J960578	Hong Kong	This Study: Illumina DNA prep (Cat No. 20018704) | Index kit: IDT ILMN DNA/RNA UDI A Tag 96 Idx 96 Spl (Cat: 20027213), Illumina NextSeq 2000 instrument	SRR32004738	NA	NA
MSK1004	MSKCC, NY, USA	10.1128/mbio.01777-22	SRS11336715	NA	NA
MSK103	MSKCC, NY, USA	10.1128/mbio.01777-22	SRS11571873	NA	NA
MSK1129	MSKCC, NY, USA	10.1128/mbio.01777-22	SRS11336720	NA	NA
MSK1206	MSKCC, NY, USA	10.1128/mbio.01777-22	SRS11312788	NA	NA
MSK1394	MSKCC, NY, USA	10.1128/mbio.01777-22	SRS11312798	NA	NA
MSK1666	MSKCC, NY, USA	10.1128/mbio.01777-22	SRS11312803	NA	NA
MSK2086	MSKCC, NY, USA	10.1128/mbio.01777-22	SRS11336724	NA	NA
MSK2159	MSKCC, NY, USA	10.1128/mbio.01777-22	SRS11312804	NA	NA
MSK2384	MSKCC, NY, USA	10.1128/mbio.01777-22	SRS11312780	NA	NA
MSK2386	MSKCC, NY, USA	10.1128/mbio.01777-22	SRS11312781	NA	NA
MSK2387	MSKCC, NY, USA	10.1128/mbio.01777-22	SRS11312782	NA	NA
MSK2389	MSKCC, NY, USA	10.1128/mbio.01777-22	SRS11312784	NA	NA
MSK247	MSKCC, NY, USA	10.1038/s41591-019-0709-7	SRS5564144	NA	NA
MSK249	MSKCC, NY, USA	10.1038/s41591-019-0709-7	SRS5564145	NA	NA
MSK2640	MSKCC, NY, USA	10.1038/s41591-019-0709-7	SRS20310959	NA	NA
MSK620	MSKCC, NY, USA	10.1128/mbio.01777-22	SRS11312761	NA	NA
MSK794	MSKCC, NY, USA	10.1128/mbio.01777-22	SRS11312735	NA	NA
MSK795	MSKCC, NY, USA	10.1128/mbio.01777-22	SRS11312737	NA	NA
MSK799	MSKCC, NY, USA	10.1128/mbio.01777-22	SRS11312738	NA	NA
MSK800	MSKCC, NY, USA	10.1128/mbio.01777-22	SRS11312739	NA	NA
MSK807	MSKCC, NY, USA	10.1128/mbio.01777-22	SRS11312745	NA	NA
MSK808	MSKCC, NY, USA	10.1128/mbio.01777-22	SRS11312746	NA	NA
MSK809	MSKCC, NY, USA	10.1128/mbio.01777-22	SRS11312762	NA	NA
MSK810	MSKCC, NY, USA	10.1128/mbio.01777-22	SRS11312763	NA	NA
MSK815	MSKCC, NY, USA	10.1128/mbio.01777-22	SRS11312768	NA	NA
NRZ-BK1013	Universitatsmedizin Gottingen, Institut fur Medizinische Mikrobiologie	This Study: Illumina DNA prep (Cat No. 20018704) | Index kit: IDT ILMN DNA/RNA UDI A Tag 96 Idx 96 Spl (Cat: 20027213), Illumina NextSeq 500 instrument	SRR31351207	NA	NA
NRZ-BK1024	Universitatsmedizin Gottingen, Institut fur Medizinische Mikrobiologie	This Study: Illumina DNA prep (Cat No. 20018704) | Index kit: IDT ILMN DNA/RNA UDI A Tag 96 Idx 96 Spl (Cat: 20027213), Illumina NextSeq 500 instrument	SRR31351123	NA	NA
NRZ-BK1025	Universitatsmedizin Gottingen, Institut fur Medizinische Mikrobiologie	This Study: Illumina DNA prep (Cat No. 20018704) | Index kit: IDT ILMN DNA/RNA UDI A Tag 96 Idx 96 Spl (Cat: 20027213), Illumina NextSeq 500 instrument	SRR31351111	NA	NA
NRZ-BK1048	Universitatsmedizin Gottingen, Institut fur Medizinische Mikrobiologie	This Study: Illumina DNA prep (Cat No. 20018704) | Index kit: IDT ILMN DNA/RNA UDI A Tag 96 Idx 96 Spl (Cat: 20027213), Illumina NextSeq 500 instrument	SRR31351184	NA	NA
NRZ-BK1054	Universitatsmedizin Gottingen, Institut fur Medizinische Mikrobiologie	This Study: Illumina DNA prep (Cat No. 20018704) | Index kit: IDT ILMN DNA/RNA UDI A Tag 96 Idx 96 Spl (Cat: 20027213), Illumina NextSeq 500 instrument	SRR31351052	NA	NA
NRZ-BK1066	Universitatsmedizin Gottingen, Institut fur Medizinische Mikrobiologie	This Study: Illumina DNA prep (Cat No. 20018704) | Index kit: IDT ILMN DNA/RNA UDI A Tag 96 Idx 96 Spl (Cat: 20027213), Illumina NextSeq 500 instrument	SRR31350982	NA	NA
NRZ-BK1102	Universitatsmedizin Gottingen, Institut fur Medizinische Mikrobiologie	This Study: Illumina DNA prep (Cat No. 20018704) | Index kit: IDT ILMN DNA/RNA UDI A Tag 96 Idx 96 Spl (Cat: 20027213), Illumina NextSeq 500 instrument	SRR31350971	NA	NA
NRZ-BK1121	Universitatsmedizin Gottingen, Institut fur Medizinische Mikrobiologie	This Study: Illumina DNA prep (Cat No. 20018704) | Index kit: IDT ILMN DNA/RNA UDI A Tag 96 Idx 96 Spl (Cat: 20027213), Illumina NextSeq 500 instrument	SRR31351093	NA	NA
NRZ-BK1134	Universitatsmedizin Gottingen, Institut fur Medizinische Mikrobiologie	This Study: Illumina DNA prep (Cat No. 20018704) | Index kit: IDT ILMN DNA/RNA UDI A Tag 96 Idx 96 Spl (Cat: 20027213), Illumina NextSeq 500 instrument	SRR31351083	NA	NA
NRZ-BK1143	Universitatsmedizin Gottingen, Institut fur Medizinische Mikrobiologie	This Study: Illumina DNA prep (Cat No. 20018704) | Index kit: IDT ILMN DNA/RNA UDI A Tag 96 Idx 96 Spl (Cat: 20027213), Illumina NextSeq 500 instrument	SRR31351170	NA	NA
NRZ-BK1149	Universitatsmedizin Gottingen, Institut fur Medizinische Mikrobiologie	This Study: Illumina DNA prep (Cat No. 20018704) | Index kit: IDT ILMN DNA/RNA UDI A Tag 96 Idx 96 Spl (Cat: 20027213), Illumina NextSeq 500 instrument	SRR31351162	NA	NA
NRZ-BK1206	Universitatsmedizin Gottingen, Institut fur Medizinische Mikrobiologie	This Study: Illumina DNA prep (Cat No. 20018704) | Index kit: IDT ILMN DNA/RNA UDI A Tag 96 Idx 96 Spl (Cat: 20027213), Illumina NextSeq 500 instrument	SRR31351161	NA	NA
NRZ-BK1260	Universitatsmedizin Gottingen, Institut fur Medizinische Mikrobiologie	This Study: Illumina DNA prep (Cat No. 20018704) | Index kit: IDT ILMN DNA/RNA UDI A Tag 96 Idx 96 Spl (Cat: 20027213), Illumina NextSeq 500 instrument	SRR31351160	NA	NA
NRZ-BK1292	Universitatsmedizin Gottingen, Institut fur Medizinische Mikrobiologie	This Study: Illumina DNA prep (Cat No. 20018704) | Index kit: IDT ILMN DNA/RNA UDI A Tag 96 Idx 96 Spl (Cat: 20027213), Illumina NextSeq 500 instrument	SRR31351159	NA	NA
NRZ-BK1301	Universitatsmedizin Gottingen, Institut fur Medizinische Mikrobiologie	This Study: Illumina DNA prep (Cat No. 20018704) | Index kit: IDT ILMN DNA/RNA UDI A Tag 96 Idx 96 Spl (Cat: 20027213), Illumina NextSeq 500 instrument	SRR31351158	NA	NA
NRZ-BK1315	Universitatsmedizin Gottingen, Institut fur Medizinische Mikrobiologie	This Study: Illumina DNA prep (Cat No. 20018704) | Index kit: IDT ILMN DNA/RNA UDI A Tag 96 Idx 96 Spl (Cat: 20027213), Illumina NextSeq 500 instrument	SRR31351157	NA	NA
NRZ-BK1340	Universitatsmedizin Gottingen, Institut fur Medizinische Mikrobiologie	This Study: Illumina DNA prep (Cat No. 20018704) | Index kit: IDT ILMN DNA/RNA UDI A Tag 96 Idx 96 Spl (Cat: 20027213), Illumina NextSeq 500 instrument	SRR31351156	NA	NA
NRZ-BK1369	Universitatsmedizin Gottingen, Institut fur Medizinische Mikrobiologie	This Study: Illumina DNA prep (Cat No. 20018704) | Index kit: IDT ILMN DNA/RNA UDI A Tag 96 Idx 96 Spl (Cat: 20027213), Illumina NextSeq 500 instrument	SRR31351155	NA	NA
NRZ-BK1375	Universitatsmedizin Gottingen, Institut fur Medizinische Mikrobiologie	This Study: Illumina DNA prep (Cat No. 20018704) | Index kit: IDT ILMN DNA/RNA UDI A Tag 96 Idx 96 Spl (Cat: 20027213), Illumina NextSeq 500 instrument	SRR31351154	NA	NA
NRZ-BK138	Universitatsmedizin Gottingen, Institut fur Medizinische Mikrobiologie	This Study: Illumina DNA prep (Cat No. 20018704) | Index kit: IDT ILMN DNA/RNA UDI A Tag 96 Idx 96 Spl (Cat: 20027213), Illumina NextSeq 500 instrument	SRR31351153	NA	NA
NRZ-BK1395	Universitatsmedizin Gottingen, Institut fur Medizinische Mikrobiologie	This Study: Illumina DNA prep (Cat No. 20018704) | Index kit: IDT ILMN DNA/RNA UDI A Tag 96 Idx 96 Spl (Cat: 20027213), Illumina NextSeq 500 instrument	SRR31351031	NA	NA
NRZ-BK1399	Universitatsmedizin Gottingen, Institut fur Medizinische Mikrobiologie	This Study: Illumina DNA prep (Cat No. 20018704) | Index kit: IDT ILMN DNA/RNA UDI A Tag 96 Idx 96 Spl (Cat: 20027213), Illumina NextSeq 500 instrument	SRR31351030	NA	NA
NRZ-BK1406	Universitatsmedizin Gottingen, Institut fur Medizinische Mikrobiologie	This Study: Illumina DNA prep (Cat No. 20018704) | Index kit: IDT ILMN DNA/RNA UDI A Tag 96 Idx 96 Spl (Cat: 20027213), Illumina NextSeq 500 instrument	SRR31351029	NA	NA
NRZ-BK1414	Universitatsmedizin Gottingen, Institut fur Medizinische Mikrobiologie	This Study: Illumina DNA prep (Cat No. 20018704) | Index kit: IDT ILMN DNA/RNA UDI A Tag 96 Idx 96 Spl (Cat: 20027213), Illumina NextSeq 500 instrument	SRR31351028	NA	NA
NRZ-BK1418	Universitatsmedizin Gottingen, Institut fur Medizinische Mikrobiologie	This Study: Illumina DNA prep (Cat No. 20018704) | Index kit: IDT ILMN DNA/RNA UDI A Tag 96 Idx 96 Spl (Cat: 20027213), Illumina NextSeq 500 instrument	SRR31351027	NA	NA
NRZ-BK1436	Universitatsmedizin Gottingen, Institut fur Medizinische Mikrobiologie	This Study: Illumina DNA prep (Cat No. 20018704) | Index kit: IDT ILMN DNA/RNA UDI A Tag 96 Idx 96 Spl (Cat: 20027213), Illumina NextSeq 500 instrument	SRR31351026	NA	NA
NRZ-BK1446	Universitatsmedizin Gottingen, Institut fur Medizinische Mikrobiologie	This Study: Illumina DNA prep (Cat No. 20018704) | Index kit: IDT ILMN DNA/RNA UDI A Tag 96 Idx 96 Spl (Cat: 20027213), Illumina NextSeq 500 instrument	SRR31351025	NA	NA
NRZ-BK1456	Universitatsmedizin Gottingen, Institut fur Medizinische Mikrobiologie	This Study: Illumina DNA prep (Cat No. 20018704) | Index kit: IDT ILMN DNA/RNA UDI A Tag 96 Idx 96 Spl (Cat: 20027213), Illumina NextSeq 500 instrument	SRR31351024	NA	NA
NRZ-BK1491	Universitatsmedizin Gottingen, Institut fur Medizinische Mikrobiologie	This Study: xGen DNA Lib Prep EZ 16rxn (Cat No. 10009863) | Index kit: Swift (Cat No. X9096), Illumina NextSeq 500 Instrument	SRR31351022	NA	NA
NRZ-BK1495	Universitatsmedizin Gottingen, Institut fur Medizinische Mikrobiologie	This Study: Illumina DNA prep (Cat No. 20018704) | Index kit: IDT ILMN DNA/RNA UDI A Tag 96 Idx 96 Spl (Cat: 20027213), Illumina NextSeq 500 instrument	SRR31351020	NA	NA
NRZ-BK1525	Universitatsmedizin Gottingen, Institut fur Medizinische Mikrobiologie	This Study: Illumina DNA prep (Cat No. 20018704) | Index kit: IDT ILMN DNA/RNA UDI A Tag 96 Idx 96 Spl (Cat: 20027213), Illumina NextSeq 500 instrument	SRR31351019	NA	NA
NRZ-BK1529	Universitatsmedizin Gottingen, Institut fur Medizinische Mikrobiologie	This Study: Illumina DNA prep (Cat No. 20018704) | Index kit: IDT ILMN DNA/RNA UDI A Tag 96 Idx 96 Spl (Cat: 20027213), Illumina NextSeq 500 instrument	SRR31351018	NA	NA
NRZ-BK1531	Universitatsmedizin Gottingen, Institut fur Medizinische Mikrobiologie	This Study: Illumina DNA prep (Cat No. 20018704) | Index kit: IDT ILMN DNA/RNA UDI A Tag 96 Idx 96 Spl (Cat: 20027213), Illumina NextSeq 500 instrument	SRR31351017	NA	NA
NRZ-BK1534	Universitatsmedizin Gottingen, Institut fur Medizinische Mikrobiologie	This Study: Illumina DNA prep (Cat No. 20018704) | Index kit: This Study: Nextera DNA CD Idx (24 Idx, 24 SPl) (Cat No. 20018707), Illumina NextSeq 550 instrument	SRR31351016	NA	NA
NRZ-BK1562	Universitatsmedizin Gottingen, Institut fur Medizinische Mikrobiologie	This Study: Illumina DNA prep (Cat No. 20018704) | Index kit: This Study: Nextera DNA CD Idx (24 Idx, 24 SPl) (Cat No. 20018707), Illumina NextSeq 550 instrument	SRR31351015	NA	NA
NRZ-BK1576	Universitatsmedizin Gottingen, Institut fur Medizinische Mikrobiologie	This Study: Illumina DNA prep (Cat No. 20018704) | Index kit: This Study: Nextera DNA CD Idx (24 Idx, 24 SPl) (Cat No. 20018707), Illumina NextSeq 550 instrument	SRR31351013	NA	NA
NRZ-BK1584	Universitatsmedizin Gottingen, Institut fur Medizinische Mikrobiologie	This Study: Illumina DNA prep (Cat No. 20018704) | Index kit: This Study: Nextera DNA CD Idx (24 Idx, 24 SPl) (Cat No. 20018707), Illumina NextSeq 550 instrument	SRR31351012	NA	NA
NRZ-BK1600	Universitatsmedizin Gottingen, Institut fur Medizinische Mikrobiologie	This Study: Illumina DNA prep (Cat No. 20018704) | Index kit: This Study: Nextera DNA CD Idx (24 Idx, 24 SPl) (Cat No. 20018707), Illumina NextSeq 550 instrument	SRR31351011	NA	NA
NRZ-BK1609	Universitatsmedizin Gottingen, Institut fur Medizinische Mikrobiologie	This Study: Illumina DNA prep (Cat No. 20018704) | Index kit: This Study: Nextera DNA CD Idx (24 Idx, 24 SPl) (Cat No. 20018707), Illumina NextSeq 550 instrument	SRR31351009	NA	NA
NRZ-BK162	Universitatsmedizin Gottingen, Institut fur Medizinische Mikrobiologie	This Study: Illumina DNA prep (Cat No. 20018704) | Index kit: This Study: Nextera DNA CD Idx (24 Idx, 24 SPl) (Cat No. 20018707), Illumina NextSeq 550 instrument	SRR31351269	NA	NA
NRZ-BK1626	Universitatsmedizin Gottingen, Institut fur Medizinische Mikrobiologie	This Study: Illumina DNA prep (Cat No. 20018704) | Index kit: This Study: Nextera DNA CD Idx (24 Idx, 24 SPl) (Cat No. 20018707), Illumina NextSeq 550 instrument	SRR31351268	NA	NA
NRZ-BK1627	Universitatsmedizin Gottingen, Institut fur Medizinische Mikrobiologie	This Study: Illumina DNA prep (Cat No. 20018704) | Index kit: This Study: Nextera DNA CD Idx (24 Idx, 24 SPl) (Cat No. 20018707), Illumina NextSeq 550 instrument	SRR31351267	NA	NA
NRZ-BK1642	Universitatsmedizin Gottingen, Institut fur Medizinische Mikrobiologie	This Study: Illumina DNA prep (Cat No. 20018704) | Index kit: This Study: Nextera DNA CD Idx (24 Idx, 24 SPl) (Cat No. 20018707), Illumina NextSeq 550 instrument	SRR31351266	NA	NA
NRZ-BK1649	Universitatsmedizin Gottingen, Institut fur Medizinische Mikrobiologie	This Study: Illumina DNA prep (Cat No. 20018704) | Index kit: This Study: Nextera DNA CD Idx (24 Idx, 24 SPl) (Cat No. 20018707), Illumina NextSeq 550 instrument	SRR31351265	NA	NA
NRZ-BK1670	Universitatsmedizin Gottingen, Institut fur Medizinische Mikrobiologie	This Study: Illumina DNA prep (Cat No. 20018704) | Index kit: This Study: Nextera DNA CD Idx (24 Idx, 24 SPl) (Cat No. 20018707), Illumina NextSeq 550 instrument	SRR31351263	NA	NA
NRZ-BK171	Universitatsmedizin Gottingen, Institut fur Medizinische Mikrobiologie	This Study: Illumina DNA prep (Cat No. 20018704) | Index kit: This Study: Nextera DNA CD Idx (24 Idx, 24 SPl) (Cat No. 20018707), Illumina NextSeq 550 instrument	SRR31351262	NA	NA
NRZ-BK1718	Universitatsmedizin Gottingen, Institut fur Medizinische Mikrobiologie	This Study: Illumina DNA prep (Cat No. 20018704) | Index kit: This Study: Nextera DNA CD Idx (24 Idx, 24 SPl) (Cat No. 20018707), Illumina NextSeq 550 instrument	SRR31351261	NA	NA
NRZ-BK1720	Universitatsmedizin Gottingen, Institut fur Medizinische Mikrobiologie	This Study: Illumina DNA prep (Cat No. 20018704) | Index kit: This Study: Nextera DNA CD Idx (24 Idx, 24 SPl) (Cat No. 20018707), Illumina NextSeq 550 instrument	SRR31351259	NA	NA
NRZ-BK173	Universitatsmedizin Gottingen, Institut fur Medizinische Mikrobiologie	This Study: Illumina DNA prep (Cat No. 20018704) | Index kit: This Study: Nextera DNA CD Idx (24 Idx, 24 SPl) (Cat No. 20018707), Illumina NextSeq 550 instrument	SRR31351258	NA	NA
NRZ-BK1793	Universitatsmedizin Gottingen, Institut fur Medizinische Mikrobiologie	This Study: Illumina DNA prep (Cat No. 20018704) | Index kit: This Study: Nextera DNA CD Idx (24 Idx, 24 SPl) (Cat No. 20018707), Illumina NextSeq 550 instrument	SRR31351257	NA	NA
NRZ-BK1810	Universitatsmedizin Gottingen, Institut fur Medizinische Mikrobiologie	This Study: Illumina DNA prep (Cat No. 20018704) | Index kit: IDT ILMN DNA/RNA UDI A Tag 96 Idx 96 Spl (Cat: 20027213), Illumina NextSeq 500 instrument	SRR31351256	NA	NA
NRZ-BK1813	Universitatsmedizin Gottingen, Institut fur Medizinische Mikrobiologie	This Study: Illumina DNA prep (Cat No. 20018704) | Index kit: IDT ILMN DNA/RNA UDI A Tag 96 Idx 96 Spl (Cat: 20027213), Illumina NextSeq 500 instrument	SRR31351255	NA	NA
NRZ-BK1844	Universitatsmedizin Gottingen, Institut fur Medizinische Mikrobiologie	This Study: Illumina DNA prep (Cat No. 20018704) | Index kit: This Study: Nextera DNA CD Idx (24 Idx, 24 SPl) (Cat No. 20018707), Illumina NextSeq 550 instrument	SRR31351254	NA	NA
NRZ-BK1862	Universitatsmedizin Gottingen, Institut fur Medizinische Mikrobiologie	This Study: Illumina DNA prep (Cat No. 20018704) | Index kit: This Study: Nextera DNA CD Idx (24 Idx, 24 SPl) (Cat No. 20018707), Illumina NextSeq 550 instrument	SRR31351253	NA	NA
NRZ-BK1886	Universitatsmedizin Gottingen, Institut fur Medizinische Mikrobiologie	This Study: Illumina DNA prep (Cat No. 20018704) | Index kit: This Study: Nextera DNA CD Idx (24 Idx, 24 SPl) (Cat No. 20018707), Illumina NextSeq 550 instrument	SRR31351251	NA	NA
NRZ-BK1935	Universitatsmedizin Gottingen, Institut fur Medizinische Mikrobiologie	This Study: xGen DNA Lib Prep EZ 16rxn (Cat No. 10009863) | Index kit: Swift (Cat No. X9096), Illumina NextSeq 500 Instrument	SRR31351250	NA	NA
NRZ-BK1946	Universitatsmedizin Gottingen, Institut fur Medizinische Mikrobiologie	This Study: xGen DNA Lib Prep EZ 16rxn (Cat No. 10009863) | Index kit: Swift (Cat No. X9096), Illumina NextSeq 500 Instrument	SRR31351248	NA	NA
NRZ-BK1960	Universitatsmedizin Gottingen, Institut fur Medizinische Mikrobiologie	This Study: xGen DNA Lib Prep EZ 16rxn (Cat No. 10009863) | Index kit: Swift (Cat No. X9096), Illumina NextSeq 500 Instrument	SRR31351247	NA	NA
NRZ-BK1975	Universitatsmedizin Gottingen, Institut fur Medizinische Mikrobiologie	This Study: xGen DNA Lib Prep EZ 16rxn (Cat No. 10009863) | Index kit: Swift (Cat No. X9096), Illumina NextSeq 500 Instrument	SRR31351246	NA	NA
NRZ-BK1976	Universitatsmedizin Gottingen, Institut fur Medizinische Mikrobiologie	This Study: xGen DNA Lib Prep EZ 16rxn (Cat No. 10009863) | Index kit: Swift (Cat No. X9096), Illumina NextSeq 500 Instrument	SRR31351080	NA	NA
NRZ-BK1983	Universitatsmedizin Gottingen, Institut fur Medizinische Mikrobiologie	This Study: xGen DNA Lib Prep EZ 16rxn (Cat No. 10009863) | Index kit: Swift (Cat No. X9096), Illumina NextSeq 500 Instrument	SRR31351079	NA	NA
NRZ-BK1996	Universitatsmedizin Gottingen, Institut fur Medizinische Mikrobiologie	This Study: xGen DNA Lib Prep EZ 16rxn (Cat No. 10009863) | Index kit: Swift (Cat No. X9096), Illumina NextSeq 500 Instrument	SRR31351078	NA	NA
NRZ-BK2015	Universitatsmedizin Gottingen, Institut fur Medizinische Mikrobiologie	This Study: Illumina DNA prep (Cat No. 20018704) | Index kit: IDT ILMN DNA/RNA UDI A Tag 96 Idx 96 Spl (Cat: 20027213), Illumina NextSeq 500 instrument	SRR31350992	NA	NA
NRZ-BK2028	Universitatsmedizin Gottingen, Institut fur Medizinische Mikrobiologie	This Study: Illumina DNA prep (Cat No. 20018704) | Index kit: IDT ILMN DNA/RNA UDI A Tag 96 Idx 96 Spl (Cat: 20027213), Illumina NextSeq 500 instrument	SRR31350991	NA	NA
NRZ-BK2044	Universitatsmedizin Gottingen, Institut fur Medizinische Mikrobiologie	This Study: Illumina DNA prep (Cat No. 20018704) | Index kit: IDT ILMN DNA/RNA UDI A Tag 96 Idx 96 Spl (Cat: 20027213), Illumina NextSeq 500 instrument	SRR31350990	NA	NA
NRZ-BK2088	Universitatsmedizin Gottingen, Institut fur Medizinische Mikrobiologie	This Study: Illumina DNA prep (Cat No. 20018704) | Index kit: IDT ILMN DNA/RNA UDI A Tag 96 Idx 96 Spl (Cat: 20027213), Illumina NextSeq 500 instrument	SRR31350989	NA	NA
NRZ-BK210	Universitatsmedizin Gottingen, Institut fur Medizinische Mikrobiologie	This Study: Illumina DNA prep (Cat No. 20018704) | Index kit: IDT ILMN DNA/RNA UDI A Tag 96 Idx 96 Spl (Cat: 20027213), Illumina NextSeq 500 instrument	SRR31350988	NA	NA
NRZ-BK2179	Universitatsmedizin Gottingen, Institut fur Medizinische Mikrobiologie	This Study: Illumina DNA prep (Cat No. 20018704) | Index kit: IDT ILMN DNA/RNA UDI A Tag 96 Idx 96 Spl (Cat: 20027213), Illumina NextSeq 500 instrument	SRR31350987	NA	NA
NRZ-BK2182	Universitatsmedizin Gottingen, Institut fur Medizinische Mikrobiologie	This Study: Illumina DNA prep (Cat No. 20018704) | Index kit: IDT ILMN DNA/RNA UDI A Tag 96 Idx 96 Spl (Cat: 20027213), Illumina NextSeq 2000 instrument	SRR31350986	NA	NA
NRZ-BK2190	Universitatsmedizin Gottingen, Institut fur Medizinische Mikrobiologie	This Study: Illumina DNA prep (Cat No. 20018704) | Index kit: IDT ILMN DNA/RNA UDI A Tag 96 Idx 96 Spl (Cat: 20027213), Illumina NextSeq 500 instrument	SRR31351245	NA	NA
NRZ-BK2217	Universitatsmedizin Gottingen, Institut fur Medizinische Mikrobiologie	This Study: Illumina DNA prep (Cat No. 20018704) | Index kit: IDT ILMN DNA/RNA UDI A Tag 96 Idx 96 Spl (Cat: 20027213), Illumina NextSeq 500 instrument	SRR31351244	NA	NA
NRZ-BK2248	Universitatsmedizin Gottingen, Institut fur Medizinische Mikrobiologie	This Study: Illumina DNA prep (Cat No. 20018704) | Index kit: IDT ILMN DNA/RNA UDI A Tag 96 Idx 96 Spl (Cat: 20027213), Illumina NextSeq 500 instrument	SRR31351242	NA	NA
NRZ-BK2263	Universitatsmedizin Gottingen, Institut fur Medizinische Mikrobiologie	This Study: Illumina DNA prep (Cat No. 20018704) | Index kit: IDT ILMN DNA/RNA UDI A Tag 96 Idx 96 Spl (Cat: 20027213), Illumina NextSeq 500 instrument	SRR31351241	NA	NA
NRZ-BK2265	Universitatsmedizin Gottingen, Institut fur Medizinische Mikrobiologie	This Study: Illumina DNA prep (Cat No. 20018704) | Index kit: IDT ILMN DNA/RNA UDI A Tag 96 Idx 96 Spl (Cat: 20027213), Illumina NextSeq 500 instrument	SRR31351240	NA	NA
NRZ-BK228	Universitatsmedizin Gottingen, Institut fur Medizinische Mikrobiologie	This Study: Illumina DNA prep (Cat No. 20018704) | Index kit: IDT ILMN DNA/RNA UDI A Tag 96 Idx 96 Spl (Cat: 20027213), Illumina NextSeq 500 instrument	SRR31351239	NA	NA
NRZ-BK2286	Universitatsmedizin Gottingen, Institut fur Medizinische Mikrobiologie	This Study: Illumina DNA prep (Cat No. 20018704) | Index kit: IDT ILMN DNA/RNA UDI A Tag 96 Idx 96 Spl (Cat: 20027213), Illumina NextSeq 500 instrument	SRR31351238	NA	NA
NRZ-BK241	Universitatsmedizin Gottingen, Institut fur Medizinische Mikrobiologie	This Study: Illumina DNA prep (Cat No. 20018704) | Index kit: IDT ILMN DNA/RNA UDI A Tag 96 Idx 96 Spl (Cat: 20027213), Illumina NextSeq 500 instrument	SRR31351237	NA	NA
NRZ-BK2503	Universitatsmedizin Gottingen, Institut fur Medizinische Mikrobiologie	This Study: Illumina DNA prep (Cat No. 20018704) | Index kit: IDT ILMN DNA/RNA UDI A Tag 96 Idx 96 Spl (Cat: 20027213), Illumina NextSeq 500 instrument	SRR31351236	NA	NA
NRZ-BK255	Universitatsmedizin Gottingen, Institut fur Medizinische Mikrobiologie	This Study: Illumina DNA prep (Cat No. 20018704) | Index kit: IDT ILMN DNA/RNA UDI A Tag 96 Idx 96 Spl (Cat: 20027213), Illumina NextSeq 500 instrument	SRR31351234	NA	NA
NRZ-BK284	Universitatsmedizin Gottingen, Institut fur Medizinische Mikrobiologie	This Study: Illumina DNA prep (Cat No. 20018704) | Index kit: IDT ILMN DNA/RNA UDI A Tag 96 Idx 96 Spl (Cat: 20027213), Illumina NextSeq 500 instrument	SRR31351233	NA	NA
NRZ-BK30	Universitatsmedizin Gottingen, Institut fur Medizinische Mikrobiologie	This Study: Illumina DNA prep (Cat No. 20018704) | Index kit: IDT ILMN DNA/RNA UDI A Tag 96 Idx 96 Spl (Cat: 20027213), Illumina NextSeq 500 instrument	SRR31351231	NA	NA
NRZ-BK31	Universitatsmedizin Gottingen, Institut fur Medizinische Mikrobiologie	This Study: Illumina DNA prep (Cat No. 20018704) | Index kit: IDT ILMN DNA/RNA UDI A Tag 96 Idx 96 Spl (Cat: 20027213), Illumina NextSeq 500 instrument	SRR31351230	NA	NA
NRZ-BK333	Universitatsmedizin Gottingen, Institut fur Medizinische Mikrobiologie	This Study: Illumina DNA prep (Cat No. 20018704) | Index kit: IDT ILMN DNA/RNA UDI A Tag 96 Idx 96 Spl (Cat: 20027213), Illumina NextSeq 500 instrument	SRR31351229	NA	NA
NRZ-BK385	Universitatsmedizin Gottingen, Institut fur Medizinische Mikrobiologie	This Study: Illumina DNA prep (Cat No. 20018704) | Index kit: IDT ILMN DNA/RNA UDI A Tag 96 Idx 96 Spl (Cat: 20027213), Illumina NextSeq 500 instrument	SRR31351228	NA	NA
NRZ-BK411	Universitatsmedizin Gottingen, Institut fur Medizinische Mikrobiologie	This Study: Illumina DNA prep (Cat No. 20018704) | Index kit: IDT ILMN DNA/RNA UDI A Tag 96 Idx 96 Spl (Cat: 20027213), Illumina NextSeq 500 instrument	SRR31351227	NA	NA
NRZ-BK435	Universitatsmedizin Gottingen, Institut fur Medizinische Mikrobiologie	This Study: Illumina DNA prep (Cat No. 20018704) | Index kit: IDT ILMN DNA/RNA UDI A Tag 96 Idx 96 Spl (Cat: 20027213), Illumina NextSeq 500 instrument	SRR31351226	NA	NA
NRZ-BK450	Universitatsmedizin Gottingen, Institut fur Medizinische Mikrobiologie	This Study: Illumina DNA prep (Cat No. 20018704) | Index kit: IDT ILMN DNA/RNA UDI A Tag 96 Idx 96 Spl (Cat: 20027213), Illumina NextSeq 500 instrument	SRR31351225	NA	NA
NRZ-BK465	Universitatsmedizin Gottingen, Institut fur Medizinische Mikrobiologie	This Study: Illumina DNA prep (Cat No. 20018704) | Index kit: IDT ILMN DNA/RNA UDI A Tag 96 Idx 96 Spl (Cat: 20027213), Illumina NextSeq 500 instrument	SRR31351221	NA	NA
NRZ-BK481	Universitatsmedizin Gottingen, Institut fur Medizinische Mikrobiologie	This Study: Illumina DNA prep (Cat No. 20018704) | Index kit: IDT ILMN DNA/RNA UDI A Tag 96 Idx 96 Spl (Cat: 20027213), Illumina NextSeq 500 instrument	SRR31351220	NA	NA
NRZ-BK482	Universitatsmedizin Gottingen, Institut fur Medizinische Mikrobiologie	This Study: Illumina DNA prep (Cat No. 20018704) | Index kit: IDT ILMN DNA/RNA UDI A Tag 96 Idx 96 Spl (Cat: 20027213), Illumina NextSeq 500 instrument	SRR31351218	NA	NA
NRZ-BK487	Universitatsmedizin Gottingen, Institut fur Medizinische Mikrobiologie	This Study: Illumina DNA prep (Cat No. 20018704) | Index kit: IDT ILMN DNA/RNA UDI A Tag 96 Idx 96 Spl (Cat: 20027213), Illumina NextSeq 500 instrument	SRR31351217	NA	NA
NRZ-BK512	Universitatsmedizin Gottingen, Institut fur Medizinische Mikrobiologie	This Study: Illumina DNA prep (Cat No. 20018704) | Index kit: IDT ILMN DNA/RNA UDI A Tag 96 Idx 96 Spl (Cat: 20027213), Illumina NextSeq 500 instrument	SRR31351216	NA	NA
NRZ-BK513	Universitatsmedizin Gottingen, Institut fur Medizinische Mikrobiologie	This Study: Illumina DNA prep (Cat No. 20018704) | Index kit: IDT ILMN DNA/RNA UDI A Tag 96 Idx 96 Spl (Cat: 20027213), Illumina NextSeq 500 instrument	SRR31351215	NA	NA
NRZ-BK514	Universitatsmedizin Gottingen, Institut fur Medizinische Mikrobiologie	This Study: Illumina DNA prep (Cat No. 20018704) | Index kit: IDT ILMN DNA/RNA UDI A Tag 96 Idx 96 Spl (Cat: 20027213), Illumina NextSeq 500 instrument	SRR31351214	NA	NA
NRZ-BK515	Universitatsmedizin Gottingen, Institut fur Medizinische Mikrobiologie	This Study: Illumina DNA prep (Cat No. 20018704) | Index kit: IDT ILMN DNA/RNA UDI A Tag 96 Idx 96 Spl (Cat: 20027213), Illumina NextSeq 500 instrument	SRR31351213	NA	NA
NRZ-BK516	Universitatsmedizin Gottingen, Institut fur Medizinische Mikrobiologie	This Study: Illumina DNA prep (Cat No. 20018704) | Index kit: IDT ILMN DNA/RNA UDI A Tag 96 Idx 96 Spl (Cat: 20027213), Illumina NextSeq 500 instrument	SRR31351212	NA	NA
NRZ-BK517	Universitatsmedizin Gottingen, Institut fur Medizinische Mikrobiologie	This Study: Illumina DNA prep (Cat No. 20018704) | Index kit: IDT ILMN DNA/RNA UDI A Tag 96 Idx 96 Spl (Cat: 20027213), Illumina NextSeq 500 instrument	SRR31351210	NA	NA
NRZ-BK518	Universitatsmedizin Gottingen, Institut fur Medizinische Mikrobiologie	This Study: Illumina DNA prep (Cat No. 20018704) | Index kit: IDT ILMN DNA/RNA UDI A Tag 96 Idx 96 Spl (Cat: 20027213), Illumina NextSeq 500 instrument	SRR31351209	NA	NA
NRZ-BK519	Universitatsmedizin Gottingen, Institut fur Medizinische Mikrobiologie	This Study: Illumina DNA prep (Cat No. 20018704) | Index kit: IDT ILMN DNA/RNA UDI A Tag 96 Idx 96 Spl (Cat: 20027213), Illumina NextSeq 500 instrument	SRR31351208	NA	NA
NRZ-BK520	Universitatsmedizin Gottingen, Institut fur Medizinische Mikrobiologie	This Study: Illumina DNA prep (Cat No. 20018704) | Index kit: IDT ILMN DNA/RNA UDI A Tag 96 Idx 96 Spl (Cat: 20027213), Illumina NextSeq 500 instrument	SRR31351206	NA	NA
NRZ-BK521	Universitatsmedizin Gottingen, Institut fur Medizinische Mikrobiologie	This Study: Illumina DNA prep (Cat No. 20018704) | Index kit: IDT ILMN DNA/RNA UDI A Tag 96 Idx 96 Spl (Cat: 20027213), Illumina NextSeq 500 instrument	SRR31351205	NA	NA
NRZ-BK522	Universitatsmedizin Gottingen, Institut fur Medizinische Mikrobiologie	This Study: Illumina DNA prep (Cat No. 20018704) | Index kit: IDT ILMN DNA/RNA UDI A Tag 96 Idx 96 Spl (Cat: 20027213), Illumina NextSeq 500 instrument	SRR31351204	NA	NA
NRZ-BK523	Universitatsmedizin Gottingen, Institut fur Medizinische Mikrobiologie	This Study: Illumina DNA prep (Cat No. 20018704) | Index kit: IDT ILMN DNA/RNA UDI A Tag 96 Idx 96 Spl (Cat: 20027213), Illumina NextSeq 500 instrument	SRR31351203	NA	NA
NRZ-BK555	Universitatsmedizin Gottingen, Institut fur Medizinische Mikrobiologie	This Study: Illumina DNA prep (Cat No. 20018704) | Index kit: IDT ILMN DNA/RNA UDI A Tag 96 Idx 96 Spl (Cat: 20027213), Illumina NextSeq 500 instrument	SRR31351202	NA	NA
NRZ-BK557	Universitatsmedizin Gottingen, Institut fur Medizinische Mikrobiologie	This Study: Illumina DNA prep (Cat No. 20018704) | Index kit: IDT ILMN DNA/RNA UDI A Tag 96 Idx 96 Spl (Cat: 20027213), Illumina NextSeq 500 instrument	SRR31351201	NA	NA
NRZ-BK614	Universitatsmedizin Gottingen, Institut fur Medizinische Mikrobiologie	This Study: Illumina DNA prep (Cat No. 20018704) | Index kit: IDT ILMN DNA/RNA UDI A Tag 96 Idx 96 Spl (Cat: 20027213), Illumina NextSeq 500 instrument	SRR31351127	NA	NA
NRZ-BK641	Universitatsmedizin Gottingen, Institut fur Medizinische Mikrobiologie	This Study: Illumina DNA prep (Cat No. 20018704) | Index kit: IDT ILMN DNA/RNA UDI A Tag 96 Idx 96 Spl (Cat: 20027213), Illumina NextSeq 500 instrument	SRR31351126	NA	NA
NRZ-BK67	Universitatsmedizin Gottingen, Institut fur Medizinische Mikrobiologie	This Study: Illumina DNA prep (Cat No. 20018704) | Index kit: IDT ILMN DNA/RNA UDI A Tag 96 Idx 96 Spl (Cat: 20027213), Illumina NextSeq 500 instrument	SRR31351125	NA	NA
NRZ-BK703	Universitatsmedizin Gottingen, Institut fur Medizinische Mikrobiologie	This Study: Illumina DNA prep (Cat No. 20018704) | Index kit: IDT ILMN DNA/RNA UDI A Tag 96 Idx 96 Spl (Cat: 20027213), Illumina NextSeq 500 instrument	SRR31351122	NA	NA
NRZ-BK731	Universitatsmedizin Gottingen, Institut fur Medizinische Mikrobiologie	This Study: Illumina DNA prep (Cat No. 20018704) | Index kit: IDT ILMN DNA/RNA UDI A Tag 96 Idx 96 Spl (Cat: 20027213), Illumina NextSeq 500 instrument	SRR31351121	NA	NA
NRZ-BK734	Universitatsmedizin Gottingen, Institut fur Medizinische Mikrobiologie	This Study: Illumina DNA prep (Cat No. 20018704) | Index kit: IDT ILMN DNA/RNA UDI A Tag 96 Idx 96 Spl (Cat: 20027213), Illumina NextSeq 500 instrument	SRR31351120	NA	NA
NRZ-BK735	Universitatsmedizin Gottingen, Institut fur Medizinische Mikrobiologie	This Study: Illumina DNA prep (Cat No. 20018704) | Index kit: IDT ILMN DNA/RNA UDI A Tag 96 Idx 96 Spl (Cat: 20027213), Illumina NextSeq 500 instrument	SRR31351119	NA	NA
NRZ-BK743	Universitatsmedizin Gottingen, Institut fur Medizinische Mikrobiologie	This Study: Illumina DNA prep (Cat No. 20018704) | Index kit: IDT ILMN DNA/RNA UDI A Tag 96 Idx 96 Spl (Cat: 20027213), Illumina NextSeq 500 instrument	SRR31351118	NA	NA
NRZ-BK763	Universitatsmedizin Gottingen, Institut fur Medizinische Mikrobiologie	This Study: Illumina DNA prep (Cat No. 20018704) | Index kit: IDT ILMN DNA/RNA UDI A Tag 96 Idx 96 Spl (Cat: 20027213), Illumina NextSeq 500 instrument	SRR31351116	NA	NA
NRZ-BK767	Universitatsmedizin Gottingen, Institut fur Medizinische Mikrobiologie	This Study: Illumina DNA prep (Cat No. 20018704) | Index kit: IDT ILMN DNA/RNA UDI A Tag 96 Idx 96 Spl (Cat: 20027213), Illumina NextSeq 500 instrument	SRR31351115	NA	NA
NRZ-BK787	Universitatsmedizin Gottingen, Institut fur Medizinische Mikrobiologie	This Study: Illumina DNA prep (Cat No. 20018704) | Index kit: IDT ILMN DNA/RNA UDI A Tag 96 Idx 96 Spl (Cat: 20027213), Illumina NextSeq 500 instrument	SRR31351114	NA	NA
NRZ-BK815	Universitatsmedizin Gottingen, Institut fur Medizinische Mikrobiologie	This Study: Illumina DNA prep (Cat No. 20018704) | Index kit: IDT ILMN DNA/RNA UDI A Tag 96 Idx 96 Spl (Cat: 20027213), Illumina NextSeq 500 instrument	SRR31351113	NA	NA
NRZ-BK872	Universitatsmedizin Gottingen, Institut fur Medizinische Mikrobiologie	This Study: Illumina DNA prep (Cat No. 20018704) | Index kit: IDT ILMN DNA/RNA UDI A Tag 96 Idx 96 Spl (Cat: 20027213), Illumina NextSeq 500 instrument	SRR31351112	NA	NA
NRZ-BK896	Universitatsmedizin Gottingen, Institut fur Medizinische Mikrobiologie	This Study: Illumina DNA prep (Cat No. 20018704) | Index kit: IDT ILMN DNA/RNA UDI A Tag 96 Idx 96 Spl (Cat: 20027213), Illumina NextSeq 500 instrument	SRR31351110	NA	NA
NRZ-BK922	Universitatsmedizin Gottingen, Institut fur Medizinische Mikrobiologie	This Study: Illumina DNA prep (Cat No. 20018704) | Index kit: IDT ILMN DNA/RNA UDI A Tag 96 Idx 96 Spl (Cat: 20027213), Illumina NextSeq 500 instrument	SRR31351109	NA	NA
NRZ-BK962	Universitatsmedizin Gottingen, Institut fur Medizinische Mikrobiologie	This Study: Illumina DNA prep (Cat No. 20018704) | Index kit: IDT ILMN DNA/RNA UDI A Tag 96 Idx 96 Spl (Cat: 20027213), Illumina NextSeq 500 instrument	SRR31351108	NA	NA
NRZ-BK97	Universitatsmedizin Gottingen, Institut fur Medizinische Mikrobiologie	This Study: Illumina DNA prep (Cat No. 20018704) | Index kit: IDT ILMN DNA/RNA UDI A Tag 96 Idx 96 Spl (Cat: 20027213), Illumina NextSeq 500 instrument	SRR31351107	NA	NA
NRZ-BK982	Universitatsmedizin Gottingen, Institut fur Medizinische Mikrobiologie	This Study: Illumina DNA prep (Cat No. 20018704) | Index kit: IDT ILMN DNA/RNA UDI A Tag 96 Idx 96 Spl (Cat: 20027213), Illumina NextSeq 500 instrument	SRR31351105	NA	NA
NRZ-BK99	Universitatsmedizin Gottingen, Institut fur Medizinische Mikrobiologie	This Study: Illumina DNA prep (Cat No. 20018704) | Index kit: IDT ILMN DNA/RNA UDI A Tag 96 Idx 96 Spl (Cat: 20027213), Illumina NextSeq 500 instrument	SRR31351200	NA	NA
NRZ-BK997	Universitatsmedizin Gottingen, Institut fur Medizinische Mikrobiologie	This Study: Illumina DNA prep (Cat No. 20018704) | Index kit: IDT ILMN DNA/RNA UDI A Tag 96 Idx 96 Spl (Cat: 20027213), Illumina NextSeq 2000 instrument	SRR31351199	NA	NA
PEU0041	Universitatsmedizin Gottingen, Institut fur Medizinische Mikrobiologie	This Study: Illumina DNA prep (Cat No. 20018704) | Index kit: IDT ILMN DNA/RNA UDI A Tag 96 Idx 96 Spl (Cat: 20027213), Illumina NextSeq 500 instrument	SRR31351198	NA	NA
PEU0048	Universitatsmedizin Gottingen, Institut fur Medizinische Mikrobiologie	This Study: Illumina DNA prep (Cat No. 20018704) | Index kit: IDT ILMN DNA/RNA UDI A Tag 96 Idx 96 Spl (Cat: 20027213), Illumina NextSeq 500 instrument	SRR31351197	NA	NA
PEU0073	Universitatsmedizin Gottingen, Institut fur Medizinische Mikrobiologie	This Study: Illumina DNA prep (Cat No. 20018704) | Index kit: IDT ILMN DNA/RNA UDI A Tag 96 Idx 96 Spl (Cat: 20027213), Illumina NextSeq 500 instrument	SRR31351196	NA	NA
PEU0082	Universitatsmedizin Gottingen, Institut fur Medizinische Mikrobiologie	This Study: Illumina DNA prep (Cat No. 20018704) | Index kit: IDT ILMN DNA/RNA UDI A Tag 96 Idx 96 Spl (Cat: 20027213), Illumina NextSeq 500 instrument	SRR31351195	NA	NA
PEU0084	Universitatsmedizin Gottingen, Institut fur Medizinische Mikrobiologie	This Study: Illumina DNA prep (Cat No. 20018704) | Index kit: IDT ILMN DNA/RNA UDI A Tag 96 Idx 96 Spl (Cat: 20027213), Illumina NextSeq 500 instrument	SRR31351194	NA	NA
PEU0087	Universitatsmedizin Gottingen, Institut fur Medizinische Mikrobiologie	This Study: Illumina DNA prep (Cat No. 20018704) | Index kit: IDT ILMN DNA/RNA UDI A Tag 96 Idx 96 Spl (Cat: 20027213), Illumina NextSeq 500 instrument	SRR31351193	NA	NA
PEU0088	Universitatsmedizin Gottingen, Institut fur Medizinische Mikrobiologie	This Study: Illumina DNA prep (Cat No. 20018704) | Index kit: IDT ILMN DNA/RNA UDI A Tag 96 Idx 96 Spl (Cat: 20027213), Illumina NextSeq 500 instrument	SRR31351192	NA	NA
PEU0112	Universitatsmedizin Gottingen, Institut fur Medizinische Mikrobiologie	This Study: Illumina DNA prep (Cat No. 20018704) | Index kit: IDT ILMN DNA/RNA UDI A Tag 96 Idx 96 Spl (Cat: 20027213), Illumina NextSeq 500 instrument	SRR31351190	NA	NA
PEU0113	Universitatsmedizin Gottingen, Institut fur Medizinische Mikrobiologie	This Study: Illumina DNA prep (Cat No. 20018704) | Index kit: IDT ILMN DNA/RNA UDI A Tag 96 Idx 96 Spl (Cat: 20027213), Illumina NextSeq 500 instrument	SRR31351189	NA	NA
PEU0117	Universitatsmedizin Gottingen, Institut fur Medizinische Mikrobiologie	This Study: Illumina DNA prep (Cat No. 20018704) | Index kit: IDT ILMN DNA/RNA UDI A Tag 96 Idx 96 Spl (Cat: 20027213), Illumina NextSeq 500 instrument	SRR31351188	NA	NA
PEU0132	Universitatsmedizin Gottingen, Institut fur Medizinische Mikrobiologie	This Study: Illumina DNA prep (Cat No. 20018704) | Index kit: IDT ILMN DNA/RNA UDI A Tag 96 Idx 96 Spl (Cat: 20027213), Illumina NextSeq 500 instrument	SRR31351187	NA	NA
PEU0140	Universitatsmedizin Gottingen, Institut fur Medizinische Mikrobiologie	This Study: Illumina DNA prep (Cat No. 20018704) | Index kit: IDT ILMN DNA/RNA UDI A Tag 96 Idx 96 Spl (Cat: 20027213), Illumina NextSeq 500 instrument	SRR31351186	NA	NA
PEU0143	Universitatsmedizin Gottingen, Institut fur Medizinische Mikrobiologie	This Study: Illumina DNA prep (Cat No. 20018704) | Index kit: IDT ILMN DNA/RNA UDI A Tag 96 Idx 96 Spl (Cat: 20027213), Illumina NextSeq 500 instrument	SRR31351185	NA	NA
PEU0144	Universitatsmedizin Gottingen, Institut fur Medizinische Mikrobiologie	This Study: Illumina DNA prep (Cat No. 20018704) | Index kit: IDT ILMN DNA/RNA UDI A Tag 96 Idx 96 Spl (Cat: 20027213), Illumina NextSeq 500 instrument	SRR31351183	NA	NA
PEU0147	Universitatsmedizin Gottingen, Institut fur Medizinische Mikrobiologie	This Study: Illumina DNA prep (Cat No. 20018704) | Index kit: IDT ILMN DNA/RNA UDI A Tag 96 Idx 96 Spl (Cat: 20027213), Illumina NextSeq 500 instrument	SRR31351182	NA	NA
PEU0165	Universitatsmedizin Gottingen, Institut fur Medizinische Mikrobiologie	This Study: Illumina DNA prep (Cat No. 20018704) | Index kit: IDT ILMN DNA/RNA UDI A Tag 96 Idx 96 Spl (Cat: 20027213), Illumina NextSeq 500 instrument	SRR31351181	NA	NA
PEU0167	Universitatsmedizin Gottingen, Institut fur Medizinische Mikrobiologie	This Study: Illumina DNA prep (Cat No. 20018704) | Index kit: IDT ILMN DNA/RNA UDI A Tag 96 Idx 96 Spl (Cat: 20027213), Illumina NextSeq 500 instrument	SRR31351179	NA	NA
PEU0168	Universitatsmedizin Gottingen, Institut fur Medizinische Mikrobiologie	This Study: Illumina DNA prep (Cat No. 20018704) | Index kit: IDT ILMN DNA/RNA UDI A Tag 96 Idx 96 Spl (Cat: 20027213), Illumina NextSeq 500 instrument	SRR31351178	NA	NA
PEU0353	Universitatsmedizin Gottingen, Institut fur Medizinische Mikrobiologie	This Study: Illumina DNA prep (Cat No. 20018704) | Index kit: IDT ILMN DNA/RNA UDI A Tag 96 Idx 96 Spl (Cat: 20027213), Illumina NextSeq 500 instrument	SRR31351177	NA	NA
PEU0358	Universitatsmedizin Gottingen, Institut fur Medizinische Mikrobiologie	This Study: Illumina DNA prep (Cat No. 20018704) | Index kit: IDT ILMN DNA/RNA UDI A Tag 96 Idx 96 Spl (Cat: 20027213), Illumina NextSeq 500 instrument	SRR31351056	NA	NA
PEU0366	Universitatsmedizin Gottingen, Institut fur Medizinische Mikrobiologie	This Study: Illumina DNA prep (Cat No. 20018704) | Index kit: IDT ILMN DNA/RNA UDI A Tag 96 Idx 96 Spl (Cat: 20027213), Illumina NextSeq 500 instrument	SRR31351055	NA	NA
PEU0412	Universitatsmedizin Gottingen, Institut fur Medizinische Mikrobiologie	This Study: Illumina DNA prep (Cat No. 20018704) | Index kit: IDT ILMN DNA/RNA UDI A Tag 96 Idx 96 Spl (Cat: 20027213), Illumina NextSeq 500 instrument	SRR31351054	NA	NA
PEU0441	Universitatsmedizin Gottingen, Institut fur Medizinische Mikrobiologie	This Study: Illumina DNA prep (Cat No. 20018704) | Index kit: IDT ILMN DNA/RNA UDI A Tag 96 Idx 96 Spl (Cat: 20027213), Illumina NextSeq 500 instrument	SRR31351053	NA	NA
PEU0489	Universitatsmedizin Gottingen, Institut fur Medizinische Mikrobiologie	This Study: Illumina DNA prep (Cat No. 20018704) | Index kit: IDT ILMN DNA/RNA UDI A Tag 96 Idx 96 Spl (Cat: 20027213), Illumina NextSeq 500 instrument	SRR31351051	NA	NA
PEU0493	Universitatsmedizin Gottingen, Institut fur Medizinische Mikrobiologie	This Study: Illumina DNA prep (Cat No. 20018704) | Index kit: IDT ILMN DNA/RNA UDI A Tag 96 Idx 96 Spl (Cat: 20027213), Illumina NextSeq 500 instrument	SRR31351050	NA	NA
PEU0509	Universitatsmedizin Gottingen, Institut fur Medizinische Mikrobiologie	This Study: Illumina DNA prep (Cat No. 20018704) | Index kit: IDT ILMN DNA/RNA UDI A Tag 96 Idx 96 Spl (Cat: 20027213), Illumina NextSeq 500 instrument	SRR31351048	NA	NA
PEU0510	Universitatsmedizin Gottingen, Institut fur Medizinische Mikrobiologie	This Study: Illumina DNA prep (Cat No. 20018704) | Index kit: IDT ILMN DNA/RNA UDI A Tag 96 Idx 96 Spl (Cat: 20027213), Illumina NextSeq 500 instrument	SRR31351047	NA	NA
PEU0549	Universitatsmedizin Gottingen, Institut fur Medizinische Mikrobiologie	This Study: Illumina DNA prep (Cat No. 20018704) | Index kit: IDT ILMN DNA/RNA UDI A Tag 96 Idx 96 Spl (Cat: 20027213), Illumina NextSeq 500 instrument	SRR31351046	NA	NA
PEU0551	Universitatsmedizin Gottingen, Institut fur Medizinische Mikrobiologie	This Study: Illumina DNA prep (Cat No. 20018704) | Index kit: IDT ILMN DNA/RNA UDI A Tag 96 Idx 96 Spl (Cat: 20027213), Illumina NextSeq 500 instrument	SRR31351045	NA	NA
PEU0552	Universitatsmedizin Gottingen, Institut fur Medizinische Mikrobiologie	This Study: Illumina DNA prep (Cat No. 20018704) | Index kit: IDT ILMN DNA/RNA UDI A Tag 96 Idx 96 Spl (Cat: 20027213), Illumina NextSeq 500 instrument	SRR31351044	NA	NA
PEU0553	Universitatsmedizin Gottingen, Institut fur Medizinische Mikrobiologie	This Study: Illumina DNA prep (Cat No. 20018704) | Index kit: IDT ILMN DNA/RNA UDI A Tag 96 Idx 96 Spl (Cat: 20027213), Illumina NextSeq 500 instrument	SRR31351043	NA	NA
PEU0554	Universitatsmedizin Gottingen, Institut fur Medizinische Mikrobiologie	This Study: Illumina DNA prep (Cat No. 20018704) | Index kit: IDT ILMN DNA/RNA UDI A Tag 96 Idx 96 Spl (Cat: 20027213), Illumina NextSeq 500 instrument	SRR31351042	NA	NA
PEU0555	Universitatsmedizin Gottingen, Institut fur Medizinische Mikrobiologie	This Study: Illumina DNA prep (Cat No. 20018704) | Index kit: IDT ILMN DNA/RNA UDI A Tag 96 Idx 96 Spl (Cat: 20027213), Illumina NextSeq 500 instrument	SRR31351041	NA	NA
PEU0591	Universitatsmedizin Gottingen, Institut fur Medizinische Mikrobiologie	This Study: Illumina DNA prep (Cat No. 20018704) | Index kit: IDT ILMN DNA/RNA UDI A Tag 96 Idx 96 Spl (Cat: 20027213), Illumina NextSeq 500 instrument	SRR31351039	NA	NA
PEU0592	Universitatsmedizin Gottingen, Institut fur Medizinische Mikrobiologie	This Study: Illumina DNA prep (Cat No. 20018704) | Index kit: IDT ILMN DNA/RNA UDI A Tag 96 Idx 96 Spl (Cat: 20027213), Illumina NextSeq 500 instrument	SRR31351040	NA	NA
PEU0613	Universitatsmedizin Gottingen, Institut fur Medizinische Mikrobiologie	This Study: Illumina DNA prep (Cat No. 20018704) | Index kit: IDT ILMN DNA/RNA UDI A Tag 96 Idx 96 Spl (Cat: 20027213), Illumina NextSeq 500 instrument	SRR31351037	NA	NA
PEU0619	Universitatsmedizin Gottingen, Institut fur Medizinische Mikrobiologie	This Study: Illumina DNA prep (Cat No. 20018704) | Index kit: IDT ILMN DNA/RNA UDI A Tag 96 Idx 96 Spl (Cat: 20027213), Illumina NextSeq 500 instrument	SRR31351036	NA	NA
PEU0623	Universitatsmedizin Gottingen, Institut fur Medizinische Mikrobiologie	This Study: Illumina DNA prep (Cat No. 20018704) | Index kit: IDT ILMN DNA/RNA UDI A Tag 96 Idx 96 Spl (Cat: 20027213), Illumina NextSeq 500 instrument	SRR31351035	NA	NA
PEU0639	Universitatsmedizin Gottingen, Institut fur Medizinische Mikrobiologie	This Study: Illumina DNA prep (Cat No. 20018704) | Index kit: IDT ILMN DNA/RNA UDI A Tag 96 Idx 96 Spl (Cat: 20027213), Illumina NextSeq 500 instrument	SRR31351034	NA	NA
PEU0640	Universitatsmedizin Gottingen, Institut fur Medizinische Mikrobiologie	This Study: Illumina DNA prep (Cat No. 20018704) | Index kit: IDT ILMN DNA/RNA UDI A Tag 96 Idx 96 Spl (Cat: 20027213), Illumina NextSeq 500 instrument	SRR31351033	NA	NA
PEU0656	Universitatsmedizin Gottingen, Institut fur Medizinische Mikrobiologie	This Study: Illumina DNA prep (Cat No. 20018704) | Index kit: IDT ILMN DNA/RNA UDI A Tag 96 Idx 96 Spl (Cat: 20027213), Illumina NextSeq 500 instrument	SRR31350984	NA	NA
PEU0660	Universitatsmedizin Gottingen, Institut fur Medizinische Mikrobiologie	This Study: Illumina DNA prep (Cat No. 20018704) | Index kit: IDT ILMN DNA/RNA UDI A Tag 96 Idx 96 Spl (Cat: 20027213), Illumina NextSeq 500 instrument	SRR31350983	NA	NA
PEU0670	Universitatsmedizin Gottingen, Institut fur Medizinische Mikrobiologie	This Study: Illumina DNA prep (Cat No. 20018704) | Index kit: IDT ILMN DNA/RNA UDI A Tag 96 Idx 96 Spl (Cat: 20027213), Illumina NextSeq 500 instrument	SRR31350981	NA	NA
PEU0671	Universitatsmedizin Gottingen, Institut fur Medizinische Mikrobiologie	This Study: Illumina DNA prep (Cat No. 20018704) | Index kit: IDT ILMN DNA/RNA UDI A Tag 96 Idx 96 Spl (Cat: 20027213), Illumina NextSeq 500 instrument	SRR31350980	NA	NA
PEU0677	Universitatsmedizin Gottingen, Institut fur Medizinische Mikrobiologie	This Study: Illumina DNA prep (Cat No. 20018704) | Index kit: IDT ILMN DNA/RNA UDI A Tag 96 Idx 96 Spl (Cat: 20027213), Illumina NextSeq 500 instrument	SRR31350978	NA	NA
PEU0688	Universitatsmedizin Gottingen, Institut fur Medizinische Mikrobiologie	This Study: Illumina DNA prep (Cat No. 20018704) | Index kit: IDT ILMN DNA/RNA UDI A Tag 96 Idx 96 Spl (Cat: 20027213), Illumina NextSeq 500 instrument	SRR31350977	NA	NA
PEU0692	Universitatsmedizin Gottingen, Institut fur Medizinische Mikrobiologie	This Study: Illumina DNA prep (Cat No. 20018704) | Index kit: IDT ILMN DNA/RNA UDI A Tag 96 Idx 96 Spl (Cat: 20027213), Illumina NextSeq 500 instrument	SRR31350976	NA	NA
PEU0704	Universitatsmedizin Gottingen, Institut fur Medizinische Mikrobiologie	This Study: Illumina DNA prep (Cat No. 20018704) | Index kit: IDT ILMN DNA/RNA UDI A Tag 96 Idx 96 Spl (Cat: 20027213), Illumina NextSeq 500 instrument	SRR31350975	NA	NA
PEU0717	Universitatsmedizin Gottingen, Institut fur Medizinische Mikrobiologie	This Study: Illumina DNA prep (Cat No. 20018704) | Index kit: IDT ILMN DNA/RNA UDI A Tag 96 Idx 96 Spl (Cat: 20027213), Illumina NextSeq 500 instrument	SRR31350974	NA	NA
PEU0718	Universitatsmedizin Gottingen, Institut fur Medizinische Mikrobiologie	This Study: Illumina DNA prep (Cat No. 20018704) | Index kit: IDT ILMN DNA/RNA UDI A Tag 96 Idx 96 Spl (Cat: 20027213), Illumina NextSeq 500 instrument	SRR31350973	NA	NA
PEU0731	Universitatsmedizin Gottingen, Institut fur Medizinische Mikrobiologie	This Study: Illumina DNA prep (Cat No. 20018704) | Index kit: IDT ILMN DNA/RNA UDI A Tag 96 Idx 96 Spl (Cat: 20027213), Illumina NextSeq 500 instrument	SRR31350972	NA	NA
PEU0743	Universitatsmedizin Gottingen, Institut fur Medizinische Mikrobiologie	This Study: Illumina DNA prep (Cat No. 20018704) | Index kit: IDT ILMN DNA/RNA UDI A Tag 96 Idx 96 Spl (Cat: 20027213), Illumina NextSeq 500 instrument	SRR31350970	NA	NA
PEU0752	Universitatsmedizin Gottingen, Institut fur Medizinische Mikrobiologie	This Study: Illumina DNA prep (Cat No. 20018704) | Index kit: IDT ILMN DNA/RNA UDI A Tag 96 Idx 96 Spl (Cat: 20027213), Illumina NextSeq 500 instrument	SRR31351278	NA	NA
PEU0755	Universitatsmedizin Gottingen, Institut fur Medizinische Mikrobiologie	This Study: Illumina DNA prep (Cat No. 20018704) | Index kit: IDT ILMN DNA/RNA UDI A Tag 96 Idx 96 Spl (Cat: 20027213), Illumina NextSeq 500 instrument	SRR31351275	NA	NA
PEU0756	Universitatsmedizin Gottingen, Institut fur Medizinische Mikrobiologie	This Study: Illumina DNA prep (Cat No. 20018704) | Index kit: IDT ILMN DNA/RNA UDI A Tag 96 Idx 96 Spl (Cat: 20027213), Illumina NextSeq 500 instrument	SRR31351274	NA	NA
PEU0822	Universitatsmedizin Gottingen, Institut fur Medizinische Mikrobiologie	This Study: Illumina DNA prep (Cat No. 20018704) | Index kit: IDT ILMN DNA/RNA UDI A Tag 96 Idx 96 Spl (Cat: 20027213), Illumina NextSeq 500 instrument	SRR31351273	NA	NA
PEU0823	Universitatsmedizin Gottingen, Institut fur Medizinische Mikrobiologie	This Study: Illumina DNA prep (Cat No. 20018704) | Index kit: IDT ILMN DNA/RNA UDI A Tag 96 Idx 96 Spl (Cat: 20027213), Illumina NextSeq 500 instrument	SRR31351272	NA	NA
PEU0874	Universitatsmedizin Gottingen, Institut fur Medizinische Mikrobiologie	This Study: Illumina DNA prep (Cat No. 20018704) | Index kit: IDT ILMN DNA/RNA UDI A Tag 96 Idx 96 Spl (Cat: 20027213), Illumina NextSeq 500 instrument	SRR31351271	NA	NA
PEU1147	Universitatsmedizin Gottingen, Institut fur Medizinische Mikrobiologie	This Study: Illumina DNA prep (Cat No. 20018704) | Index kit: IDT ILMN DNA/RNA UDI A Tag 96 Idx 96 Spl (Cat: 20027213), Illumina NextSeq 500 instrument	SRR31351270	NA	NA
PEU1182	Universitatsmedizin Gottingen, Institut fur Medizinische Mikrobiologie	This Study: Illumina DNA prep (Cat No. 20018704) | Index kit: IDT ILMN DNA/RNA UDI A Tag 96 Idx 96 Spl (Cat: 20027213), Illumina NextSeq 500 instrument	SRR31351104	NA	NA
PEU1190	Universitatsmedizin Gottingen, Institut fur Medizinische Mikrobiologie	This Study: Illumina DNA prep (Cat No. 20018704) | Index kit: IDT ILMN DNA/RNA UDI A Tag 96 Idx 96 Spl (Cat: 20027213), Illumina NextSeq 500 instrument	SRR31351103	NA	NA
PEU1191	Universitatsmedizin Gottingen, Institut fur Medizinische Mikrobiologie	This Study: Illumina DNA prep (Cat No. 20018704) | Index kit: IDT ILMN DNA/RNA UDI A Tag 96 Idx 96 Spl (Cat: 20027213), Illumina NextSeq 500 instrument	SRR31351102	NA	NA
PEU1249	Universitatsmedizin Gottingen, Institut fur Medizinische Mikrobiologie	This Study: Illumina DNA prep (Cat No. 20018704) | Index kit: IDT ILMN DNA/RNA UDI A Tag 96 Idx 96 Spl (Cat: 20027213), Illumina NextSeq 500 instrument	SRR31351101	NA	NA
PEU1258	Universitatsmedizin Gottingen, Institut fur Medizinische Mikrobiologie	This Study: Illumina DNA prep (Cat No. 20018704) | Index kit: IDT ILMN DNA/RNA UDI A Tag 96 Idx 96 Spl (Cat: 20027213), Illumina NextSeq 500 instrument	SRR31351099	NA	NA
PEU1261	Universitatsmedizin Gottingen, Institut fur Medizinische Mikrobiologie	This Study: Illumina DNA prep (Cat No. 20018704) | Index kit: IDT ILMN DNA/RNA UDI A Tag 96 Idx 96 Spl (Cat: 20027213), Illumina NextSeq 500 instrument	SRR31351098	NA	NA
PEU1266	Universitatsmedizin Gottingen, Institut fur Medizinische Mikrobiologie	This Study: Illumina DNA prep (Cat No. 20018704) | Index kit: IDT ILMN DNA/RNA UDI A Tag 96 Idx 96 Spl (Cat: 20027213), Illumina NextSeq 500 instrument	SRR31351097	NA	NA
PEU1276	Universitatsmedizin Gottingen, Institut fur Medizinische Mikrobiologie	This Study: Illumina DNA prep (Cat No. 20018704) | Index kit: IDT ILMN DNA/RNA UDI A Tag 96 Idx 96 Spl (Cat: 20027213), Illumina NextSeq 500 instrument	SRR31351096	NA	NA
PEU1308	Universitatsmedizin Gottingen, Institut fur Medizinische Mikrobiologie	This Study: Illumina DNA prep (Cat No. 20018704) | Index kit: IDT ILMN DNA/RNA UDI A Tag 96 Idx 96 Spl (Cat: 20027213), Illumina NextSeq 500 instrument	SRR31351095	NA	NA
PEU1313	Universitatsmedizin Gottingen, Institut fur Medizinische Mikrobiologie	This Study: Illumina DNA prep (Cat No. 20018704) | Index kit: IDT ILMN DNA/RNA UDI A Tag 96 Idx 96 Spl (Cat: 20027213), Illumina NextSeq 500 instrument	SRR31351094	NA	NA
PEU1329	Universitatsmedizin Gottingen, Institut fur Medizinische Mikrobiologie	This Study: Illumina DNA prep (Cat No. 20018704) | Index kit: IDT ILMN DNA/RNA UDI A Tag 96 Idx 96 Spl (Cat: 20027213), Illumina NextSeq 500 instrument	SRR31351092	NA	NA
PEU1350	Universitatsmedizin Gottingen, Institut fur Medizinische Mikrobiologie	This Study: Illumina DNA prep (Cat No. 20018704) | Index kit: IDT ILMN DNA/RNA UDI A Tag 96 Idx 96 Spl (Cat: 20027213), Illumina NextSeq 500 instrument	SRR31351091	NA	NA
PEU1351	Universitatsmedizin Gottingen, Institut fur Medizinische Mikrobiologie	This Study: Illumina DNA prep (Cat No. 20018704) | Index kit: IDT ILMN DNA/RNA UDI A Tag 96 Idx 96 Spl (Cat: 20027213), Illumina NextSeq 500 instrument	SRR31351090	NA	NA
PEU1352	Universitatsmedizin Gottingen, Institut fur Medizinische Mikrobiologie	This Study: Illumina DNA prep (Cat No. 20018704) | Index kit: IDT ILMN DNA/RNA UDI A Tag 96 Idx 96 Spl (Cat: 20027213), Illumina NextSeq 500 instrument	SRR31351088	NA	NA
PEU1387	Universitatsmedizin Gottingen, Institut fur Medizinische Mikrobiologie	This Study: Illumina DNA prep (Cat No. 20018704) | Index kit: IDT ILMN DNA/RNA UDI A Tag 96 Idx 96 Spl (Cat: 20027213), Illumina NextSeq 500 instrument	SRR31351087	NA	NA
PEU1580	Universitatsmedizin Gottingen, Institut fur Medizinische Mikrobiologie	This Study: Illumina DNA prep (Cat No. 20018704) | Index kit: IDT ILMN DNA/RNA UDI A Tag 96 Idx 96 Spl (Cat: 20027213), Illumina NextSeq 500 instrument	SRR31351086	NA	NA
PEU1629	Universitatsmedizin Gottingen, Institut fur Medizinische Mikrobiologie	This Study: Illumina DNA prep (Cat No. 20018704) | Index kit: IDT ILMN DNA/RNA UDI A Tag 96 Idx 96 Spl (Cat: 20027213), Illumina NextSeq 500 instrument	SRR31351085	NA	NA
PEU1799	Universitatsmedizin Gottingen, Institut fur Medizinische Mikrobiologie	This Study: Illumina DNA prep (Cat No. 20018704) | Index kit: IDT ILMN DNA/RNA UDI A Tag 96 Idx 96 Spl (Cat: 20027213), Illumina NextSeq 500 instrument	SRR31351084	NA	NA
PEU1813	Universitatsmedizin Gottingen, Institut fur Medizinische Mikrobiologie	This Study: Illumina DNA prep (Cat No. 20018704) | Index kit: IDT ILMN DNA/RNA UDI A Tag 96 Idx 96 Spl (Cat: 20027213), Illumina NextSeq 500 instrument	SRR31351082	NA	NA
PEU1823	Universitatsmedizin Gottingen, Institut fur Medizinische Mikrobiologie	This Study: Illumina DNA prep (Cat No. 20018704) | Index kit: IDT ILMN DNA/RNA UDI A Tag 96 Idx 96 Spl (Cat: 20027213), Illumina NextSeq 500 instrument	SRR31351081	NA	NA
PEU2351	Universitatsmedizin Gottingen, Institut fur Medizinische Mikrobiologie	This Study: Illumina DNA prep (Cat No. 20018704) | Index kit: IDT ILMN DNA/RNA UDI A Tag 96 Idx 96 Spl (Cat: 20027213), Illumina NextSeq 500 instrument	SRR31351176	NA	NA
PEU2432	Universitatsmedizin Gottingen, Institut fur Medizinische Mikrobiologie	This Study: Illumina DNA prep (Cat No. 20018704) | Index kit: IDT ILMN DNA/RNA UDI A Tag 96 Idx 96 Spl (Cat: 20027213), Illumina NextSeq 500 instrument	SRR31351175	NA	NA
PEU2460	Universitatsmedizin Gottingen, Institut fur Medizinische Mikrobiologie	This Study: Illumina DNA prep (Cat No. 20018704) | Index kit: IDT ILMN DNA/RNA UDI A Tag 96 Idx 96 Spl (Cat: 20027213), Illumina NextSeq 500 instrument	SRR31351173	NA	NA
PEU2461	Universitatsmedizin Gottingen, Institut fur Medizinische Mikrobiologie	This Study: Illumina DNA prep (Cat No. 20018704) | Index kit: IDT ILMN DNA/RNA UDI A Tag 96 Idx 96 Spl (Cat: 20027213), Illumina NextSeq 500 instrument	SRR31351172	NA	NA
PEU2462	Universitatsmedizin Gottingen, Institut fur Medizinische Mikrobiologie	This Study: Illumina DNA prep (Cat No. 20018704) | Index kit: IDT ILMN DNA/RNA UDI A Tag 96 Idx 96 Spl (Cat: 20027213), Illumina NextSeq 500 instrument	SRR31351171	NA	NA
PEU2496	Universitatsmedizin Gottingen, Institut fur Medizinische Mikrobiologie	This Study: Illumina DNA prep (Cat No. 20018704) | Index kit: IDT ILMN DNA/RNA UDI A Tag 96 Idx 96 Spl (Cat: 20027213), Illumina NextSeq 500 instrument	SRR31351169	NA	NA
PEU2498	Universitatsmedizin Gottingen, Institut fur Medizinische Mikrobiologie	This Study: Illumina DNA prep (Cat No. 20018704) | Index kit: IDT ILMN DNA/RNA UDI A Tag 96 Idx 96 Spl (Cat: 20027213), Illumina NextSeq 500 instrument	SRR31351168	NA	NA
PEU2844	Universitatsmedizin Gottingen, Institut fur Medizinische Mikrobiologie	This Study: Illumina DNA prep (Cat No. 20018704) | Index kit: IDT ILMN DNA/RNA UDI A Tag 96 Idx 96 Spl (Cat: 20027213), Illumina NextSeq 500 instrument	SRR31351167	NA	NA
PEU2845	Universitatsmedizin Gottingen, Institut fur Medizinische Mikrobiologie	This Study: Illumina DNA prep (Cat No. 20018704) | Index kit: IDT ILMN DNA/RNA UDI A Tag 96 Idx 96 Spl (Cat: 20027213), Illumina NextSeq 500 instrument	SRR31351166	NA	NA
PEU2848	Universitatsmedizin Gottingen, Institut fur Medizinische Mikrobiologie	This Study: Illumina DNA prep (Cat No. 20018704) | Index kit: IDT ILMN DNA/RNA UDI A Tag 96 Idx 96 Spl (Cat: 20027213), Illumina NextSeq 500 instrument	SRR31351165	NA	NA
PEU2849	Universitatsmedizin Gottingen, Institut fur Medizinische Mikrobiologie	This Study: Illumina DNA prep (Cat No. 20018704) | Index kit: IDT ILMN DNA/RNA UDI A Tag 96 Idx 96 Spl (Cat: 20027213), Illumina NextSeq 500 instrument	SRR31351164	NA	NA

## Sheet: 1B
Table S1B Summary statistic of each genome assembly
Assembly	Num_Contigs	Largest_Contig	Total_Length	GC	N50	N75	L50	L75	NsPer100Kb	AssemblyLevel	Platform	Clade	AnnotatedGenes	FragCount	AccessoryClusters	UniqueClusters
MSK103	342	427845	12817086	38.66	111099	51888	35	75	158.38	Scaffold	Illumina	5	5868	243	291	3
MSK247	416	289304	12825578	38.64	83741	39208	49	105	166.39	Scaffold	Illumina	5	5856	224	279	5
MSK249	337	259559	12814979	38.64	99028	47829	44	91	75.15	Scaffold	Illumina	4	5812	164	284	2
MSK478	9	2271776	13124034	38.75	1502039	1349852	4	6	0	Chromosome	Nanopore	1	5862	1	271	1
MSK620	360	261248	12911083	38.64	93537	41449	49	101	115.56	Scaffold	Illumina	1	5866	185	279	4
MSK794	411	393365	12822265	38.64	73890	35731	58	124	72.53	Scaffold	Illumina	1	5821	187	283	1
MSK795	393	333318	12819232	38.64	81301	37410	48	107	94.94	Scaffold	Illumina	1	5835	203	295	4
MSK799	382	371268	12830142	38.64	83738	40003	52	110	64.38	Scaffold	Illumina	1	5817	181	289	2
MSK800	377	287885	12825782	38.64	83783	41335	50	104	62.53	Scaffold	Illumina	1	5823	158	289	2
MSK802	8	3022483	13053889	38.75	2092338	1348859	3	5	0	Chromosome	Nanopore	1	5862	1	262	7
MSK803	8	3015046	13041172	38.75	2091185	1350143	3	5	0	Chromosome	Nanopore	1	5864	0	269	5
MSK807	445	337506	12846015	38.64	78875	33672	53	117	198.43	Scaffold	Illumina	5	5845	216	275	3
MSK808	390	422716	12835237	38.64	83711	38403	47	105	114.92	Scaffold	Illumina	1	5820	184	292	1
MSK809	491	167065	12840682	38.62	62005	33253	68	138	193.68	Scaffold	Illumina	5	5841	217	274	5
MSK810	457	222654	12833233	38.64	65930	33703	60	128	183.9	Scaffold	Illumina	1	5847	234	291	3
MSK812	9	3029492	13072667	38.74	1497036	1016581	3	6	0	Chromosome	Nanopore	1	5830	1	263	4
MSK815	469	266922	12839273	38.63	65112	33244	58	125	214.65	Scaffold	Illumina	5	5852	232	274	4
MSK1004	362	291223	12857043	38.65	87098	42382	47	99	56.39	Scaffold	Illumina	1	5822	164	280	2
MSK1129	367	321620	12836899	38.65	88964	41358	48	99	140.53	Scaffold	Illumina	1	5816	193	284	1
MSK1206	424	292443	12849971	38.64	72192	39221	55	117	115.56	Scaffold	Illumina	1	5830	201	282	3
MSK1394	425	306595	12817687	38.64	73820	35714	55	118	128.42	Scaffold	Illumina	1	5820	212	286	1
MSK1666	427	228120	12834011	38.64	75165	36034	58	121	175.16	Scaffold	Illumina	1	5828	205	280	3
MSK2086	358	290127	12825618	38.64	89182	42144	50	101	73.6	Scaffold	Illumina	1	5812	170	285	2
MSK2159	425	232886	12828128	38.64	72734	38869	59	120	118.02	Scaffold	Illumina	1	5831	194	293	5
MSK2384	411	413258	12832011	38.65	81378	40629	47	104	271.66	Scaffold	Illumina	3	5821	201	283	1
MSK2386	365	340400	12812471	38.65	90011	43448	47	101	149.15	Scaffold	Illumina	2	5813	172	277	7
MSK2387	382	389905	12833075	38.65	78194	40439	53	111	105.98	Scaffold	Illumina	1	5825	179	288	3
MSK2389	377	411921	12824345	38.65	84053	41936	47	100	102.7	Scaffold	Illumina	1	5814	182	278	2
MSK2640	254	338466	12823473	38.66	151387	72441	30	62	34.78	Scaffold	Illumina	1	5809	149	288	2
02-203	328	436883	12818481	38.67	132910	60697	32	68	170.85	Scaffold	DNBSeq	5	5854	235	284	3
73-037	803	173796	12596326	38.63	36247	18214	104	222	134.17	Scaffold	DNBSeq	2	5874	467	250	20
73-107	315	389750	12819751	38.67	118255	60116	34	71	106.87	Scaffold	DNBSeq	2	5840	217	295	5
73-114	831	178941	12593622	38.64	35045	17813	101	225	196.93	Scaffold	DNBSeq	5	5902	509	246	21
74-046	309	428209	12804072	38.66	121508	58953	31	67	121.13	Scaffold	DNBSeq	5	5830	202	285	2
81-040	299	690559	12888250	38.66	119642	55567	30	66	83.25	Scaffold	DNBSeq	5	5821	164	270	7
81-042	289	439958	12805495	38.66	117887	68402	35	71	89.88	Scaffold	DNBSeq	3	5810	192	275	3
81-253	330	425131	12810242	38.66	118253	52501	32	70	156.91	Scaffold	DNBSeq	5	5833	219	276	1
90-137	361	412654	12897613	38.66	97692	51362	39	82	211.59	Scaffold	DNBSeq	5	5859	213	274	2
CDC165	264	427480	12885748	38.67	189276	88098	24	49	248.34	Scaffold	Illumina	4	5834	172	277	1
CDC167	269	794396	12889589	38.68	188837	95422	22	46	268.51	Scaffold	Illumina	4	5838	187	281	3
CDC173	313	388908	12798838	38.67	111695	59100	35	73	131.26	Scaffold	Illumina	4	5841	220	286	4
CDC177	274	794457	12883295	38.68	182960	95534	22	48	257.85	Scaffold	Illumina	4	5843	182	276	6
CDC179	309	388840	12807956	38.67	111289	59889	34	71	156.93	Scaffold	Illumina	4	5825	211	280	2
CDC317	8	3023470	12998393	38.72	2091827	1347506	3	5	0	Chromosome	Sanger	4	5829	0	259	2
CI-01	487	249420	12840919	38.65	62092	31004	65	141	210.58	Scaffold	Illumina	5	5837	201	279	4
CLIB214	9	3016510	13122527	38.74	2087841	1351816	3	5	0	Chromosome	Nanopore	2	5863	1	263	4
FM01	402	362017	12873005	38.67	89740	46844	43	93	208.73	Scaffold	Illumina	2	5849	216	288	3
FM02	465	363218	12914679	38.66	64956	36566	62	129	161.21	Scaffold	Illumina	4	5858	217	289	3
FM03	476	311241	12901705	38.66	66526	37223	58	122	163.16	Scaffold	Illumina	4	5866	216	291	1
FM04	339	325996	12884455	38.67	98316	55022	42	86	186.43	Scaffold	Illumina	4	5821	158	281	2
FM05	539	205050	12947048	38.66	52191	29670	78	156	129.68	Scaffold	Illumina	4	5903	281	286	10
FM06	468	280696	13008673	38.67	68526	37758	59	124	85.33	Scaffold	Illumina	1	5921	240	305	2
FM07	511	286273	12916243	38.67	65631	32506	61	129	202.23	Scaffold	Illumina	5	5889	282	277	3
FM08	361	303141	12880670	38.68	93422	43652	44	95	110.32	Scaffold	Illumina	1	5826	192	284	1
FM09	371	461811	12894730	38.67	87121	45835	42	92	293.3	Scaffold	Illumina	5	5839	189	278	8
FM10	515	192029	12872477	38.66	59118	32088	73	147	157.16	Scaffold	Illumina	4	5860	259	286	4
FM11	334	355223	12877085	38.68	90110	47651	46	94	128.68	Scaffold	Illumina	4	5832	192	283	3
FM12	335	309730	12869253	38.68	95759	52018	39	84	130.7	Scaffold	Illumina	4	5825	171	282	2
FM13	553	234301	12957646	38.66	52678	31340	71	147	153.11	Scaffold	Illumina	4	5938	309	295	5
FM14	594	166256	12887969	38.66	51214	28934	82	164	114.68	Scaffold	Illumina	2	5902	327	285	8
FM15	296	495488	12895502	38.68	110308	58701	33	72	181.61	Scaffold	Illumina	4	5811	139	279	2
FM16	431	306570	12866949	38.66	70122	36287	55	118	116.5	Scaffold	Illumina	4	5816	191	276	3
FM17	463	363346	12878297	38.66	69803	37453	58	121	156.08	Scaffold	Illumina	4	5826	196	278	2
FM18	338	302659	12901776	38.68	95912	55123	43	86	121.53	Scaffold	Illumina	1	5833	166	291	1
FM19	399	307953	12899093	38.67	98883	46872	40	88	250.41	Scaffold	Illumina	5	5855	226	281	2
FM20	459	311654	12926575	38.67	65673	37919	60	124	155.11	Scaffold	Illumina	4	5876	226	280	6
FM21	521	426835	12889585	38.66	68153	35514	54	119	250.43	Scaffold	Illumina	5	5897	276	290	3
FM22	447	356919	12883384	38.67	87625	37289	47	102	199.71	Scaffold	Illumina	5	5866	241	292	2
FM23	382	302661	12879567	38.67	81851	42702	48	104	115.92	Scaffold	Illumina	1	5828	185	298	1
FM24	339	304366	12917362	38.68	119751	50816	34	74	230	Scaffold	Illumina	2	5857	193	299	5
FM25	275	428510	12889056	38.67	118697	63521	32	66	164.09	Scaffold	Illumina	4	5820	142	289	3
FM26	472	219613	12825586	38.68	60768	31163	62	134	109.49	Scaffold	Illumina	4	5822	170	279	5
FM27	274	445339	12863340	38.67	118033	59394	31	68	109.23	Scaffold	Illumina	4	5811	136	297	1
FM28	319	635567	12883342	38.68	95009	52037	37	80	162.22	Scaffold	Illumina	4	5800	147	272	2
FM29	378	423221	12910139	38.68	101722	52786	40	84	271.65	Scaffold	Illumina	5	5870	210	295	3
FM30	337	474892	12886463	38.68	103347	51575	37	79	193.23	Scaffold	Illumina	5	5844	191	292	2
FM31	337	411601	12889161	38.68	100671	52507	35	79	195.36	Scaffold	Illumina	4	5829	165	288	1
FM32	582	213811	12862692	38.66	51903	28165	74	159	197	Scaffold	Illumina	3	5864	295	286	3
FM33	295	359548	12888820	38.68	104303	57765	35	76	196.68	Scaffold	Illumina	4	5809	150	278	4
FM34	312	495242	12882482	38.68	119078	52053	30	70	110.38	Scaffold	Illumina	1	5826	166	292	3
FM35	428	235591	12871509	38.67	71931	35168	52	118	74.27	Scaffold	Illumina	1	5832	188	290	1
FM36	575	192578	12896388	38.66	51649	29088	72	153	164.77	Scaffold	Illumina	5	5901	274	287	3
FM37	632	177163	12862090	38.68	45856	22915	80	182	77.05	Scaffold	Illumina	1	5893	314	308	4
FM38	492	221187	12896986	38.67	62586	33903	62	132	226.56	Scaffold	Illumina	5	5873	258	281	2
FM39	396	225904	12898970	38.67	81564	40092	49	104	200.95	Scaffold	Illumina	1	5830	201	288	3
FM40	433	246091	12840740	38.67	66845	36942	61	125	128.73	Scaffold	Illumina	4	5804	159	273	3
FM41	738	143602	13103373	38.66	41691	22322	104	210	169.88	Scaffold	Illumina	3	6060	446	292	9
FM42	492	207002	12809012	38.68	60223	29810	68	143	112.66	Scaffold	Illumina	4	5802	194	274	1
FM43	549	302922	12843402	38.66	51462	27995	73	156	66.57	Scaffold	Illumina	1	5862	270	298	1
FM44	465	246018	12821487	38.67	60473	32574	63	131	135.16	Scaffold	Illumina	4	5804	177	276	2
FM45	499	246520	12803756	38.68	54243	28894	73	152	48.81	Scaffold	Illumina	1	5808	171	276	3
BAK231	500	250415	12828192	38.66	59315	31722	65	138	163.7	Scaffold	Illumina	4	5828	193	271	6
EGM393	621	195418	12844977	38.68	52357	25181	75	164	266.56	Scaffold	Illumina	5	5854	238	277	1
EGM486	641	188913	12824592	38.68	46485	23300	81	178	207.02	Scaffold	Illumina	5	5841	234	279	1
EGM495	578	200389	12854951	38.67	57931	28860	71	150	262.86	Scaffold	Illumina	5	5846	260	270	1
EGM496	574	177358	12829138	38.67	53418	26460	77	163	183.72	Scaffold	Illumina	5	5845	218	276	2
EGM500	565	244525	12824437	38.68	48374	26593	77	166	103.16	Scaffold	Illumina	1	5828	203	284	2
EGM501	511	214185	12835267	38.67	52231	29607	79	161	162.29	Scaffold	Illumina	4	5815	171	271	2
EGM505	512	218579	12815993	38.68	56843	29771	68	147	82.71	Scaffold	Illumina	1	5812	179	280	2
EGM506	570	191828	12842332	38.67	51339	27535	80	166	228.46	Scaffold	Illumina	3	5808	215	259	2
EGM524	512	215544	12811779	38.69	55455	30373	71	147	55.73	Scaffold	Illumina	1	5808	180	267	3
EGM525	552	218408	12843538	38.67	55523	27444	73	154	221.2	Scaffold	Illumina	5	5855	233	282	4
BAK242	478	218703	12822795	38.68	61871	31179	63	135	83.06	Scaffold	Illumina	5	5820	210	268	3
EGM549	489	235003	12831593	38.67	65180	30854	59	130	144.95	Scaffold	Illumina	4	5823	184	271	4
EGM582	652	156375	12987422	38.66	43117	22841	96	202	105.41	Scaffold	Illumina	1	5978	376	295	7
EGM584	443	250012	12822002	38.67	66781	35067	60	125	106.15	Scaffold	Illumina	1	5793	165	275	1
EGM586	507	304167	12838020	38.67	65178	30345	63	137	159.14	Scaffold	Illumina	5	5831	209	275	1
EGM588	484	218559	12847611	38.66	61104	36830	64	130	306.67	Scaffold	Illumina	1	5803	196	271	1
EGM596	481	291439	12929625	38.67	73843	36288	57	120	164.58	Scaffold	Illumina	5	5871	208	264	2
EGM617	561	204059	12898411	38.68	54951	26536	70	156	208.32	Scaffold	Illumina	5	5853	218	273	1
EGM628	548	218399	12836213	38.66	52939	26536	73	159	165.24	Scaffold	Illumina	5	5846	222	286	4
EGM647	502	311253	12828037	38.67	59954	28860	56	133	133.93	Scaffold	Illumina	5	5847	225	287	3
EGM649	455	218623	12835619	38.67	73021	36083	54	119	187.29	Scaffold	Illumina	5	5820	196	261	6
BAK245	590	197085	12875214	38.67	52751	26701	75	161	210.95	Scaffold	Illumina	5	5876	266	272	2
EGM681	458	275521	12838916	38.67	67760	34574	57	123	90.04	Scaffold	Illumina	1	5832	205	285	3
EGM682	502	221526	12840036	38.66	57382	30929	67	141	229.13	Scaffold	Illumina	3	5850	240	290	2
EGM732	493	192096	12829881	38.67	62042	31408	64	136	196.18	Scaffold	Illumina	3	5833	227	280	2
EGM762	459	285986	12830773	38.66	75827	36217	53	114	215.81	Scaffold	Illumina	2	5823	202	275	5
EGM768	513	221228	12797886	38.68	56489	28555	69	149	83.92	Scaffold	Illumina	1	5805	195	280	1
EGM776	500	215532	12830980	38.67	58821	30273	68	142	117.37	Scaffold	Illumina	1	5819	193	280	3
EGM783	486	271120	12817993	38.68	58693	30998	66	141	82.15	Scaffold	Illumina	1	5814	185	284	2
EGM808	477	276235	12842032	38.67	61167	31989	65	138	166.87	Scaffold	Illumina	2	5841	220	276	4
EGM883	507	284645	12817610	38.67	56988	29010	64	143	125.69	Scaffold	Illumina	4	5809	187	266	2
BAK292	597	187938	12797812	38.68	49549	25073	82	173	157.61	Scaffold	Illumina	3	5832	253	275	3
EGM884	494	234615	12826312	38.67	62601	30550	62	135	132.62	Scaffold	Illumina	4	5827	206	274	1
EGM891	463	220533	12906477	38.68	59885	31451	63	136	112.73	Scaffold	Illumina	1	5845	189	281	4
EGM898	487	235496	12822219	38.67	57269	30849	67	145	127.12	Scaffold	Illumina	4	5816	184	279	2
EGM944	548	190309	12837994	38.67	51217	26938	74	159	215.92	Scaffold	Illumina	5	5860	238	279	8
EGM961	476	220480	12818586	38.68	59289	30333	67	141	81.76	Scaffold	Illumina	1	5826	206	287	2
EGM1020	460	288720	12814738	38.67	62285	32873	59	127	73.74	Scaffold	Illumina	1	5808	185	279	2
EGM1024	719	177421	12794895	38.68	37347	19431	102	220	139.04	Scaffold	Illumina	5	5853	271	282	2
EGM1026	556	198726	12814644	38.67	51671	26812	76	162	177.84	Scaffold	Illumina	3	5820	217	276	2
EGM1032	539	245289	12819899	38.66	54476	29010	69	150	193.61	Scaffold	Illumina	5	5854	249	276	3
BAK306	614	212317	12828335	38.68	48462	23707	76	169	224.97	Scaffold	Illumina	5	5860	254	281	2
NRZ-BK2015	490	215209	12810565	38.67	58726	31340	67	141	77.59	Scaffold	Illumina	1	5813	180	287	2
NRZ-BK2028	593	204643	12802207	38.67	43732	23147	82	181	120.37	Scaffold	Illumina	5	5828	215	278	2
NRZ-BK2044	545	249076	12825626	38.67	60106	28860	67	144	178.39	Scaffold	Illumina	5	5856	245	265	2
NRZ-BK2088	520	243339	12800909	38.68	59887	28116	69	148	76.01	Scaffold	Illumina	1	5818	209	273	4
NRZ-BK210	548	192013	12796153	38.67	49636	27094	76	164	139.81	Scaffold	Illumina	2	5839	207	278	9
NRZ-BK2179	487	273369	12780722	38.67	55952	30738	70	149	91.07	Scaffold	Illumina	3	5804	179	261	8
NRZ-BK2182	504	297806	12826545	38.67	64531	30304	63	136	122.87	Scaffold	Illumina	5	5833	215	282	3
NRZ-BK2190	543	248929	12847529	38.65	58991	30396	65	142	221.83	Scaffold	Illumina	5	5843	231	274	1
NRZ-BK2217	739	147485	12983398	38.65	35564	20189	115	233	96.89	Scaffold	Illumina	1	6000	410	287	6
BAK314	480	218396	12812262	38.68	60597	30408	62	134	71.96	Scaffold	Illumina	1	5816	190	281	1
NRZ-BK2248	872	157594	13277306	38.66	30740	16874	125	272	112.75	Scaffold	Illumina	5	6193	517	278	13
NRZ-BK2263	844	127354	13210589	38.66	31133	17182	129	272	73.2	Scaffold	Illumina	2	6166	511	290	20
NRZ-BK2265	878	172489	13332574	38.67	30431	17046	128	274	75.9	Scaffold	Illumina	2	6226	533	297	16
NRZ-BK228	767	140793	13103323	38.66	34338	19037	120	247	75.78	Scaffold	Illumina	1	6034	426	276	12
NRZ-BK2286	639	197452	13020110	38.66	43661	21525	86	186	41.78	Scaffold	Illumina	2	5959	297	268	3
NRZ-BK241	477	283503	12828391	38.67	60768	32588	61	134	138.6	Scaffold	Illumina	5	5844	215	276	8
NRZ-BK2503	640	187324	12900347	38.66	47102	23924	84	182	148.45	Scaffold	Illumina	5	5938	337	285	9
NRZ-BK255	660	320309	13031202	38.66	43312	22399	82	181	121.48	Scaffold	Illumina	5	6007	321	291	6
NRZ-BK284	501	284470	12827929	38.66	61345	29808	63	138	71.48	Scaffold	Illumina	5	5832	203	278	3
BAK326	568	198204	12835845	38.68	55640	27543	71	153	249.61	Scaffold	Illumina	5	5841	237	272	4
NRZ-BK30	661	199446	12945482	38.67	45320	24135	88	185	92.23	Scaffold	Illumina	2	5961	325	282	7
NRZ-BK31	681	248107	13021034	38.67	42733	21740	88	190	89.55	Scaffold	Illumina	5	6005	344	290	1
NRZ-BK333	522	299329	12978812	38.66	60806	30467	62	135	189.39	Scaffold	Illumina	5	5926	245	288	1
NRZ-BK385	469	251389	12846019	38.66	66993	34289	58	128	189.24	Scaffold	Illumina	5	5833	215	267	2
NRZ-BK411	362	434092	12892915	38.67	131347	58715	31	66	273.79	Scaffold	Illumina	5	5862	230	279	4
NRZ-BK435	497	284436	12852975	38.66	62833	31897	63	134	247.18	Scaffold	Illumina	5	5840	229	275	2
NRZ-BK450	476	302115	12839702	38.66	74250	34626	57	120	155.38	Scaffold	Illumina	5	5834	223	271	6
NRZ-BK465	583	299705	13003211	38.66	55173	27518	68	152	144.3	Scaffold	Illumina	5	5944	268	268	3
NRZ-BK481	556	232630	12726182	38.68	44066	25752	80	172	123.29	Scaffold	Illumina	5	5817	248	268	4
BAK331	567	250726	12803269	38.68	51314	26768	75	163	113.96	Scaffold	Illumina	2	5832	246	278	4
NRZ-BK482	475	222982	12871620	38.66	75022	35629	58	123	292.51	Scaffold	Illumina	5	5850	224	286	3
NRZ-BK487	491	215824	12878929	38.65	64494	34517	65	135	273.94	Scaffold	Illumina	5	5846	228	283	1
NRZ-BK512	570	194062	12864924	38.66	54717	28321	79	159	208.4	Scaffold	Illumina	5	5876	266	274	5
NRZ-BK513	460	219035	12880775	38.65	70640	34496	60	126	297.19	Scaffold	Illumina	5	5837	217	284	1
NRZ-BK514	489	213385	12836339	38.66	59584	32450	66	139	211.54	Scaffold	Illumina	5	5850	231	288	1
NRZ-BK515	502	223747	12845639	38.66	60264	30540	66	141	225.37	Scaffold	Illumina	5	5846	216	289	1
NRZ-BK516	514	208842	12859401	38.67	60773	31004	69	140	271.55	Scaffold	Illumina	5	5857	212	292	1
NRZ-BK517	513	202708	12856395	38.66	58893	31406	68	143	258.16	Scaffold	Illumina	5	5858	231	293	1
NRZ-BK518	543	179757	12852534	38.66	59119	28160	69	145	246.8	Scaffold	Illumina	5	5864	247	288	6
NRZ-BK519	542	188020	12849029	38.66	53666	27776	75	157	241.57	Scaffold	Illumina	5	5856	218	283	1
NRZ-BK1013	505	226191	12865703	38.67	73087	32069	56	124	279.97	Scaffold	Illumina	5	5857	225	278	3
NRZ-BK520	529	242568	12854173	38.66	52277	29551	74	154	250.04	Scaffold	Illumina	5	5837	220	277	2
NRZ-BK521	533	273231	12852620	38.66	53822	28087	74	156	259.4	Scaffold	Illumina	5	5840	213	285	1
NRZ-BK522	540	195178	12857479	38.67	55808	29349	69	148	258.6	Scaffold	Illumina	5	5841	219	278	2
NRZ-BK523	498	196732	12870023	38.67	62103	33569	69	140	264.57	Scaffold	Illumina	5	5866	221	293	1
NRZ-BK555	484	303722	12856468	38.65	65162	33478	59	130	240.89	Scaffold	Illumina	2	5843	204	286	1
NRZ-BK557	485	274231	12841725	38.67	58645	30170	65	141	130.2	Scaffold	Illumina	1	5817	189	280	4
NRZ-BK614	471	285273	12830518	38.66	60017	31645	68	140	82.54	Scaffold	Illumina	1	5813	189	284	2
NRZ-BK641	523	202214	12847001	38.66	62016	29928	66	140	186.04	Scaffold	Illumina	5	5847	228	278	4
NRZ-BK67	759	180288	12748445	38.67	36104	18297	109	235	142.39	Scaffold	Illumina	5	5857	300	263	4
NRZ-BK680	10	3029081	13263882	38.73	2090792	1340683	3	5	0	Chromosome	Nanopore	3	5932	1	271	8
NRZ-BK1024	531	241557	12832879	38.68	58880	30235	65	141	167.07	Scaffold	Illumina	5	5833	212	267	1
NRZ-BK703	515	201055	12831864	38.65	55218	29297	74	155	190.15	Scaffold	Illumina	3	5826	218	277	3
NRZ-BK731	613	216060	12826208	38.67	44532	24612	81	179	137.09	Scaffold	Illumina	5	5869	259	285	7
NRZ-BK734	548	229388	12864382	38.66	55210	29157	76	158	269.43	Scaffold	Illumina	2	5851	249	284	5
NRZ-BK735	549	170770	12810301	38.66	57571	27342	70	151	177.83	Scaffold	Illumina	5	5841	244	273	4
NRZ-BK743	467	241073	12829161	38.66	65928	35436	60	126	149.81	Scaffold	Illumina	1	5820	191	274	3
NRZ-BK763	464	258607	12839697	38.66	66857	34625	61	126	214.02	Scaffold	Illumina	3	5832	217	279	3
NRZ-BK767	476	216030	12835166	38.66	60044	34707	65	135	166.75	Scaffold	Illumina	4	5843	208	281	10
NRZ-BK787	514	204339	12855672	38.65	62283	30989	68	142	232.66	Scaffold	Illumina	5	5844	230	272	2
NRZ-BK815	479	218560	12845766	38.66	57862	29871	71	147	137.63	Scaffold	Illumina	2	5831	212	293	6
NRZ-BK872	533	199476	12837233	38.65	58875	29808	65	142	158.07	Scaffold	Illumina	5	5845	222	282	1
NRZ-BK1025	548	248832	12824075	38.68	59216	26367	60	142	161.18	Scaffold	Illumina	5	5838	246	271	4
NRZ-BK896	603	191969	12818051	38.67	51889	24302	79	167	167.73	Scaffold	Illumina	5	5867	282	277	2
NRZ-BK922	507	220911	12903154	38.67	55055	31213	72	150	77.27	Scaffold	Illumina	1	5866	212	289	4
NRZ-BK962	542	197653	12838418	38.66	62280	28456	66	142	215.06	Scaffold	Illumina	5	5856	257	283	4
NRZ-BK97	593	211064	12822797	38.66	48745	25004	78	168	146.69	Scaffold	Illumina	5	5858	250	282	7
NRZ-BK982	535	212053	12768953	38.67	49004	25859	76	167	80.19	Scaffold	Illumina	3	5816	199	266	4
NRZ-BK99	556	220100	12814858	38.68	52376	26246	70	157	191.3	Scaffold	Illumina	5	5837	237	271	1
NRZ-BK997	562	197959	12861356	38.67	52710	25807	71	159	129.38	Scaffold	Illumina	5	5887	257	282	1
PEU0041	493	245190	12834264	38.67	62780	32070	62	134	131.68	Scaffold	Illumina	5	5836	207	281	5
PEU0048	584	218650	12825314	38.67	49187	24191	77	168	190.64	Scaffold	Illumina	5	5839	232	275	2
PEU0073	496	224783	12821618	38.66	56096	29838	68	144	122.45	Scaffold	Illumina	5	5832	213	279	3
PEU0082	533	217269	12862184	38.67	52722	28134	73	156	76.19	Scaffold	Illumina	1	5874	222	290	5
PEU0084	573	198277	12832234	38.67	51969	26102	67	154	161.62	Scaffold	Illumina	5	5859	262	274	3
PEU0087	511	271906	12816381	38.67	55530	26872	68	150	59.31	Scaffold	Illumina	1	5850	224	294	3
PEU0088	531	198292	12833546	38.67	58696	28168	67	147	232.83	Scaffold	Illumina	5	5865	252	280	3
PEU0112	547	218382	12823178	38.67	59076	30043	70	146	217.26	Scaffold	Illumina	5	5844	236	276	1
PEU0113	507	224558	12798659	38.66	52042	28068	76	157	89.42	Scaffold	Illumina	4	5803	187	270	1
PEU0117	590	218812	12802824	38.66	46031	26133	83	176	157.23	Scaffold	Illumina	3	5815	244	259	4
PEU0132	530	219012	12834587	38.67	55605	26809	70	153	134.02	Scaffold	Illumina	5	5835	200	282	3
PEU0140	516	212422	12817488	38.67	54760	27509	70	154	70.76	Scaffold	Illumina	1	5810	208	277	3
PEU0143	545	215202	12819622	38.67	48843	26533	77	165	120.52	Scaffold	Illumina	1	5836	226	285	4
NRZ-BK1048	508	213446	12842370	38.67	58020	30343	68	144	191.55	Scaffold	Illumina	3	5853	239	289	3
PEU0144	489	262306	12848953	38.67	68426	33445	62	129	222.39	Scaffold	Illumina	5	5864	229	297	1
PEU0147	509	218481	12793380	38.67	53830	26977	70	154	53.73	Scaffold	Illumina	1	5800	221	262	4
PEU0165	486	231707	12786747	38.67	59115	28590	60	137	82.74	Scaffold	Illumina	4	5826	217	272	5
PEU0167	506	218578	12838441	38.66	52443	30663	73	151	149.24	Scaffold	Illumina	1	5839	227	281	1
PEU0168	481	250466	12854700	38.66	58460	33670	67	138	222.98	Scaffold	Illumina	3	5840	219	286	1
PEU0353	503	249347	12839049	38.65	59877	33119	65	138	240.05	Scaffold	Illumina	5	5842	229	271	1
PEU0358	505	250533	12852539	38.66	62977	30740	66	139	187.04	Scaffold	Illumina	5	5856	241	291	2
PEU0366	498	234522	12835386	38.66	61015	29763	65	142	156.36	Scaffold	Illumina	5	5831	208	273	5
PEU0412	543	219739	12833207	38.66	59788	29040	67	148	204.39	Scaffold	Illumina	5	5837	232	284	1
PEU0441	443	246479	12817571	38.67	63504	34518	62	127	89.88	Scaffold	Illumina	4	5823	192	278	2
NRZ-BK1054	465	246955	12819486	38.67	59323	31655	69	142	131.91	Scaffold	Illumina	4	5823	178	283	3
PEU0489	560	218398	12833630	38.67	55523	26532	70	156	198.62	Scaffold	Illumina	5	5860	244	279	3
PEU0493	499	213338	12817875	38.67	54804	29597	70	149	52.3	Scaffold	Illumina	1	5826	205	284	2
PEU0509	530	198189	12821780	38.66	51305	27534	74	159	83.84	Scaffold	Illumina	1	5822	217	280	1
PEU0510	487	232794	12954874	38.67	68893	33257	55	124	200.31	Scaffold	Illumina	5	5876	219	270	1
PEU0549	524	249265	12837225	38.65	55436	28859	71	151	217.96	Scaffold	Illumina	5	5836	226	274	2
PEU0551	475	231892	12817736	38.67	59546	32123	63	136	88	Scaffold	Illumina	1	5817	201	286	1
PEU0552	452	212793	12844299	38.66	58114	35289	65	137	173.7	Scaffold	Illumina	1	5853	213	300	2
PEU0553	494	218771	12821328	38.67	59786	30476	66	140	72.69	Scaffold	Illumina	1	5816	198	283	2
PEU0554	522	249117	12844602	38.67	59651	30630	65	139	222.51	Scaffold	Illumina	5	5851	228	275	3
PEU0555	535	201826	12847307	38.66	59872	29301	65	140	246.9	Scaffold	Illumina	5	5847	243	271	2
PEU0592	716	198943	12739403	38.66	34692	20238	104	225	57.38	Scaffold	Illumina	1	5857	307	279	10
PEU0591	516	223828	12850825	38.66	65454	30068	61	134	249.24	Scaffold	Illumina	5	5851	238	274	4
PEU0613	519	218629	12855168	38.66	59218	30630	62	136	232.9	Scaffold	Illumina	5	5851	242	280	1
PEU0619	434	246251	12831165	38.66	69775	37311	58	122	158.91	Scaffold	Illumina	4	5805	180	263	4
PEU0623	514	250093	12853099	38.66	60281	30461	62	138	274.1	Scaffold	Illumina	5	5861	236	281	3
PEU0639	552	237656	12843918	38.66	59077	28209	66	147	180.71	Scaffold	Illumina	5	5847	231	276	2
PEU0640	540	214392	12849044	38.67	57000	29191	65	144	250.76	Scaffold	Illumina	5	5851	238	266	5
PEU0656	533	215611	12826012	38.67	57512	31048	65	142	200.69	Scaffold	Illumina	3	5829	213	280	4
PEU0660	517	282819	12856675	38.66	66605	30541	59	131	255.59	Scaffold	Illumina	5	5856	241	268	3
NRZ-BK1066	521	250639	12851263	38.67	66041	30813	58	131	238.73	Scaffold	Illumina	5	5842	240	263	3
PEU0670	518	215815	12849246	38.66	60946	30323	63	138	192.46	Scaffold	Illumina	5	5849	230	283	4
PEU0671	528	212598	12833192	38.67	56647	27611	64	145	156.16	Scaffold	Illumina	5	5843	235	282	2
PEU0677	456	231490	12840707	38.66	66373	36792	60	125	96.02	Scaffold	Illumina	1	5829	203	276	1
PEU0688	488	256992	12859520	38.66	68892	30630	58	128	193.55	Scaffold	Illumina	5	5856	223	276	7
PEU0692	446	289401	12841671	38.66	71740	35381	57	120	139.78	Scaffold	Illumina	1	5827	194	285	3
PEU0704	497	211957	12843505	38.66	64732	32397	63	134	207.19	Scaffold	Illumina	5	5849	228	280	4
PEU0717	484	199415	12834965	38.66	65247	34353	63	132	132.53	Scaffold	Illumina	5	5838	203	284	3
PEU0718	462	291548	12818455	38.66	61964	33414	60	131	97.2	Scaffold	Illumina	1	5817	199	286	2
PEU0731	517	198731	12852478	38.66	66714	32972	60	130	270.3	Scaffold	Illumina	5	5826	214	263	4
NRZ-BK1102	503	243016	12819381	38.68	55442	28960	70	151	70.99	Scaffold	Illumina	1	5830	216	291	4
PEU0743	443	246118	12830875	38.66	76570	36552	58	122	105.68	Scaffold	Illumina	4	5825	195	282	2
PEU0752	503	242120	12842302	38.67	64866	31993	58	130	204.71	Scaffold	Illumina	5	5840	226	277	2
PEU0755	517	304090	12843047	38.67	62634	30873	61	133	248.77	Scaffold	Illumina	5	5852	236	278	1
PEU0756	500	298519	12843768	38.66	61127	31393	64	137	218.08	Scaffold	Illumina	5	5855	228	283	3
PEU0822	463	246137	12837455	38.67	63521	35503	63	129	104.93	Scaffold	Illumina	1	5832	194	286	3
PEU0823	534	238617	12827968	38.67	59531	28136	69	148	160.67	Scaffold	Illumina	5	5854	239	280	4
PEU0874	447	232344	12828479	38.66	62071	37839	62	127	108.43	Scaffold	Illumina	1	5820	188	288	1
PEU1147	499	249162	12841412	38.66	65489	32886	63	130	229.02	Scaffold	Illumina	5	5861	240	279	2
PEU1182	496	231807	12871021	38.66	62964	31588	65	135	195.56	Scaffold	Illumina	3	5863	239	275	6
PEU1190	484	203051	12816718	38.66	57978	29246	70	145	119.45	Scaffold	Illumina	4	5806	181	269	4
PEU1191	468	275665	12815528	38.67	58944	32379	62	134	68.04	Scaffold	Illumina	1	5796	188	270	1
PEU1249	487	218881	12840782	38.67	68788	33435	60	129	150.93	Scaffold	Illumina	5	5846	214	286	1
PEU1258	532	218666	12824679	38.67	52547	29051	70	153	125.15	Scaffold	Illumina	5	5827	205	275	1
PEU1261	438	281006	12850879	38.66	68494	34555	59	124	103.18	Scaffold	Illumina	1	5832	195	292	1
PEU1266	479	229508	12840407	38.66	65288	32583	60	132	195.94	Scaffold	Illumina	3	5839	221	279	6
PEU1276	561	201163	12799110	38.69	51061	26558	78	165	76.36	Scaffold	Illumina	1	5842	203	302	1
PEU1308	466	223917	12848122	38.66	59959	33544	64	135	248.91	Scaffold	Illumina	3	5833	233	278	4
PEU1313	447	305455	12831020	38.66	65167	35043	60	127	148.55	Scaffold	Illumina	4	5822	192	279	2
NRZ-BK1121	517	198488	12809344	38.67	55585	27344	71	151	137.63	Scaffold	Illumina	4	5816	212	260	3
PEU1329	516	222883	12844259	38.66	62818	30363	64	138	188.33	Scaffold	Illumina	5	5845	230	280	6
PEU1350	499	193218	12834696	38.66	67257	28860	68	142	184.89	Scaffold	Illumina	5	5834	219	283	9
PEU1351	537	244315	12831442	38.66	55609	28719	70	148	153.45	Scaffold	Illumina	5	5851	217	283	6
PEU1352	464	219677	12846754	38.66	61743	33699	62	131	172.73	Scaffold	Illumina	4	5831	206	268	6
PEU1387	487	257705	12829156	38.66	70765	34627	54	121	173.43	Scaffold	Illumina	5	5843	227	285	3
PEU1580	531	232818	12844095	38.67	59035	32069	69	142	257.16	Scaffold	Illumina	5	5859	249	285	1
PEU1629	520	228044	12851966	38.66	58133	32295	68	142	241.21	Scaffold	Illumina	5	5832	222	272	5
PEU1799	521	245712	12847092	38.66	66902	30795	62	131	242.08	Scaffold	Illumina	5	5837	247	254	5
NRZ-BK1134	484	240379	12812296	38.68	60326	33590	66	135	38.32	Scaffold	Illumina	1	5831	197	293	4
PEU1813	502	298940	12851731	38.66	70023	30795	57	123	211.49	Scaffold	Illumina	5	5834	218	269	4
PEU1823	466	231951	12830689	38.66	62304	32701	67	136	115.11	Scaffold	Illumina	4	5814	183	278	4
PEU2351	740	262594	12757375	38.66	37455	19001	99	221	150.97	Scaffold	Illumina	5	5863	330	266	2
PEU2432	519	197099	12837040	38.66	58741	30372	67	143	185.71	Scaffold	Illumina	5	5843	230	276	3
PEU2460	526	218500	12843644	38.65	58878	29188	64	140	206.25	Scaffold	Illumina	5	5850	233	270	3
PEU2461	497	214701	12843679	38.65	59097	33733	66	139	246.58	Scaffold	Illumina	3	5853	244	288	2
PEU2462	501	265349	12846920	38.66	68456	31719	62	133	179.89	Scaffold	Illumina	5	5838	215	274	2
NRZ-BK1143	546	195890	12825177	38.67	58823	28733	69	145	194.85	Scaffold	Illumina	5	5850	259	267	3
PEU2496	503	249195	12818734	38.65	58657	28623	66	145	114.22	Scaffold	Illumina	1	5813	215	277	2
PEU2498	492	301083	12838908	38.66	61359	31197	61	133	247.14	Scaffold	Illumina	3	5856	244	289	3
PEU2844	431	236352	12830401	38.66	66250	37377	58	121	97.5	Scaffold	Illumina	1	5818	191	276	2
PEU2845	494	212519	12819805	38.66	56933	28597	66	147	80.58	Scaffold	Illumina	1	5852	216	297	1
PEU2848	473	281124	12833579	38.66	59362	31897	66	139	111.35	Scaffold	Illumina	1	5816	204	277	3
PEU2849	557	249543	12855787	38.66	57091	29597	70	149	263.23	Scaffold	Illumina	5	5876	253	287	3
NRZ-BK1149	509	199271	12827619	38.67	58858	30873	68	142	164.25	Scaffold	Illumina	3	5846	218	285	5
NRZ-BK1206	560	212592	12811203	38.66	49435	27708	76	161	150.26	Scaffold	Illumina	4	5842	230	276	5
NRZ-BK1260	536	302521	12833261	38.68	57464	28986	66	145	176.65	Scaffold	Illumina	5	5845	235	276	4
NRZ-BK1292	525	221301	12826474	38.67	55340	27710	68	149	204.5	Scaffold	Illumina	3	5832	220	269	1
NRZ-BK1301	505	260451	12787395	38.68	53409	28859	70	150	67.25	Scaffold	Illumina	5	5802	192	267	1
NRZ-BK1315	545	240033	12835785	38.68	62948	30232	62	134	248.84	Scaffold	Illumina	5	5842	253	279	3
NRZ-BK1340	548	231419	12842292	38.68	60616	28659	63	141	200.2	Scaffold	Illumina	5	5845	228	282	1
NRZ-BK1369	726	169840	12704487	38.69	35913	18305	105	233	72.57	Scaffold	Illumina	5	5878	335	285	6
NRZ-BK1375	539	205107	12848039	38.67	60544	29520	64	142	246.03	Scaffold	Illumina	2	5837	227	277	5
NRZ-BK138	533	195089	12834036	38.69	57784	27860	72	154	130.67	Scaffold	Illumina	2	5822	229	276	2
NRZ-BK1395	467	241889	12845853	38.65	61809	31967	61	135	152.03	Scaffold	Illumina	1	5839	217	294	2
NRZ-BK1399	485	212105	12843786	38.67	66972	31254	61	130	214.19	Scaffold	Illumina	5	5835	211	273	3
NRZ-BK1406	518	218810	12908077	38.67	60416	29808	61	139	178.66	Scaffold	Illumina	5	5885	236	276	2
NRZ-BK1414	518	248916	12824330	38.67	58508	29808	64	142	144.41	Scaffold	Illumina	5	5843	228	286	1
NRZ-BK1418	483	220885	12834497	38.67	58861	30663	64	139	146.25	Scaffold	Illumina	1	5835	191	284	4
NRZ-BK1436	557	229333	12812050	38.65	52313	26975	73	160	187.87	Scaffold	Illumina	3	5828	231	277	2
NRZ-BK1446	566	198910	12816156	38.67	48390	24266	74	166	121.72	Scaffold	Illumina	5	5868	259	285	1
NRZ-BK1456	551	177890	12811342	38.67	47562	27089	82	170	177.5	Scaffold	Illumina	4	5847	227	281	8
BAK096	548	249275	12833036	38.67	59644	29558	62	138	193.56	Scaffold	Illumina	5	5855	254	272	3
NRZ-BK1491	354	326565	12871536	38.67	87866	47095	46	97	134.33	Scaffold	Illumina	1	5830	190	286	2
NRZ-BK1495	537	249315	12836008	38.66	56782	26263	67	149	177.47	Scaffold	Illumina	5	5845	227	281	1
NRZ-BK1525	566	199044	12814339	38.67	52094	27917	75	161	172.85	Scaffold	Illumina	3	5835	246	282	3
NRZ-BK1529	520	280732	12809423	38.67	57503	29691	66	143	70.34	Scaffold	Illumina	1	5828	210	290	1
NRZ-BK1531	543	249109	12842749	38.66	54913	29703	65	146	189.29	Scaffold	Illumina	5	5854	234	281	1
NRZ-BK1534	533	218936	12889283	38.68	57380	32971	66	141	252.38	Scaffold	Illumina	5	5873	286	273	3
NRZ-BK1562	532	213325	12898182	38.67	66902	31839	59	130	262.13	Scaffold	Illumina	5	5876	281	284	2
BAK099	460	276199	12836304	38.67	65191	31326	59	131	100.42	Scaffold	Illumina	1	5824	201	283	4
NRZ-BK1576	486	352853	12875143	38.67	67540	33166	57	128	112.15	Scaffold	Illumina	5	5859	252	287	5
NRZ-BK1584	517	328927	12893335	38.68	66777	31184	61	134	256.02	Scaffold	Illumina	5	5886	267	291	2
NRZ-BK1600	469	241019	12900303	38.67	66663	35280	62	131	252.4	Scaffold	Illumina	5	5844	217	280	1
NRZ-BK1609	318	453637	12869735	38.68	101740	53875	37	79	66.9	Scaffold	Illumina	5	5842	165	306	1
NRZ-BK162	416	279227	12881294	38.68	89395	42869	48	102	171.57	Scaffold	Illumina	5	5863	213	294	2
NRZ-BK1626	393	283579	12869562	38.68	88206	43823	49	102	136.68	Scaffold	Illumina	2	5861	227	294	7
NRZ-BK1627	357	302906	12870436	38.68	88918	48742	44	93	57.57	Scaffold	Illumina	1	5825	188	290	3
NRZ-BK1642	395	280526	12857738	38.68	78038	40655	46	101	151.82	Scaffold	Illumina	3	5836	236	282	2
NRZ-BK1649	363	280853	12884371	38.68	90697	48300	44	93	187.75	Scaffold	Illumina	3	5834	208	281	3
BAK117	494	200958	12836276	38.67	58895	31010	66	141	232.31	Scaffold	Illumina	3	5846	247	286	5
NRZ-BK1670	338	372408	12898829	38.69	99303	52000	38	82	153.11	Scaffold	Illumina	5	5834	165	279	2
NRZ-BK171	387	280145	12866670	38.68	82414	41355	44	97	187.69	Scaffold	Illumina	2	5836	206	271	7
NRZ-BK1718	377	267130	12894564	38.68	90805	45367	47	97	238.24	Scaffold	Illumina	3	5842	208	284	2
NRZ-BK1720	342	224241	12885121	38.68	98903	49131	44	88	221.81	Scaffold	Illumina	3	5831	195	286	3
NRZ-BK173	336	634736	12871721	38.68	90534	49948	39	85	146.29	Scaffold	Illumina	4	5814	152	280	1
NRZ-BK1793	392	285497	12883215	38.67	77797	40252	48	105	202.67	Scaffold	Illumina	3	5823	192	276	2
NRZ-BK1810	636	166355	12784864	38.65	43042	23033	96	196	49.75	Scaffold	Illumina	3	5854	303	283	6
NRZ-BK1813	504	324789	12843873	38.67	65064	32355	60	129	241.59	Scaffold	Illumina	5	5863	253	288	4
NRZ-BK1844	405	299213	12891690	38.69	101894	45745	41	89	196.02	Scaffold	Illumina	5	5857	209	287	4
NRZ-BK1862	425	302322	12896814	38.69	80997	40919	49	103	194.93	Scaffold	Illumina	5	5873	219	292	6
BAK174	568	218721	12829576	38.68	54867	28262	67	150	189.41	Scaffold	Illumina	5	5834	231	270	2
NRZ-BK1886	398	306366	12878181	38.68	76571	41364	50	107	194.68	Scaffold	Illumina	3	5811	188	270	2
NRZ-BK1935	483	306003	12884222	38.66	73396	34517	49	114	206.69	Scaffold	Illumina	5	5876	252	292	2
NRZ-BK1946	367	340776	12885450	38.67	78057	42368	45	100	107.1	Scaffold	Illumina	1	5838	192	288	5
NRZ-BK1960	404	296561	12880107	38.66	74156	38295	53	114	213.9	Scaffold	Illumina	3	5848	215	295	4
NRZ-BK1975	459	328881	12888027	38.67	66100	34203	60	127	165.27	Scaffold	Illumina	1	5847	250	292	5
NRZ-BK1976	465	242494	12889430	38.66	63346	31464	57	130	159.12	Scaffold	Illumina	1	5857	229	304	3
NRZ-BK1983	419	276365	12881103	38.67	77371	35789	55	114	204.72	Scaffold	Illumina	3	5845	234	295	3
NRZ-BK1996	465	232056	12867912	38.66	60295	31739	63	136	88.59	Scaffold	Illumina	1	5837	216	289	2
EGM304	459	357860	12891318	38.67	65331	32230	63	132	105.73	Scaffold	Illumina	4	5867	223	295	6
BAK181	594	218429	12836131	38.67	50312	25904	71	160	229.04	Scaffold	Illumina	5	5858	241	273	3
EGM308	572	314355	12879844	38.66	51239	25945	73	158	188.36	Scaffold	Illumina	5	5911	321	305	6
EGM317	538	250582	12890212	38.66	56625	29962	65	139	247.94	Scaffold	Illumina	5	5907	285	293	2
EGM333	516	213178	12898828	38.66	65525	32609	65	136	252.35	Scaffold	Illumina	5	5894	280	288	5
EGM 335 (A)	495	288130	12871410	38.66	60345	31062	62	136	140.47	Scaffold	Illumina	2	5882	290	301	9
EGM336	510	253574	12894261	38.66	65815	33717	61	131	223.82	Scaffold	Illumina	5	5892	286	295	5
EGM 335 (B)	466	324994	12877057	38.67	69441	34671	56	121	96.22	Scaffold	Illumina	1	5861	235	311	2
EGM356	423	311251	12879159	38.66	70958	37490	55	119	99.85	Scaffold	Illumina	1	5853	213	299	2
EGM358	392	328722	12901485	38.67	95285	48528	43	91	234	Scaffold	Illumina	5	5847	219	271	4
EGM381	399	448049	12911352	38.67	89021	45295	41	92	262.71	Scaffold	Illumina	5	5863	232	277	4
EGM385	329	476717	12883584	38.68	104418	52018	37	81	115.57	Scaffold	Illumina	1	5828	167	297	1
J930733	340	434169	12893939	38.67	142588	75525	30	60	335.12	Scaffold	Illumina	5	5850	227	279	4
J960578	295	521796	12912149	38.67	153512	70946	26	55	314.59	Scaffold	Illumina	5	5854	204	281	3
UCD321	10	2900395	13230182	38.73	1503098	1007426	3	6	0	Chromosome	Nanopore	5	5957	2	267	14
PEU651	8	3025390	12975009	38.74	2076283	1316105	3	5	0	Chromosome	Nanopore	NA	NA	NA	NA	NA
EGM1079	8	3027325	12983736	38.74	2080942	1315122	3	5	0	Chromosome	Nanopore	NA	NA	NA	NA	NA

## Sheet: 1C
Tabe S1C Summary of accessory genes identified by pangenome analysis
Gene	Presence (X/376)	Type	Length (aa)	Closest C. parapsilosis Sequence (if novel)	Common Name of Ortholog or Similar Sequence	Blomberg's K	P-Value	InterPro Description	Note
CPAR2_103140	281	CDC317 Reference Gene	549	~	IFK2	25.0796	0.001	Flavin monooxygenase-like (IPR020946) [family], FAD-binding Monooxygenases Superfamily (IPR051209) [family]
CPAR2_103220	370	CDC317 Reference Gene	116	~	NA	0.0744095	0.839	NA
CPAR2_103390_A	41	CDC317 Reference Gene, Fusion	527	~	SNG1	10.3668	0.001	MNNG export permease-like (IPR053001) [family]	Fusion between PARALOG_103390_1 and PARALOG_103390_2
CPAR2_103390_B	8	Fusion	519	CPAR2_103390	SNG1	2.40694	0.02	MNNG export permease-like (IPR053001) [family]	Fusion between PARALOG_103390_1 and PARALOG_103390_2
CPAR2_103390_C	1	Fusion	519	CPAR2_103390	SNG1	0.652213	0.009	MNNG export permease-like (IPR053001) [family]	Fusion between PARALOG_103390_1 and PARALOG_103390_2
CPAR2_104760	370	CDC317 Reference Gene	112	~	SMD2	0.482735	0.007	Small nuclear ribonucleoprotein Sm D2 (IPR027248) [family]
CPAR2_108360	370	CDC317 Reference Gene	544	~	RGT2	1.29283	0.007	Sugar/inositol transporter (IPR003663) [family], Major facilitator, sugar transporter-like (IPR005828) [family], Major Facilitator Superfamily Sugar Transporters (IPR050360) [family]
CPAR2_204210	246	CDC317 Reference Gene	521	~	ALK8	4.24566	0.001	Cytochrome P450 (IPR001128) [family], Cytochrome P450, E-class, CYP52, fungi (IPR047146) [family]
CPAR2_206850	355	CDC317 Reference Gene	49	~	TOM5	0.10702	0.331	Mitochondrial outer membrane translocase complex, subunit Tom5 (IPR019603) [family]
CPAR2_209870	369	CDC317 Reference Gene	62	~	COX9	0.489553	0.012	Cytochrome c oxidase, subunit VIIa, fungal (IPR014368) [family]
CPAR2_213230	359	CDC317 Reference Gene	572	~	HNM1	0.320352	0.026	Amino acid/polyamine transporter I (IPR002293) [family], Amino Acid-Polyamine-Organocation Transporter (IPR051123) [family]
CPAR2_301300	339	CDC317 Reference Gene	225	~	NA	1.88576	0.001	Hyphally-regulated cell wall protein, N-terminal (IPR021031) [domain]
CPAR2_301330	370	CDC317 Reference Gene	108	~	NA	0.482735	0.004	Hyphally-regulated cell wall protein, N-terminal (IPR021031) [domain]
CPAR2_402040_A	50	CDC317 Reference Gene, Fusion	516	~	JEN2	18.0988	0.001	Major facilitator, sugar transporter-like (IPR005828) [family]	Fusion between PARALOG_402040_1 and PARALOG_402040_2
CPAR2_402040_B	12	Fusion	516	CPAR2_402040	JEN2	1.63856	0.034	Major facilitator, sugar transporter-like (IPR005828) [family]	Fusion between PARALOG_402040_1 and PARALOG_402040_2
CPAR2_402040_C	35	Fusion	516	CPAR2_402040	JEN2	22.5221	0.001	Major facilitator, sugar transporter-like (IPR005828) [family]	Fusion between PARALOG_402040_1 and PARALOG_402040_2
CPAR2_404780	369	CDC317 Reference Gene	1154	~	ALS11	0.354591	0.011	Agglutinin-like protein (IPR033504) [family]
CPAR2_404790	369	CDC317 Reference Gene	2393	~	AL6	0.354591	0.009	Agglutinin-like protein (IPR033504) [family]
CPAR2_404800	369	CDC317 Reference Gene	1384	~	ALS7	0.354591	0.004	Agglutinin-like protein (IPR033504) [family]
CPAR2_407290	336	CDC317 Reference Gene	525	~	JEN1	9.48467	0.001	Major facilitator superfamily (IPR011701) [family]
CPAR2_407300	336	CDC317 Reference Gene	525	~	JEN1	9.48467	0.001	Major facilitator superfamily (IPR011701) [family]
CPAR2_501150	364	CDC317 Reference Gene	280	~	SCR3	1.50024	0.019	Short-chain dehydrogenase/reductase SDR (IPR002347) [family]
CPAR2_501160	365	CDC317 Reference Gene	280	~	ADH	2.50133	0.019	Short-chain dehydrogenase/reductase SDR (IPR002347) [family]
CPAR2_501370	314	CDC317 Reference Gene	386	~	YER187W	0.942305	0.001	Protein of unknown function DUF5341 (IPR035237) [family]
CPAR2_504200	365	CDC317 Reference Gene	173	~	SYS1	0.134577	0.1	Glycoside hydrolase family 63 (IPR004888) [family]
CPAR2_603750	370	CDC317 Reference Gene	188	~	STE1421	0.0917426	0.631	Isoprenylcysteine carboxyl methyltransferase (IPR007269) [family]
CPAR2_701140	229	CDC317 Reference Gene, Fusion	641	CPAR2_701140	PLB3	20.1675	0.001	NADH:cytochrome b5 reductase-like (IPR001834) [family]	Fusion between PARALOG_701140_1 and PARALOG_701140_2
CPAR2_702730	366	CDC317 Reference Gene	529	~	SAP91	1.667	0.018	Aspartic peptidase A1 family (IPR001461) [family]
CPAR2_702950	370	CDC317 Reference Gene	559	~	SOA1	1.29283	0.006	Major facilitator superfamily (IPR011701) [family]
CPAR2_702960_A	9	CDC317 Reference Gene, Fusion	551	~	SOA1	0.989048	0.024	Major facilitator superfamily (IPR011701) [family]	Fusion between PARALOG_702960_1 and PARALOG_702960_3
CPAR2_702960_B	29	Fusion	551	CPAR2_702960	SOA1	3.36423	0.001	Major facilitator superfamily (IPR011701) [family]	Fusion between PARALOG_702960_1 and PARALOG_702960_3
CPAR2_702970	367	CDC317 Reference Gene	548	~	SOA1	0.399461	0.016	Major facilitator superfamily (IPR011701) [family]
CPAR2_800230	368	CDC317 Reference Gene	923	~	OPT2	0.53167	0.006	Tetrapeptide transporter, OPT1/isp4 (IPR004648) [family], Oligopeptide transporter, OPT superfamily (IPR004813) [family]
CPAR2_800330	335	CDC317 Reference Gene	299	~	AYR2	5.64445	0.001	Short-chain dehydrogenase/reductase SDR (IPR002347) [family]
CPAR2_800340	335	CDC317 Reference Gene	301	~	AYR2	5.64445	0.001	Short-chain dehydrogenase/reductase SDR (IPR002347) [family]
CPAR2_800350	335	CDC317 Reference Gene	301	~	AYR2	5.64445	0.001	Short-chain dehydrogenase/reductase SDR (IPR002347) [family]
CPAR2_802700	344	CDC317 Reference Gene	544	~	TNA1	0.787151	0.05	Major facilitator superfamily (IPR011701) [family]
CPAR2_803030	363	CDC317 Reference Gene	649	~	SIT1	0.360196	0.027	Major facilitator superfamily (IPR011701) [family]
CPAR2_803040	363	CDC317 Reference Gene	656	~	SIT1	0.360196	0.028	Major facilitator superfamily (IPR011701) [family]
CPAR2_807730	234	CDC317 Reference Gene	533	~	DLD1	4.39585	0.001	FAD-linked oxidase-like, C-terminal (IPR016164) [homologous_superfamily], FAD-binding, type PCMH-like superfamily (IPR036318) [homologous_superfamily]
CPAR2_807740	234	CDC317 Reference Gene	533	~	DLD1	4.39585	0.001	FAD-linked oxidase-like, C-terminal (IPR016164) [homologous_superfamily], FAD-binding, type PCMH-like superfamily (IPR036318) [homologous_superfamily]
CPAR2_808320	332	CDC317 Reference Gene	94	~	NA	1.40782	0.001	NA
CPAR2_808630	363	CDC317 Reference Gene	98	~	NA	0.0991041	0.535	NA
HYPOTHETICAL_000002	369	Uncharacterised Open Reading Frame	150	NA	YPS1	0.174418	0.054	Aspartic peptidase domain superfamily (IPR021109) [homologous_superfamily]
HYPOTHETICAL_000015	367	Uncharacterised Open Reading Frame	115	NA	NA	0.159228	0.056	NA
HYPOTHETICAL_000020	305	Uncharacterised Open Reading Frame	188	NA	NA	0.575008	0.001	NA
PARALOG_103390_1	322	Tandem Duplicate	505	CPAR2_103390	SNG1	8.83515	0.001	MNNG export permease-like (IPR053001) [family]
PARALOG_103390_2	322	Tandem Duplicate	531	CPAR2_103390	SNG1	8.83515	0.001	MNNG export permease-like (IPR053001) [family]
PARALOG_301440_1	319	Tandem Duplicate	297	CPAR2_301440	CIP1	0.919941	0.001	NmrA-type/Isoflavone reductase-like domain-containing protein (IPR051609) [family]
PARALOG_401540_1	324	Tandem Duplicate	583	CPAR2_401540	CPS1	0.883264	0.001	Peptidase M20 (IPR002933) [family], Peptidase M20A (IPR047177) [family]
PARALOG_402040_1	275	Tandem Duplicate	516	CPAR2_402040	JEN2	9.00276	0.001	Major facilitator, sugar transporter-like (IPR005828) [family]
PARALOG_402040_2	275	Tandem Duplicate	516	CPAR2_402040	JEN2	9.00276	0.001	Major facilitator, sugar transporter-like (IPR005828) [family]
PARALOG_404800_1	3	Fusion	497	CPAR2_404800	ALS7	0.354591	0.009	Agglutinin-like protein (IPR033504) [family]	Fusion between CPAR2_404780 and CPAR2_404800
PARALOG_407290_1A	35	Fusion	525	CPAR2_407290	JEN1	22.5221	0.001	Major facilitator superfamily (IPR011701) [family]	Fusion between CPAR2_407290 and CPAR2_407300
PARALOG_407290_1B	1	Fusion	525	CPAR2_407300	JEN1	0.432817	0.037	Major facilitator superfamily (IPR011701) [family]	Fusion between CPAR2_407290 and CPAR2_407300
PARALOG_501140_1	1	Fusion	280	CPAR2_501140	SCR2	0.394596	0.045	Short-chain dehydrogenase/reductase SDR (IPR002347) [family]	Fusion between CPAR2_501140 and CPAR2_501150
PARALOG_701140_1	143	Tandem Duplicate	641	CPAR2_701140	PLB3	20.1675	0.001	NADH:cytochrome b5 reductase-like (IPR001834) [family]
PARALOG_701140_2	143	Tandem Duplicate	638	CPAR2_701140	PLB3	20.1675	0.001	NADH:cytochrome b5 reductase-like (IPR001834) [family]
PARALOG_702950_1	2	Fusion	548	CPAR2_702950	SOA1	1.29283	0.007	Major facilitator superfamily (IPR011701) [family]	Fusion between CPAR2_702950 and CPAR2_702970
PARALOG_702960_1	327	Tandem Duplicate	559	CPAR2_702960	SOA1	1.12324	0.001	Major facilitator superfamily (IPR011701) [family]
PARALOG_702960_2	2	Fusion	548	CPAR2_702960	SOA1	0.49909	0.007	Major facilitator superfamily (IPR011701) [family]	Fusion between PARALOG_702960_1 and CPAR2_702970
PARALOG_702960_3	330	Tandem Duplicate	551	CPAR2_702960	SOA1	1.81131	0.001	Major facilitator superfamily (IPR011701) [family]
PARALOG_800330_1	37	Fusion	298	CPAR2_800330	AYR2	5.64445	0.001	Short-chain dehydrogenase/reductase SDR (IPR002347) [family]	Fusion between CPAR2_800330 and CPAR2_800350
PARALOG_803030_1A	2	Fusion	657	CPAR2_803030	SIT1	0.49909	0.007	Major facilitator superfamily (IPR011701) [family]	Fusion between CPAR2_803030 and CPAR2_803040
PARALOG_803030_1B	1	Fusion	657	CPAR2_803030	SIT1	0.102745	0.47	Major facilitator superfamily (IPR011701) [family]	Fusion between CPAR2_803030 and CPAR2_803040
PARALOG_803030_1C	6	Fusion	656	CPAR2_803040	SIT1	0.523739	0.021	Major facilitator superfamily (IPR011701) [family]	Fusion between CPAR2_803030 and CPAR2_803040
PARALOG_807730_1A	2	Fusion	533	CPAR2_807730	DLD1	1.04404	0.006	FAD-linked oxidase-like, C-terminal (IPR016164) [homologous_superfamily], FAD-binding, type PCMH-like superfamily (IPR036318) [homologous_superfamily]	Fusion between CPAR2_807730 and CPAR2_807740
PARALOG_807730_1B	136	Fusion	533	CPAR2_807740	DLD1	4.47514	0.001	FAD-linked oxidase-like, C-terminal (IPR016164) [homologous_superfamily], FAD-binding, type PCMH-like superfamily (IPR036318) [homologous_superfamily]	Fusion between CPAR2_807730 and CPAR2_807740

## Sheet: 1D
Table S1D: List of genes with stop codons present in at least one of 372 strains. 0=Homozygous reference, 1=Heterozygous, 2=Homozygous for nonsense mutation
	Chromosome	Position	Amino acid position	Total strains with STOP	Total strains with homozygous STOP	Gene_description	02-203	1004	103	1129	1206	1394	1666	2086	2159	2384	2386	2387	2389	247	249	2640	478	620	73-107	73_037	73_114	74-046	794	795	799	800	802	803	807	808	809	81-040	81-042	81-253	810	812	815	90-137	CDC165	CDC167	CDC173	CDC177	CDC179
CPAR2_600030	cpar_Chr_6	8997	219	2	0	Ortholog(s) have phosphatidylinositol binding activity	0	0	0	0	0	0	0	0	0	0	0	0	0	0	0	0	0	0	0	0	0	0	0	0	0	0	0	0	0	0	0	0	0	0	0	0	0	0	0	0	0	0	0
CPAR2_600150	cpar_Chr_6	37088	256	1	0	Has domain(s) with predicted oxidoreductase activity and role in metabolic process	0	0	0	0	0	0	0	0	0	0	0	0	0	0	0	0	0	0	0	0	0	0	0	0	0	0	0	0	0	0	0	0	0	0	0	0	0	0	0	0	0	0	0
CPAR2_600230	cpar_Chr_6	54733	136	3	0	Ortholog(s) have role in chromatin remodeling and ASTRA complex localization	0	0	0	0	0	0	0	0	0	0	0	0	0	0	0	0	0	0	0	0	0	0	0	0	0	0	0	0	0	0	0	0	0	0	0	0	0	0	0	0	0	0	0
CPAR2_600300	cpar_Chr_6	72038	679	1	0	Has domain(s) with predicted DNA-binding transcription factor activity, RNA polymerase II-specific, zinc ion binding activity, role in regulation of transcription, DNA-templated and nucleus localization	0	0	0	0	0	0	0	0	0	0	0	0	0	0	0	0	0	0	0	0	0	0	0	0	0	0	0	0	0	0	0	0	0	0	0	0	0	0	0	0	0	0	0
CPAR2_600470	cpar_Chr_6	126213	359	1	0	Ortholog of C. albicans SC5314 : C6_02840C_A/RBF1, C. dubliniensis CD36 : Cd36_63270, C. auris B8441 : B9J08_005267 and Candida tenuis NRRL Y-1498 : cten_CGOB_00068	0	0	0	0	0	0	0	0	0	0	0	0	0	0	0	0	0	0	0	0	0	0	0	0	0	0	0	0	0	0	0	0	0	0	0	0	0	0	0	0	0	0	0
CPAR2_600510	cpar_Chr_6	135874	378	1	0	Ortholog(s) have ubiquitin-protein transferase activity, role in SCF-dependent proteasomal ubiquitin-dependent protein catabolic process and SCF ubiquitin ligase complex localization	0	0	0	0	0	0	0	0	0	0	0	0	0	0	0	0	0	0	0	0	0	0	0	0	0	0	0	0	0	0	0	0	0	0	0	0	0	0	0	0	0	0	0
CPAR2_600630	cpar_Chr_6	164093	878	1	1	Ortholog(s) have leucine-tRNA ligase activity, pre-mRNA intronic binding activity, role in Group I intron splicing, leucyl-tRNA aminoacylation, mitochondrial translation and mitochondrion localization	0	0	0	0	0	0	0	0	0	0	0	0	0	0	0	0	0	0	0	0	0	0	0	0	0	0	0	0	0	0	0	0	0	0	0	0	0	0	0	0	0	0	0
CPAR2_600660	cpar_Chr_6	173692	329	1	0	Ortholog of C. albicans SC5314 : C6_02940C_A, C. dubliniensis CD36 : Cd36_63110, Candida tenuis NRRL Y-1498 : CANTEDRAFT_104804 and Debaryomyces hansenii CBS767 : DEHA2C11902g	0	0	0	0	0	0	0	0	0	0	1	0	0	0	0	0	0	0	0	0	0	0	0	0	0	0	0	0	0	0	0	0	0	0	0	0	0	0	0	0	0	0	0
CPAR2_600670	cpar_Chr_6	177852	349	1	0	Ortholog(s) have chromatin binding, double-stranded DNA binding activity	0	0	0	0	0	0	0	0	0	0	0	0	0	0	0	0	0	0	0	0	0	0	0	0	0	0	0	0	0	0	0	0	0	0	0	0	0	0	0	0	0	0	0
CPAR2_600680	cpar_Chr_6	180783	61	1	0	Ortholog(s) have role in regulation of protein-containing complex assembly, vacuolar acidification and RAVE complex localization	0	0	0	0	0	0	0	0	0	0	0	0	0	0	0	0	0	0	0	0	0	0	0	0	0	0	0	0	0	0	0	0	0	0	0	0	0	0	0	0	0	0	0
CPAR2_600690	cpar_Chr_6	182370	321	1	0	Ortholog(s) have aspartic endopeptidase activity, intramembrane cleaving activity and role in cellular response to starvation, proteolysis involved in cellular protein catabolic process	0	0	0	0	0	0	0	0	0	0	0	0	0	0	0	0	0	0	0	0	0	0	0	0	0	0	0	0	0	0	0	0	0	0	0	0	0	0	0	0	0	0	0
CPAR2_600730	cpar_Chr_6	192879	1274	1	0	Has domain(s) with predicted ATP binding, ATPase, ATPase-coupled transmembrane transporter activity, nucleoside-triphosphatase activity, nucleotide binding activity	0	0	0	0	0	0	0	0	0	0	0	0	0	0	0	0	0	0	0	0	0	0	0	0	0	0	0	0	0	0	0	0	1	0	0	0	0	0	0	0	0	0	0
CPAR2_600810	cpar_Chr_6	220392	285	1	0	Ortholog(s) have role in DNA replication initiation, chromosome segregation, establishment of mitotic sister chromatid cohesion, mitotic spindle assembly checkpoint signaling	0	0	0	0	0	0	0	0	0	0	0	0	0	0	0	0	0	0	0	0	0	0	0	0	0	0	0	0	0	0	0	0	0	0	0	0	0	0	0	0	0	0	0
CPAR2_600850	cpar_Chr_6	232509	486	1	0	Ortholog(s) have phosphatidylinositol-3-phosphate binding, phosphatidylinositol-5-phosphate binding, phosphatidylserine binding activity	0	0	0	0	0	0	0	0	0	0	0	0	0	0	0	0	0	0	0	0	0	0	0	0	0	0	0	0	0	0	0	0	0	0	0	0	0	0	0	0	0	0	0
CPAR2_600870	cpar_Chr_6	233912	477	144	2	Has domain(s) with predicted electron transfer activity, heme binding, iron ion binding, monooxygenase activity, oxidoreductase activity and acting on paired donors, more	0	0	1	0	0	0	0	0	0	0	0	0	0	1	0	0	0	0	0	0	0	1	0	0	0	0	0	0	1	0	0	1	0	1	0	0	1	0	0	0	0	0	0
CPAR2_600920	cpar_Chr_6	248325	606	29	0	Ortholog of Candida metapsilosis : CMET_4853, Candida orthopsilosis Co 90-125 : CORT_0E03800 and Candida orthopsilosis NEW ASSEMBLY : CORT1E03800	0	0	0	0	0	0	0	0	0	1	0	0	0	0	0	0	0	0	0	0	0	0	0	0	0	0	0	0	0	0	0	0	0	0	0	0	0	0	0	0	0	0	0
CPAR2_600990	cpar_Chr_6	273352	109	2	0	Ortholog of Candida metapsilosis : CMET_4140	0	0	0	0	0	0	0	0	0	0	0	0	0	0	0	0	0	0	0	0	0	0	0	0	0	0	0	0	0	0	0	0	0	0	0	0	0	0	0	0	0	0	0
CPAR2_601040	cpar_Chr_6	280568	692	32	0	Has domain(s) with predicted ion channel activity, voltage-gated chloride channel activity, role in chloride transport, transmembrane transport and membrane localization	0	0	0	0	0	0	0	0	0	1	0	0	0	0	0	0	0	0	0	0	0	0	0	0	0	0	0	0	0	0	0	0	1	0	0	0	0	0	0	0	0	0	0
CPAR2_601090	cpar_Chr_6	289293	476	1	0	Ortholog(s) have dol-P-Man:Man(5)GlcNAc(2)-PP-Dol alpha-1,3-mannosyltransferase activity	0	0	0	0	0	0	0	0	0	0	0	0	0	0	0	0	0	0	0	0	0	0	0	0	0	0	0	0	0	0	0	0	0	0	0	0	0	0	0	0	0	0	0
CPAR2_601150	cpar_Chr_6	299062	249	1	0	Has domain(s) with predicted role in response to stress and integral component of membrane localization	0	0	0	0	0	0	0	0	0	0	0	0	0	0	0	0	0	0	0	0	0	0	0	0	0	0	0	0	0	0	0	0	0	0	0	0	0	0	0	0	0	0	0
CPAR2_601220	cpar_Chr_6	313674	264	1	0	Ortholog(s) have role in budding cell apical bud growth, cellular sphingolipid homeostasis, positive regulation of macroautophagy, retrograde transport, endosome to Golgi, vesicle organization and GARP complex, Golgi apparatus localization	0	0	0	0	0	0	0	0	0	0	0	0	0	0	0	0	0	0	0	0	0	0	0	0	0	0	0	0	0	0	0	0	0	0	0	0	0	0	0	0	0	0	0
CPAR2_601240	cpar_Chr_6	316992	426	1	0	Ortholog(s) have alanine-tRNA ligase activity, role in alanyl-tRNA aminoacylation and cytoplasm, mitochondrion localization	0	0	0	0	0	0	0	0	0	0	0	0	0	0	0	0	0	0	0	0	0	0	0	0	0	0	0	0	0	0	0	0	0	0	0	0	0	0	0	0	0	0	0
CPAR2_601300	cpar_Chr_6	326348	33	1	0	Ortholog(s) have GDP-Man:Man3GlcNAc2-PP-Dol alpha-1,2-mannosyltransferase activity, alpha-1,2-mannosyltransferase activity	0	0	0	0	0	0	0	0	0	0	0	0	0	0	0	0	0	0	0	0	0	0	0	0	0	0	0	0	0	0	0	0	1	0	0	0	0	0	0	0	0	0	0
CPAR2_601400	cpar_Chr_6	347431	491	1	0	Ortholog(s) have enzyme activator activity, histone acetyltransferase activity, structural molecule activity	0	0	0	0	0	0	0	0	0	0	0	0	0	0	0	0	0	0	0	0	0	0	0	0	0	0	0	0	0	0	0	0	0	0	0	0	0	0	0	0	0	0	0
CPAR2_601550	cpar_Chr_6	377625	265	117	0	Has domain(s) with predicted mannosyltransferase activity	1	0	1	0	0	0	0	0	0	0	0	0	0	0	0	0	0	0	0	0	0	1	0	0	0	0	0	0	1	0	0	1	0	1	0	0	1	1	0	0	0	0	0
CPAR2_601570	cpar_Chr_6	383800	680	1	0	Ortholog(s) have isoleucine-tRNA ligase activity, role in isoleucyl-tRNA aminoacylation and cytosol localization	0	0	0	0	0	0	0	0	0	0	0	0	0	0	0	0	0	0	0	0	0	0	0	0	0	0	0	0	0	0	0	0	0	0	0	0	0	0	0	0	0	0	0
CPAR2_601670	cpar_Chr_6	406027	80	1	0	Ortholog(s) have oxidoreductase activity and role in NADPH regeneration	0	0	0	0	0	0	0	0	0	0	0	0	0	0	1	0	0	0	0	0	0	0	0	0	0	0	0	0	0	0	0	0	0	0	0	0	0	0	0	0	0	0	0
CPAR2_601780	cpar_Chr_6	425764	250	27	0	Ortholog of C. albicans SC5314 : C6_02020C_A, C. dubliniensis CD36 : Cd36_62150, C. auris B8441 : B9J08_003683 and Candida tenuis NRRL Y-1498 : CANTEDRAFT_92389	0	0	0	0	0	0	0	0	0	1	0	0	0	0	0	0	0	0	0	0	0	0	0	0	0	0	0	0	0	0	0	0	0	0	0	0	0	0	0	0	0	0	0
CPAR2_601810	cpar_Chr_6	430282	314	1	0	Ortholog(s) have RNA lariat debranching enzyme activity and role in RNA catabolic process, mRNA cis splicing, via spliceosome, mRNA splicing, via spliceosome, pseudohyphal growth, sno(s)RNA metabolic process, transposition, RNA-mediated	0	0	0	0	0	0	0	0	0	0	0	0	0	0	0	0	0	0	0	0	0	0	0	0	0	0	0	0	0	0	0	0	0	0	0	0	0	0	0	0	0	0	0
CPAR2_601870	cpar_Chr_6	444172	1431	1	0	Ortholog(s) have protein kinase activity, protein serine/threonine kinase activity, telomeric DNA binding activity	0	0	0	0	0	0	0	0	0	0	0	0	0	0	0	0	0	0	0	0	0	0	0	0	0	0	0	0	0	0	0	0	0	0	0	0	0	0	0	0	0	0	0
CPAR2_601880	cpar_Chr_6	449093	69	2	0	Has domain(s) with predicted integral component of membrane localization	0	0	0	0	0	0	0	0	0	0	0	0	0	0	0	0	0	0	0	0	0	0	0	0	0	0	0	0	0	0	0	0	0	0	0	0	0	0	0	0	0	0	0
CPAR2_601900	cpar_Chr_6	453911	220	1	0	Ortholog(s) have RNA binding, mRNA binding, poly(U) RNA binding activity	0	0	0	0	0	0	0	0	0	0	0	0	0	0	0	0	0	0	0	0	0	0	0	0	0	0	0	0	0	0	0	0	0	0	0	0	0	0	0	0	0	0	0
CPAR2_601950	cpar_Chr_6	466445	123	1	1	Putative alcohol dehydrogenase (NADP+); role in alcohol metabolism; expression increased in fluconazole and voriconazole resistant strains	0	0	0	0	0	0	0	0	0	0	0	0	0	0	0	0	0	0	0	0	0	0	0	0	0	0	0	0	0	0	0	0	0	0	0	0	0	0	0	0	0	0	0
CPAR2_601970	cpar_Chr_6	470163	335	1	0	Has domain(s) with predicted triglyceride lipase activity and role in lipid catabolic process	0	0	0	0	0	0	0	0	0	0	0	0	0	0	0	0	0	0	0	0	0	0	0	0	0	0	0	0	0	0	0	0	0	0	0	0	0	0	0	0	0	0	0
CPAR2_602000	cpar_Chr_6	475012	106	1	0	Ortholog of C. albicans SC5314 : C6_02450W_A, C. dubliniensis CD36 : Cd36_62680, C. auris B8441 : B9J08_001069 and Candida tenuis NRRL Y-1498 : CANTEDRAFT_99133	0	0	0	0	0	0	0	0	0	0	0	0	0	0	0	0	0	0	0	0	0	0	0	0	0	0	0	0	0	0	0	0	0	0	0	0	0	0	0	0	0	0	0
CPAR2_602080	cpar_Chr_6	498465	188	1	0	Ortholog of S. cerevisiae : MCY1, C. albicans SC5314 : C6_02960W_A, C. glabrata CBS138 : CAGL0F08789g, C. dubliniensis CD36 : Cd36_63080 and C. auris B8441 : B9J08_004864	0	0	0	0	0	0	0	0	0	0	0	0	0	0	0	0	0	0	0	0	0	0	0	0	0	0	0	0	0	0	0	0	0	0	0	0	0	0	0	0	0	0	0
CPAR2_602140	cpar_Chr_6	508747	322	7	1	Ortholog of S. cerevisiae : YNL193W, C. albicans SC5314 : C6_01950C_A, C. glabrata CBS138 : CAGL0J11528g, C. dubliniensis CD36 : Cd36_62070 and C. auris B8441 : B9J08_005502	0	0	0	0	0	0	0	0	0	0	0	0	0	0	0	0	0	0	0	0	0	0	0	0	0	0	0	0	0	0	0	0	0	0	0	0	0	0	0	0	0	0	0
CPAR2_602210	cpar_Chr_6	519095	295	1	0	Ortholog(s) have role in regulation of mitotic cytokinesis, septation initiation signaling and mitotic spindle pole body localization	0	0	0	0	0	0	0	0	0	0	0	0	0	0	0	0	0	0	0	0	0	0	0	0	0	0	0	0	0	0	0	0	0	0	0	0	0	0	0	0	0	0	0
CPAR2_602220	cpar_Chr_6	520912	263	1	0	Ortholog(s) have magnesium ion transmembrane transporter activity, role in mitochondrial magnesium ion transmembrane transport and mitochondrial inner membrane localization	0	0	0	0	0	0	0	0	0	0	0	0	0	0	0	0	0	0	0	0	0	0	0	0	0	0	0	0	0	0	0	0	0	0	0	0	0	0	0	0	0	0	0
CPAR2_602380	cpar_Chr_6	553099	116	1	1	Ortholog of Candida metapsilosis : CMET_4277, Candida orthopsilosis Co 90-125 : CORT_0F03360 and Candida orthopsilosis NEW ASSEMBLY : CORT1F03360	0	0	0	0	0	0	0	0	0	0	0	0	0	0	0	0	0	0	0	0	0	0	0	0	0	0	0	0	0	0	0	0	0	0	0	0	0	0	0	0	0	0	0
CPAR2_602570	cpar_Chr_6	608156	716	1	1	Ortholog of S. cerevisiae : FMP27, C. albicans SC5314 : C6_01650C_A/FMP27, C. glabrata CBS138 : CAGL0H00330g, C. dubliniensis CD36 : Cd36_61740 and C. auris B8441 : B9J08_005383	0	0	0	0	0	0	0	0	0	0	0	0	0	0	0	0	0	0	0	0	0	0	0	0	0	0	0	0	0	0	0	0	0	0	0	0	0	0	0	0	0	0	0
CPAR2_602590	cpar_Chr_6	614796	151	1	0	Ortholog(s) have protein kinase activity, role in G1/S transition of mitotic cell cycle, cellular ion homeostasis, putrescine transport, spermidine transport, spermine transport and cytoplasm, nucleus, plasma membrane localization	0	0	0	0	0	0	0	0	0	0	0	0	0	0	0	0	0	0	0	0	0	0	0	0	0	0	0	0	0	0	0	0	0	0	0	0	0	0	0	0	0	0	0
CPAR2_602650	cpar_Chr_6	632585	128	1	0	Ortholog(s) have alpha-1,6-mannosyltransferase activity and mannan polymerase complex localization	0	0	0	0	0	0	0	0	0	0	0	0	0	0	0	0	0	0	0	0	0	0	0	0	0	0	0	0	0	0	0	0	0	0	0	0	0	0	0	0	0	0	0
CPAR2_602690	cpar_Chr_6	639449	277	1	0	Ortholog(s) have ubiquitin protein ligase activity and role in histone catabolic process, histone ubiquitination, mRNA destabilization, negative regulation of gene expression	0	0	0	0	0	0	0	0	0	0	0	0	0	0	0	0	0	0	0	0	0	0	0	0	0	0	0	0	0	0	0	0	0	0	0	0	0	0	0	0	0	0	0
CPAR2_602760	cpar_Chr_6	663249	623	1	0	Ortholog(s) have efflux transmembrane transporter activity, polyamine transmembrane transporter activity, role in ascospore wall assembly, polyamine homeostasis, transmembrane transport and plasma membrane localization	0	0	0	0	0	0	0	0	0	0	0	0	0	0	0	0	0	0	0	0	0	0	0	0	0	0	0	0	0	0	0	0	0	0	0	0	0	0	0	0	0	0	0
CPAR2_602960	cpar_Chr_6	696261	240	52	1	Ortholog(s) have adenyl-nucleotide exchange factor activity, role in cytoplasm protein quality control by the ubiquitin-proteasome system and cytosol localization	1	0	1	0	0	0	0	0	0	0	0	0	0	0	0	0	0	0	0	0	0	1	0	0	0	0	0	0	0	0	0	0	0	1	0	0	0	1	0	0	0	0	0
CPAR2_602970	cpar_Chr_6	699503	54	1	0	Ortholog(s) have crossover junction endodeoxyribonuclease activity, endodeoxyribonuclease activity	0	0	0	0	0	0	0	0	0	0	0	0	0	0	0	0	0	0	0	0	0	0	0	0	0	0	0	0	0	0	0	0	0	0	0	0	0	0	0	0	0	0	0
CPAR2_603000	cpar_Chr_6	707890	440	1	0	Ortholog(s) have role in positive regulation of actin filament bundle assembly and cellular bud neck, cellular bud tip localization	0	0	0	0	0	0	0	0	0	0	0	0	0	0	0	0	0	0	0	0	0	0	0	0	0	0	0	0	0	0	0	0	0	0	0	0	0	0	0	0	0	0	0
CPAR2_603010	cpar_Chr_6	710415	304	1	0	Protein of unknown function; expression increased in fluconazole and voriconazole resistant strains; upregulated by activating mutation in MRR1; overexpression confers resistance to fluconazole	0	0	0	0	0	0	0	0	0	0	0	0	0	0	0	0	0	0	0	0	0	0	0	0	0	0	0	0	0	0	0	0	0	0	0	0	0	0	0	0	0	0	0
CPAR2_603300	cpar_Chr_6	775871	285	3	2	Has domain(s) with predicted catalytic activity and membrane localization	0	0	0	0	0	0	0	0	0	0	0	0	0	0	0	0	0	0	0	0	0	0	0	0	0	0	0	0	0	0	0	0	0	0	0	0	0	0	0	0	0	0	0
CPAR2_603440	cpar_Chr_6	808571	364	3	2	Ortholog(s) have role in pseudohyphal growth	0	0	0	0	0	0	0	0	0	0	0	0	0	0	0	0	0	0	0	0	0	0	0	0	0	0	0	0	0	0	0	0	0	0	0	0	0	0	0	0	0	0	0
CPAR2_603510	cpar_Chr_6	835449	733	6	1	Ortholog(s) have role in cell wall integrity MAPK cascade	0	0	0	0	0	0	0	0	0	0	0	0	0	0	0	0	0	1	0	0	0	0	0	0	0	0	0	0	0	0	0	0	0	0	0	0	0	0	0	0	0	0	0
CPAR2_603710	cpar_Chr_6	878935	199	2	0	Hsp70 family ATPase; constituent of the import motor component of the Translocase of the Inner Mitochondrial membrane (TIM23 complex); involved in protein translocation and folding	0	0	0	0	0	0	0	0	0	0	0	0	0	0	0	0	0	0	0	0	0	0	0	0	0	0	0	0	0	0	0	0	0	0	0	0	0	0	0	0	0	0	0
CPAR2_100190	cpar_Chr_1	37297	139	1	0	Ortholog(s) have dehydrodolichyl diphosphate synthase activity, prenyltransferase activity and role in dolichol biosynthetic process, endoplasmic reticulum to Golgi vesicle-mediated transport, protein glycosylation	0	0	0	0	0	0	0	0	0	0	0	0	0	0	0	0	0	0	0	0	0	0	0	0	0	0	0	0	0	0	0	0	0	0	0	0	0	0	0	0	0	0	0
CPAR2_100360	cpar_Chr_1	61808	274	1	0	Ortholog(s) have role in Golgi inheritance, Golgi localization, endoplasmic reticulum to Golgi vesicle-mediated transport, retrograde vesicle-mediated transport, Golgi to endoplasmic reticulum and COPI vesicle coat localization	0	0	0	0	0	0	0	0	0	0	0	0	0	0	0	0	0	0	0	0	0	0	0	0	0	0	0	0	0	0	0	0	0	0	0	0	0	0	0	0	0	0	0
CPAR2_100490	cpar_Chr_1	81669	83	1	0	Has domain(s) with predicted transmembrane transporter activity, role in transmembrane transport and integral component of membrane localization	0	0	0	0	0	0	0	0	0	0	0	0	0	0	0	0	0	0	0	0	0	0	0	0	0	0	0	0	0	0	0	0	0	0	0	0	0	0	0	0	0	0	0
CPAR2_100565	cpar_Chr_1	95205	31	1	1	Ortholog of C. albicans SC5314 : C5_02800C_A, C. dubliniensis CD36 : Cd36_52590, Debaryomyces hansenii CBS767 : DEHA2G06908g and Candida guilliermondii ATCC 6260 : PGUG_02858	0	0	0	0	0	0	0	0	0	0	0	0	0	0	0	0	0	0	0	0	0	0	0	0	0	0	0	0	0	0	0	0	0	0	0	0	0	0	0	0	0	0	0
CPAR2_100650	cpar_Chr_1	112832	627	1	0	Ortholog(s) have protein-macromolecule adaptor activity, ubiquitin-protein transferase activity	0	0	0	0	0	0	0	0	0	0	0	0	0	0	0	0	0	0	0	0	0	0	0	0	0	0	0	0	0	0	0	0	0	0	0	0	0	0	0	0	0	0	0
CPAR2_100910	cpar_Chr_1	167075	171	32	1	Ortholog(s) have protein disulfide isomerase activity, protein-disulfide reductase (glutathione) activity, protein-disulfide reductase activity and role in protein folding	0	0	0	0	0	0	0	0	0	2	0	0	0	0	0	0	0	0	0	0	0	0	0	0	0	0	0	0	0	0	0	0	0	0	0	0	0	0	0	0	0	0	0
CPAR2_101060	cpar_Chr_1	195505	182	1	0	Ortholog(s) have role in pseudohyphal growth	0	0	0	0	0	0	0	0	0	0	0	0	0	0	0	0	0	0	0	0	0	0	0	0	0	0	0	0	0	0	0	0	0	0	0	0	0	0	0	0	0	0	0
CPAR2_101070	cpar_Chr_1	202425	177	1	0	Ortholog(s) have 6-phosphofructokinase activity, role in glycolytic process, regulation of intracellular pH and 6-phosphofructokinase complex, mitochondrion localization	0	0	0	0	0	0	0	0	0	0	0	0	0	0	0	0	0	0	0	0	0	0	0	0	0	0	0	0	0	0	0	0	0	0	0	0	0	0	0	0	0	0	0
CPAR2_101100	cpar_Chr_1	207335	53	1	0	Ortholog(s) have histone methyltransferase activity (H3-K4 specific) activity	0	0	0	0	0	0	0	0	0	0	0	0	0	0	0	0	0	0	0	0	0	0	0	0	0	0	0	0	0	0	0	0	0	0	0	0	0	0	0	0	0	0	0
CPAR2_101130	cpar_Chr_1	215866	209	2	0	Ortholog(s) have GTP cyclohydrolase I activity, role in folic acid-containing compound biosynthetic process and nucleus localization	0	0	0	0	0	0	0	0	0	0	0	0	0	0	0	0	0	0	0	0	0	0	0	0	0	0	0	0	0	0	0	0	0	0	0	0	0	0	0	0	0	0	0
CPAR2_101150	cpar_Chr_1	220150	343	1	0	Ortholog(s) have methionine-tRNA ligase activity, role in methionyl-tRNA aminoacylation and cytoplasm, cytoplasmic stress granule, methionyl glutamyl tRNA synthetase complex localization	0	0	0	0	0	0	0	0	0	0	0	0	0	0	0	0	0	0	0	0	0	0	0	0	0	0	0	0	0	0	0	0	0	0	1	0	0	0	0	0	0	0	0
CPAR2_101200	cpar_Chr_1	231574	309	1	0	Has domain(s) with predicted transferase activity, transferring phosphorus-containing groups activity	0	0	0	0	0	0	0	0	0	0	0	0	0	0	0	0	0	0	0	0	0	0	0	0	0	0	0	0	0	0	0	0	0	0	0	0	0	0	0	0	0	0	0
CPAR2_101220	cpar_Chr_1	235265	314	1	0	Mitochondrial membrane protein; coordinates expression of mitochondrially-encoded genes	0	0	0	0	0	0	0	0	0	0	0	0	0	0	0	0	0	0	0	0	0	0	0	0	0	0	0	0	0	0	0	0	0	0	0	0	0	0	0	0	0	0	0
CPAR2_101240	cpar_Chr_1	241246	704	1	0	Ortholog(s) have double-stranded DNA binding, enzyme activator activity, histone binding activity	0	0	0	0	0	0	0	0	0	0	0	0	0	0	0	0	0	0	0	0	0	0	0	0	0	0	0	0	0	0	0	0	0	0	0	0	0	0	0	0	0	0	0
CPAR2_101260	cpar_Chr_1	247312	231	1	0	Has domain(s) with predicted glycosyltransferase activity and role in protein glycosylation	0	0	0	0	0	0	0	0	0	0	0	0	0	0	0	0	0	0	0	0	0	0	0	0	0	0	0	0	0	0	0	0	0	0	0	0	0	0	0	0	0	0	0
CPAR2_101350	cpar_Chr_1	271733	50	1	0	Ortholog(s) have D-xylose:NADP reductase activity, alditol:NADP+ 1-oxidoreductase activity, mRNA binding activity	0	0	0	0	0	0	0	0	0	0	0	0	0	0	0	0	0	0	0	0	0	0	0	0	0	0	0	0	0	0	0	0	0	0	0	0	0	0	0	0	0	0	0
CPAR2_101400	cpar_Chr_1	283951	399	5	1	Ortholog(s) have G-protein beta-subunit binding, GTPase activity, guanyl nucleotide binding activity	0	0	0	0	0	0	0	0	0	0	0	0	0	0	0	0	0	0	0	0	0	0	0	0	0	0	0	0	0	0	0	0	0	0	0	0	0	0	0	0	0	0	0
CPAR2_101510	cpar_Chr_1	307785	224	1	0	Ortholog of S. cerevisiae : YGR237C, C. albicans SC5314 : C5_04960W_A, C. glabrata CBS138 : CAGL0F07975g, C. dubliniensis CD36 : Cd36_54560 and C. auris B8441 : B9J08_004305	0	0	0	0	0	0	0	0	0	0	0	0	0	0	0	0	0	0	0	0	0	0	0	0	0	0	0	0	0	0	0	0	0	0	0	0	0	0	0	0	0	0	0
CPAR2_101530	cpar_Chr_1	317678	830	0	0	Ortholog(s) have DNA-binding transcription factor activity, DNA-binding transcription factor activity, RNA polymerase II-specific, sequence-specific DNA binding, zinc ion binding activity	0	0	0	0	0	0	0	0	0	0	0	0	0	0	0	0	0	0	0	0	0	0	0	0	0	0	0	0	0	0	0	0	0	0	0	0	0	0	0	0	0	0	0
CPAR2_101550	cpar_Chr_1	323199	478	1	0	Ortholog(s) have RNA binding, poly(A) binding, poly(A)-specific ribonuclease activity, role in DNA repair, nuclear-transcribed mRNA poly(A) tail shortening, postreplication repair and PAN complex localization	0	0	0	0	0	0	0	0	0	0	0	0	0	0	0	0	0	0	0	0	0	0	0	0	0	0	0	0	0	0	0	0	0	0	0	0	0	0	0	0	0	0	0
CPAR2_101600	cpar_Chr_1	335822	687	6	1	Ortholog(s) have role in RNA polymerase I assembly, RNA polymerase II core complex assembly, RNA polymerase III assembly, formation of translation preinitiation complex and cytoplasm localization	0	0	0	0	0	0	0	0	0	0	0	0	0	0	0	0	0	0	0	0	0	0	0	0	0	0	0	0	0	0	0	0	0	0	0	0	0	0	0	0	0	0	0
CPAR2_101710	cpar_Chr_1	379254	488	2	0	Ortholog(s) have GTPase activator activity	0	0	0	0	0	0	0	0	0	0	0	0	0	0	0	0	0	0	0	0	0	0	0	0	0	0	0	0	0	0	0	0	0	0	0	0	0	0	0	0	0	0	0
CPAR2_101730	cpar_Chr_1	382780	619	1	0	Ortholog(s) have DNA-binding transcription activator activity, RNA polymerase II-specific, DNA-binding transcription repressor activity, RNA polymerase II-specific activity	0	0	0	0	0	0	0	0	0	0	0	0	0	0	0	0	0	0	0	0	0	0	0	0	0	0	0	0	0	0	0	0	0	0	0	0	0	0	0	0	0	0	0
CPAR2_101760	cpar_Chr_1	393129	269	1	0	Has domain(s) with predicted amino acid transmembrane transporter activity, role in amino acid transmembrane transport, transmembrane transport and membrane localization	0	0	0	0	0	0	0	0	0	0	0	0	0	0	0	0	0	0	0	0	0	0	0	0	0	0	0	0	0	0	0	0	0	0	0	0	0	0	0	0	0	0	0
CPAR2_101860	cpar_Chr_1	417626	108	2	2	Ortholog(s) have role in positive regulation of (R)-carnitine transmembrane transport, positive regulation of polyamine transmembrane transport	0	0	0	0	0	0	0	0	0	0	0	0	0	0	0	0	0	0	0	0	0	0	0	0	0	0	0	0	0	0	0	0	0	0	0	0	0	0	0	0	0	0	0
CPAR2_102000	cpar_Chr_1	453726	1007	1	0	Has domain(s) with predicted DNA-binding transcription factor activity, RNA polymerase II-specific, zinc ion binding activity, role in regulation of transcription, DNA-templated and nucleus localization	0	0	0	0	0	0	0	0	0	0	0	0	0	0	0	0	0	0	0	0	0	0	0	0	0	0	0	0	0	0	0	0	0	0	0	0	0	0	0	0	0	0	0
CPAR2_102050	cpar_Chr_1	468868	151	4	0	Ortholog(s) have role in inner mitochondrial membrane organization and integral component of mitochondrial inner membrane localization	0	1	0	1	0	0	0	1	0	0	0	0	0	0	0	0	1	0	0	0	0	0	0	0	0	0	0	0	0	0	0	0	0	0	0	0	0	0	0	0	0	0	0
CPAR2_102060	cpar_Chr_1	470184	1061	82	2	Ortholog of C. albicans SC5314 : C3_01180C_A, C. dubliniensis CD36 : Cd36_81080, Candida tenuis NRRL Y-1498 : CANTEDRAFT_135965 and Debaryomyces hansenii CBS767 : DEHA2F18128g	1	0	1	0	0	0	0	0	0	0	0	0	0	0	0	0	0	0	0	0	0	1	0	0	0	0	0	0	2	0	0	0	0	1	0	0	1	1	0	0	0	0	0
CPAR2_102080	cpar_Chr_1	479370	38	1	0	Has domain(s) with predicted heme binding, iron ion binding, oxidoreductase activity, acting on paired donors, with oxidation of a pair of donors resulting in the reduction of molecular oxygen to two molecules of water activity	0	0	0	0	0	0	0	0	0	0	0	0	0	0	0	0	0	0	0	0	0	0	0	0	0	0	0	0	0	0	0	0	0	0	0	0	0	0	0	0	0	0	0
CPAR2_102100	cpar_Chr_1	483311	20	1	0	Has domain(s) with predicted transmembrane transporter activity, role in transmembrane transport and integral component of membrane localization	0	0	0	0	0	0	0	0	0	0	0	0	0	0	0	0	0	0	0	0	0	0	0	0	0	0	0	0	0	0	0	0	0	0	0	0	0	0	0	0	0	0	0
CPAR2_102170	cpar_Chr_1	496231	93	1	0	Ortholog of Candida metapsilosis : CMET_5949	0	0	0	0	0	0	0	0	0	0	0	0	0	0	0	0	0	0	0	0	0	0	0	0	0	0	0	0	0	0	0	0	0	0	0	0	0	0	0	0	0	0	0
CPAR2_102180	cpar_Chr_1	498339	384	0	0	Ortholog(s) have role in DNA repair, transcription-coupled nucleotide-excision repair and Ddb1-Ckn1 complex localization	0	0	0	0	0	0	0	0	0	0	0	0	0	0	0	0	0	0	0	0	0	0	0	0	0	0	0	0	0	0	0	0	0	0	0	0	0	0	0	0	0	0	0
CPAR2_102330	cpar_Chr_1	540345	439	1	0	Ortholog(s) have mRNA binding activity and role in negative regulation of translation, nuclear-transcribed mRNA catabolic process, deadenylation-dependent decay, protein localization	0	0	0	0	0	0	0	0	0	0	0	0	0	0	0	0	0	0	0	0	0	0	0	0	0	0	0	0	0	0	0	0	0	0	0	0	0	0	0	0	0	0	0
CPAR2_102350	cpar_Chr_1	544942	576	1	1	Ortholog(s) have ubiquitin-protein transferase activity and role in nuclear protein quality control by the ubiquitin-proteasome system, response to misfolded protein, ubiquitin-dependent protein catabolic process	0	0	0	0	0	0	0	0	0	0	0	0	0	0	0	0	0	0	0	0	0	0	0	0	0	0	0	0	0	0	0	0	0	0	0	0	0	0	0	0	0	0	0
CPAR2_102380	cpar_Chr_1	550207	10	2	2	Has domain(s) with predicted nucleic acid binding activity	0	0	0	0	0	0	0	0	0	0	0	0	0	0	0	0	0	0	0	0	0	0	0	0	0	0	0	0	0	0	0	0	0	0	0	0	0	0	0	0	0	0	0
CPAR2_102420	cpar_Chr_1	561056	340	2	2	Predicted aspartic-type endopeptidase	0	0	0	0	0	0	0	0	0	0	0	0	0	0	0	0	0	0	0	0	0	0	0	0	0	0	0	0	0	0	0	0	0	0	0	0	0	0	0	0	0	0	0
CPAR2_102480	cpar_Chr_1	570447	417	1	0	Ortholog of C. albicans SC5314 : C3_02870C_A, C. dubliniensis CD36 : Cd36_82860, C. auris B8441 : B9J08_004154 and Candida tenuis NRRL Y-1498 : CANTEDRAFT_117944	0	0	0	0	0	0	0	0	0	0	0	0	0	0	0	0	0	0	0	0	0	0	0	0	0	0	0	0	0	0	0	0	0	0	0	0	0	0	0	0	0	0	0
CPAR2_102570	cpar_Chr_1	588075	543	88	88	Has domain(s) with predicted catalytic activity and role in metabolic process	0	2	0	2	2	2	2	2	2	0	0	2	2	0	0	2	2	2	0	0	0	0	2	2	2	2	2	2	0	2	0	0	0	0	2	2	0	0	0	0	0	0	0
CPAR2_102600	cpar_Chr_1	597251	525	1	1	Has domain(s) with predicted aspartic-type endopeptidase activity and role in proteolysis	0	0	0	0	0	0	0	0	0	0	2	0	0	0	0	0	0	0	0	0	0	0	0	0	0	0	0	0	0	0	0	0	0	0	0	0	0	0	0	0	0	0	0
CPAR2_102610	cpar_Chr_1	600964	260	1	0	Ortholog(s) have aspartic-type endopeptidase activity	0	0	0	0	0	0	0	0	0	0	0	0	0	0	0	0	0	0	0	0	0	0	0	0	0	0	0	0	0	0	0	0	0	0	0	0	0	0	0	0	0	0	0
CPAR2_102680	cpar_Chr_1	612880	199	1	0	Ortholog(s) have pre-mRNA branch point binding activity, role in mRNA splicing, via spliceosome and commitment complex, cytosol, nucleus localization	0	0	0	0	0	0	0	0	0	0	0	0	0	0	0	0	0	0	0	0	0	0	0	0	0	0	0	0	0	0	0	0	0	0	0	0	0	0	0	0	0	0	0
CPAR2_102700	cpar_Chr_1	619738	767	1	1	Has domain(s) with predicted ATP binding, ATPase-coupled cation transmembrane transporter activity, ATPase-coupled intramembrane lipid transporter activity, magnesium ion binding, metal ion binding, nucleotide binding activity	0	0	0	0	0	0	0	0	0	0	0	0	0	0	0	0	0	0	0	0	0	0	0	0	0	0	0	0	0	0	0	0	0	0	0	0	0	0	0	0	0	0	0
CPAR2_102760	cpar_Chr_1	633238	72	2	2	Has domain(s) with predicted transmembrane transporter activity, role in transmembrane transport and integral component of membrane localization	0	0	0	0	0	0	0	0	0	0	0	0	0	0	0	0	0	0	0	0	0	0	0	0	0	0	0	0	0	0	0	0	0	0	0	0	0	0	0	0	0	0	0
CPAR2_102780	cpar_Chr_1	637549	256	7	0	Ortholog(s) have NADH dehydrogenase activity, role in NADH oxidation, glycolytic fermentation to ethanol, regulation of apoptotic process and mitochondrial membrane, mitochondrion localization	0	0	0	0	0	0	0	0	0	0	0	0	0	0	0	0	0	0	0	0	0	0	0	0	0	0	0	0	0	0	0	0	0	0	0	0	0	0	0	0	0	0	0
CPAR2_102930	cpar_Chr_1	668755	137	2	0	Ortholog(s) have role in cellular response to oxidative stress and mitochondrion localization	0	0	0	0	0	0	0	0	0	0	0	0	0	0	0	0	0	0	0	0	0	0	0	0	0	0	0	0	0	0	0	0	0	0	0	0	0	0	0	0	0	0	0
CPAR2_102950	cpar_Chr_1	670553	119	2	0	Ortholog(s) have protein kinase activator activity, signaling adaptor activity	0	0	0	0	0	0	0	0	0	0	0	0	0	0	0	0	0	0	0	0	0	0	0	0	0	0	0	0	0	0	0	0	0	0	0	0	0	0	0	0	0	0	0
CPAR2_103050	cpar_Chr_1	688522	152	1	0	Ortholog of C. albicans SC5314 : C3_01100W_A, C. dubliniensis CD36 : Cd36_81000, C. auris B8441 : B9J08_002621 and Candida tenuis NRRL Y-1498 : CANTEDRAFT_116326	0	0	0	0	0	0	0	0	0	0	0	0	0	0	0	0	0	0	0	0	0	0	0	0	0	0	0	0	0	0	0	0	0	0	0	0	0	0	0	0	0	0	0
CPAR2_103130	cpar_Chr_1	701277	562	29	3	Ortholog(s) have L-methionine transmembrane transporter activity and role in methionine import across plasma membrane	0	0	0	0	0	0	0	0	0	0	0	0	0	0	0	0	0	0	0	0	0	0	0	0	0	0	0	0	0	0	0	0	0	0	0	0	0	0	0	0	0	0	0
CPAR2_103200	cpar_Chr_1	718943	109	22	22		0	0	0	0	0	0	0	0	0	0	0	0	0	0	2	0	0	0	0	0	0	0	0	0	0	0	0	0	0	0	0	0	0	0	0	0	0	0	2	2	2	2	2
CPAR2_103210	cpar_Chr_1	722750	603	1	0	Ortholog of S. cerevisiae : STB6, C. albicans SC5314 : C3_03150W_A, C. glabrata CBS138 : CAGL0L05016g, C. dubliniensis CD36 : Cd36_83110 and C. auris B8441 : B9J08_001101	0	0	0	0	0	0	0	0	0	0	0	0	0	0	0	0	0	0	0	0	0	0	0	0	0	0	0	0	0	0	0	0	0	0	0	0	0	0	0	0	0	0	0
CPAR2_103270	cpar_Chr_1	733099	208	3	3	Ortholog of C. albicans SC5314 : C3_03270W_A, C. dubliniensis CD36 : Cd36_83220, C. auris B8441 : B9J08_003997 and Candida tenuis NRRL Y-1498 : CANTEDRAFT_115420	0	0	0	0	0	0	0	0	0	0	0	0	0	0	0	0	0	0	0	0	0	0	0	0	0	0	0	0	0	0	0	0	0	0	0	0	0	0	0	0	0	0	0
CPAR2_103290	cpar_Chr_1	734435	645	1	0	Ortholog(s) have GTPase activator activity	0	0	0	0	0	0	0	0	0	0	0	0	0	0	0	0	0	0	0	0	0	0	0	0	0	0	0	0	0	0	0	0	0	0	0	0	0	0	0	0	0	0	0
CPAR2_103320	cpar_Chr_1	744921	71	1	0	Ortholog of Candida metapsilosis : CMET_5019	0	0	0	0	0	0	0	0	0	0	0	0	0	0	0	0	0	0	0	0	0	0	0	0	0	0	0	0	0	0	0	0	0	0	0	0	0	0	0	0	0	0	0
CPAR2_103400	cpar_Chr_1	770166	358	2	0	Has domain(s) with predicted catalytic activity, mannosyl-oligosaccharide glucosidase activity and role in carbohydrate metabolic process, oligosaccharide metabolic process	0	0	0	0	0	0	0	0	0	0	0	0	0	0	0	0	0	0	0	0	0	0	0	0	0	0	0	0	0	0	0	0	0	0	0	0	0	0	0	0	0	0	0
CPAR2_103440	cpar_Chr_1	776692	334	1	0	Ortholog of C. albicans SC5314 : CR_10210W_A/PGA12, C. dubliniensis CD36 : Cd36_35200, Candida tropicalis MYA-3404 : CTRG_02612 and Candida albicans WO-1 : CAWG_02281	0	0	0	0	0	0	0	0	0	0	0	0	0	0	0	0	0	0	0	0	0	0	0	0	0	0	0	0	0	0	0	0	0	0	0	0	0	0	0	0	0	0	0
CPAR2_103490	cpar_Chr_1	785786	60	1	0	Ortholog(s) have alcohol O-acetyltransferase activity and role in acetate ester metabolic process involved in fermentation, response to toxic substance, steroid metabolic process, sterol acetylation	0	0	0	0	0	0	0	0	0	0	0	0	0	0	0	0	0	0	0	0	0	0	0	0	0	0	0	0	0	0	0	0	0	0	0	0	0	0	0	0	0	0	0
CPAR2_103510	cpar_Chr_1	789889	349	1	0	Ortholog(s) have DNA binding, bending, RNA polymerase III general transcription initiation factor activity and RNA polymerase III type 1 promoter sequence-specific DNA binding, more	0	0	0	0	0	0	0	0	0	0	0	0	0	0	0	0	0	0	0	0	0	0	0	0	0	0	0	0	0	0	0	0	0	0	0	0	0	0	0	0	0	0	0
CPAR2_103630	cpar_Chr_1	818587	201	1	0	Ortholog(s) have role in response to salt stress	0	0	0	0	0	0	0	0	0	0	0	0	0	0	0	0	0	0	0	0	0	0	0	0	0	0	0	0	0	0	0	0	0	0	0	0	0	0	0	0	0	0	0
CPAR2_103650	cpar_Chr_1	823722	500	1	1	Ortholog of C. albicans SC5314 : C2_07720C_A, C. auris B8441 : B9J08_001812, Candida tenuis NRRL Y-1498 : CANTEDRAFT_115128 and Debaryomyces hansenii CBS767 : DEHA2C08250g	0	0	0	0	0	0	0	0	0	0	0	0	0	0	0	0	0	0	0	0	0	0	0	0	0	0	0	0	0	0	0	0	0	0	0	0	0	0	0	0	0	0	0
CPAR2_103680	cpar_Chr_1	827161	456	6	0		0	0	0	0	0	0	0	0	0	0	0	0	0	0	0	0	0	0	0	0	0	0	0	0	0	0	0	0	0	0	0	0	0	0	0	0	0	0	1	1	1	1	1
CPAR2_103810	cpar_Chr_1	854458	841	1	0	Ortholog(s) have ubiquitin-protein transferase activity and role in negative regulation of transposition, RNA-mediated, nonfunctional rRNA decay, regulation of mitotic nuclear division, replication fork processing	0	0	0	0	0	0	0	0	0	0	0	0	0	0	0	0	0	0	0	0	0	0	0	0	0	0	0	0	0	0	0	0	0	0	0	0	0	0	0	0	0	0	0
CPAR2_103820	cpar_Chr_1	857466	117	1	0	Ortholog(s) have histone methyltransferase activity (H3-K4 specific) activity, role in histone H3-K4 methylation and Set1C/COMPASS complex localization	0	0	0	0	0	0	0	0	0	0	0	0	0	0	0	0	0	0	0	0	0	0	0	0	0	0	0	0	0	0	0	0	0	0	0	0	0	0	0	0	0	0	0
CPAR2_103940	cpar_Chr_1	880775	77	1	0	Ortholog(s) have ubiquinol-cytochrome-c reductase activity, role in aerobic respiration, mitochondrial electron transport, ubiquinol to cytochrome c and mitochondrial respiratory chain complex III localization	0	0	0	0	0	0	0	0	0	0	0	0	0	0	0	0	0	0	0	0	0	0	0	0	0	0	0	0	0	0	0	0	0	0	0	0	0	0	0	0	0	0	0
CPAR2_104010	cpar_Chr_1	894834	94	0	0	Ortholog(s) have DNA-directed 5'-3' RNA polymerase activity, RNA-directed 5'-3' RNA polymerase activity, single-stranded DNA binding, single-stranded RNA binding, translation initiation factor binding activity	0	0	0	0	0	0	0	0	0	0	0	0	0	0	0	0	0	0	0	0	0	0	0	0	0	0	0	0	0	0	0	0	0	0	0	0	0	0	0	0	0	0	0
CPAR2_104040	cpar_Chr_1	900098	528	162	162	Ortholog(s) have polyamine transmembrane transporter activity, role in polyamine transport and Golgi apparatus localization	2	0	2	0	0	0	0	0	0	0	0	0	0	2	0	0	0	0	0	0	2	2	0	0	0	0	0	0	2	0	2	2	0	2	0	0	2	2	0	0	0	0	0
CPAR2_104140	cpar_Chr_1	917124	316	11	11	Ortholog(s) have DNA helicase activity, heteroduplex DNA loop binding activity	0	0	0	0	0	0	0	0	0	0	0	0	0	0	0	0	0	0	0	0	0	0	0	0	0	0	0	0	0	0	0	0	0	0	0	0	0	0	0	0	0	0	0
CPAR2_104160	cpar_Chr_1	922239	82	0	0	Ortholog of C. albicans SC5314 : C2_06030W_A, C. dubliniensis CD36 : Cd36_20450, C. auris B8441 : B9J08_001214 and Candida tenuis NRRL Y-1498 : CANTEDRAFT_95516	0	0	0	0	0	0	0	0	0	0	0	0	0	0	0	0	0	0	0	0	0	0	0	0	0	0	0	0	0	0	0	0	0	0	0	0	0	0	0	0	0	0	0
CPAR2_104180	cpar_Chr_1	925534	524	1	1	Ortholog of C. albicans SC5314 : C2_06090W_A, C. dubliniensis CD36 : Cd36_20490, C. auris B8441 : B9J08_001215 and Candida tenuis NRRL Y-1498 : CANTEDRAFT_116074	0	0	0	0	0	0	0	0	0	0	0	0	0	0	0	0	0	0	0	0	0	0	0	0	0	0	0	0	0	0	0	0	0	0	0	0	0	0	0	0	0	0	0
CPAR2_104200	cpar_Chr_1	934380	220	2	0	Ortholog(s) have diphthine methylesterase activity, role in endocytic recycling, peptidyl-diphthamide biosynthetic process from peptidyl-histidine and cytoplasm, endosome localization	0	0	0	0	0	0	0	0	0	0	0	0	0	0	0	0	0	0	0	0	0	0	0	0	0	0	0	0	0	0	0	0	0	0	0	0	0	0	0	0	0	0	0
CPAR2_104260	cpar_Chr_1	943854	106	15	0	Ortholog(s) have thiamine pyrophosphate transmembrane transporter activity, role in mitochondrial thiamine pyrophosphate transmembrane transport and integral component of mitochondrial inner membrane localization	0	0	0	0	0	0	0	0	0	0	0	0	0	0	0	0	0	0	0	0	0	0	0	0	0	0	0	0	0	0	0	0	0	0	0	0	0	0	0	0	0	0	0
CPAR2_104560	cpar_Chr_1	1006020	173	2	0	Ortholog(s) have role in ethanol metabolic process and mitochondrial inner membrane localization	0	0	0	0	0	0	0	0	0	0	0	0	0	0	0	0	0	0	0	0	0	0	0	0	0	0	0	0	0	0	0	0	0	0	0	0	0	0	0	0	0	0	0
CPAR2_104630	cpar_Chr_1	1020913	352	1	0	Ortholog(s) have 4-hydroxyphenylpyruvate dioxygenase activity and role in aromatic amino acid family biosynthetic process	0	0	0	0	0	0	0	0	0	0	0	0	0	0	0	0	0	0	0	0	0	0	0	0	0	0	0	0	0	0	0	0	0	0	0	0	0	0	0	0	0	0	0
CPAR2_104670	cpar_Chr_1	1027921	16	7	7	Ortholog of C. albicans SC5314 : C2_06330C_A/AVT1, C. dubliniensis CD36 : Cd36_20720, C. auris B8441 : B9J08_000080 and Candida tenuis NRRL Y-1498 : CANTEDRAFT_113420	0	0	0	0	0	0	0	0	0	0	0	0	0	0	0	0	0	0	0	0	0	0	0	0	0	0	0	0	0	0	0	0	0	0	0	0	0	0	0	0	0	0	0
CPAR2_104900	cpar_Chr_1	1071068	58	1	0	Ortholog(s) have dolichyl-phosphate-mannose-protein mannosyltransferase activity	0	0	0	0	0	0	0	0	0	0	0	0	0	0	0	0	0	0	0	0	0	0	0	0	0	0	0	0	0	0	0	0	0	1	0	0	0	0	0	0	0	0	0
CPAR2_104930	cpar_Chr_1	1075299	468	2	0	Ortholog(s) have ubiquitin binding activity	0	0	0	0	0	0	0	0	0	0	0	0	0	0	0	0	0	0	0	0	0	0	0	0	0	0	0	0	0	0	0	0	0	0	0	0	0	0	0	0	0	0	0
CPAR2_104940	cpar_Chr_1	1078178	166	1	1	Has domain(s) with predicted N,N-dimethylaniline monooxygenase activity, NADP binding, flavin adenine dinucleotide binding activity	0	0	0	0	0	0	0	0	0	0	2	0	0	0	0	0	0	0	0	0	0	0	0	0	0	0	0	0	0	0	0	0	0	0	0	0	0	0	0	0	0	0	0
CPAR2_104950	cpar_Chr_1	1079817	46	1	0	Ortholog(s) have unfolded protein binding activity, role in endoplasmic reticulum to Golgi vesicle-mediated transport, protein folding, regulation of phosphate transport and endoplasmic reticulum localization	0	0	0	0	0	0	0	0	0	0	0	0	0	0	0	0	0	0	0	0	0	0	0	0	0	0	0	0	0	0	0	0	0	0	0	0	0	0	0	0	0	0	0
CPAR2_105130	cpar_Chr_1	1116680	117	1	0	Ortholog(s) have peptidase activity	0	0	0	0	0	0	0	0	0	0	0	0	0	0	0	0	0	0	0	0	0	0	0	0	0	0	0	0	0	0	0	0	0	0	0	0	0	0	0	0	0	0	0
CPAR2_105200	cpar_Chr_1	1131795	140	1	0	Ortholog(s) have structural molecule activity	0	0	0	0	0	0	0	0	0	0	0	0	0	0	0	0	0	0	0	0	0	0	0	0	0	0	0	0	0	0	0	0	0	0	0	0	0	0	0	0	0	0	0
CPAR2_105300	cpar_Chr_1	1153798	209	1	0	Ortholog(s) have metalloaminopeptidase activity and role in cytoplasm to vacuole transport by the NVT pathway, peptide catabolic process	0	0	0	0	0	0	0	0	0	0	0	0	0	0	0	0	0	0	0	0	0	0	0	0	0	0	0	0	0	0	0	0	0	0	0	0	0	0	0	0	0	0	0
CPAR2_105490	cpar_Chr_1	1189279	624	1	0	Ortholog(s) have role in signal transduction and plasma membrane localization	0	0	0	0	0	0	0	0	0	0	0	0	0	0	0	0	0	0	0	0	0	0	0	0	0	0	0	0	0	0	0	0	0	0	0	0	0	0	0	0	0	0	0
CPAR2_105520	cpar_Chr_1	1199447	79	1	0	Ortholog(s) have allophanate hydrolase activity, urea carboxylase activity and role in nitrogen compound metabolic process, urea catabolic process	0	0	0	0	0	0	0	0	0	0	0	0	0	0	0	0	0	0	0	0	0	0	0	0	0	0	0	0	0	0	0	0	0	0	0	0	0	0	0	0	0	0	0
CPAR2_105550	cpar_Chr_1	1207112	286	1	0	C-5 sterol desaturase involved in ergosterol biosynthesis; mutations confer resistance to azoles and echinocandins	0	0	0	0	0	0	0	0	0	0	0	0	0	0	0	0	0	0	0	0	0	0	0	0	0	0	0	0	0	0	0	0	0	0	0	0	0	0	0	0	0	0	0
CPAR2_105580	cpar_Chr_1	1214567	648	1	1	Has domain(s) with predicted hydrolase activity	0	0	0	0	0	0	0	0	0	0	0	0	0	0	0	0	0	0	0	0	0	0	0	0	0	0	0	0	0	0	0	0	0	0	0	0	0	0	0	0	0	0	0
CPAR2_105710	cpar_Chr_1	1242030	639	54	54	Has domain(s) with predicted hydrolase activity	0	0	0	0	0	0	0	0	0	0	0	0	0	0	0	0	0	0	0	0	0	0	0	0	0	0	0	0	0	0	0	2	0	0	0	0	2	0	0	0	0	0	0
CPAR2_105760	cpar_Chr_1	1259946	980	8	0	Ortholog(s) have P-type calcium transporter activity, P-type ion transporter activity, P-type potassium transmembrane transporter activity, P-type sodium transporter activity	0	0	0	0	0	0	0	0	0	0	0	0	0	0	0	0	0	0	0	0	0	0	0	0	0	0	0	0	0	0	0	0	0	0	0	0	0	0	0	1	1	1	1
CPAR2_105810	cpar_Chr_1	1267735	299	1	0	Ortholog(s) have role in N-acylethanolamine metabolic process, N-acylphosphatidylethanolamine metabolic process and integral component of mitochondrial inner membrane localization	0	0	0	0	0	0	0	0	0	0	0	0	0	0	0	0	0	0	0	0	0	0	0	0	0	0	0	0	0	0	0	0	0	0	0	0	0	0	0	0	0	0	0
CPAR2_106340	cpar_Chr_1	1361642	352	0	0	Ortholog(s) have 1,3-beta-glucanosyltransferase activity and role in ascospore wall assembly	0	0	0	0	0	0	0	0	0	0	0	0	0	0	0	0	0	0	0	0	0	0	0	0	0	0	0	0	0	0	0	0	0	0	0	0	0	0	0	0	0	0	0
CPAR2_106510	cpar_Chr_1	1396550	277	1	0	Ortholog(s) have DNA translocase activity	0	0	0	0	0	0	0	0	0	0	0	0	0	0	0	0	0	0	0	0	0	0	0	0	0	0	0	0	0	0	0	0	0	0	0	0	0	0	0	0	0	0	0
CPAR2_106620	cpar_Chr_1	1418353	174	2	0	Ortholog(s) have glucan exo-1,3-beta-glucosidase activity and fungal-type cell wall localization	0	0	0	0	0	0	0	0	0	0	0	0	0	0	0	0	0	0	0	0	0	0	0	0	0	0	0	0	0	0	0	0	0	0	0	0	0	0	0	0	0	0	0
CPAR2_106860	cpar_Chr_1	1461935	433	1	0	Ortholog of C. albicans SC5314 : C1_03930W_A/NUE2, C. dubliniensis CD36 : Cd36_03660, C. auris B8441 : B9J08_000626 and Candida tenuis NRRL Y-1498 : CANTEDRAFT_96694	0	0	0	0	0	0	0	0	0	0	0	0	0	0	0	0	0	0	0	0	0	0	0	0	0	0	0	0	0	0	0	0	0	0	0	0	0	0	0	0	0	0	0
CPAR2_107430	cpar_Chr_1	1576988	190	1	0	Has domain(s) with predicted peptidase activity and role in proteolysis	0	0	0	0	0	0	0	0	0	0	0	0	0	0	0	0	0	0	0	0	0	0	0	0	0	0	0	0	0	0	0	0	0	0	0	1	0	0	0	0	0	0	0
CPAR2_107510	cpar_Chr_1	1592778	328	1	0	Ortholog(s) have serine-type carboxypeptidase activity, role in macroautophagy, phytochelatin biosynthetic process, zymogen activation and fungal-type vacuole lumen localization	0	0	0	0	0	0	0	0	0	0	0	0	0	0	0	0	0	0	0	0	0	0	0	0	0	0	0	0	0	0	0	0	0	0	0	0	0	0	0	0	0	0	0
CPAR2_107560	cpar_Chr_1	1598210	308	3	0	Ortholog(s) have polyubiquitin modification-dependent protein binding, single-stranded DNA binding, single-stranded DNA endodeoxyribonuclease activity	0	1	0	0	0	0	0	1	0	0	0	0	0	0	0	0	1	0	0	0	0	0	0	0	0	0	0	0	0	0	0	0	0	0	0	0	0	0	0	0	0	0	0
CPAR2_107640	cpar_Chr_1	1617427	642	1	0	Ortholog(s) have structural constituent of ribosome activity and mitochondrial small ribosomal subunit localization	0	0	0	0	0	0	0	0	0	0	0	0	0	0	0	0	0	0	0	0	0	0	0	0	0	0	0	0	0	0	0	0	0	0	0	0	0	0	0	0	0	0	0
CPAR2_107790	cpar_Chr_1	1647668	187	1	0	Ortholog(s) have SCF ubiquitin ligase complex localization	0	0	0	0	0	0	0	0	0	0	0	0	0	0	0	0	0	0	0	0	0	0	0	0	0	0	0	0	0	0	0	0	0	0	0	0	0	0	0	0	0	0	0
CPAR2_107850	cpar_Chr_1	1659642	443	2	2	Ortholog(s) have flavin adenine dinucleotide binding, succinate dehydrogenase (ubiquinone) activity and role in cellular respiration, mitochondrial electron transport, succinate to ubiquinone	0	0	0	0	0	0	0	0	0	0	0	0	0	0	0	0	0	0	0	0	0	0	0	0	0	0	0	0	0	0	0	0	0	0	0	0	0	0	0	0	0	0	0
CPAR2_107940	cpar_Chr_1	1677356	193	0	0	Has domain(s) with predicted DNA-binding transcription factor activity, sequence-specific DNA binding, zinc ion binding activity and role in regulation of transcription, DNA-templated	0	0	0	0	0	0	0	0	0	0	0	0	0	0	0	0	0	0	0	0	0	0	0	0	0	0	0	0	0	0	0	0	0	0	0	0	0	0	0	0	0	0	0
CPAR2_107960	cpar_Chr_1	1683655	397	1	0	Ortholog(s) have role in arginine transport, lysine transport, regulation of intracellular pH and cell division site, cell tip, cytoplasm, fungal-type vacuole, fungal-type vacuole membrane localization	0	0	0	0	0	0	0	0	0	0	0	0	0	0	0	0	0	0	0	0	0	0	0	0	0	0	0	0	0	0	0	0	0	0	0	0	0	0	0	0	0	0	0
CPAR2_107980	cpar_Chr_1	1687628	15	3	0	Ortholog of S. cerevisiae : YOR238W, C. albicans SC5314 : C1_05100W_A, C. glabrata CBS138 : CAGL0J03938g, C. dubliniensis CD36 : Cd36_04860 and Candida tenuis NRRL Y-1498 : CANTEDRAFT_107108	0	0	0	0	0	0	0	0	0	0	0	0	0	0	0	0	0	0	0	0	0	0	0	0	0	0	0	0	0	0	0	0	0	0	0	0	0	0	0	0	0	0	0
CPAR2_108060	cpar_Chr_1	1701232	317	1	1	Has domain(s) with predicted amino acid transmembrane transporter activity, role in amino acid transmembrane transport and membrane localization	0	0	0	0	0	0	0	0	0	0	0	0	0	0	0	0	0	0	0	0	0	0	0	0	0	0	0	0	0	0	0	0	0	0	0	0	0	0	0	0	0	0	0
CPAR2_108070	cpar_Chr_1	1704004	398	2	2	Has domain(s) with predicted amino acid transmembrane transporter activity, role in amino acid transmembrane transport and membrane localization	0	0	0	0	0	0	0	0	0	0	0	0	0	0	0	0	0	0	0	0	0	0	0	0	0	0	0	0	0	0	0	0	0	0	0	0	0	0	0	0	0	0	0
CPAR2_108170	cpar_Chr_1	1720816	789	1	0	Protein of unknown function	0	0	0	0	0	0	0	0	0	0	0	0	0	0	0	0	0	0	0	0	0	0	0	0	0	0	0	0	0	0	0	0	0	0	0	0	0	0	0	0	0	0	0
CPAR2_108190	cpar_Chr_1	1726882	551	2	0	Ortholog(s) have glycerol-3-phosphate transmembrane transporter activity, inorganic phosphate transmembrane transporter activity	0	0	0	0	0	0	0	0	0	0	0	0	0	0	0	0	0	0	0	0	0	0	0	0	0	0	0	0	0	0	0	0	0	0	0	0	0	0	0	0	0	0	0
CPAR2_108270	cpar_Chr_1	1745150	728	1	0	Ortholog(s) have fungal-type vacuole membrane localization	0	0	0	1	0	0	0	0	0	0	0	0	0	0	0	0	0	0	0	0	0	0	0	0	0	0	0	0	0	0	0	0	0	0	0	0	0	0	0	0	0	0	0
CPAR2_108350	cpar_Chr_1	1760158	229	0	0	Has domain(s) with predicted transmembrane transporter activity, role in transmembrane transport and integral component of membrane, membrane localization	0	0	0	0	0	0	0	0	0	0	0	0	0	0	0	0	0	0	0	0	0	0	0	0	0	0	0	0	0	0	0	0	0	0	0	0	0	0	0	0	0	0	0
CPAR2_108360	cpar_Chr_1	1763267	109	2	2	Has domain(s) with predicted transmembrane transporter activity, role in transmembrane transport and integral component of membrane, membrane localization	0	0	0	0	0	0	0	0	0	0	0	0	0	0	0	0	0	0	0	0	0	0	0	0	0	0	0	0	0	0	0	0	0	0	0	0	0	0	0	0	0	0	0
CPAR2_108380	cpar_Chr_1	1772387	293	1	0	Ortholog(s) have 3',5'-cyclic-AMP phosphodiesterase activity and role in cAMP-mediated signaling	0	0	0	0	0	0	0	0	0	0	0	0	0	0	0	0	0	0	0	0	0	0	0	0	0	0	0	0	0	0	0	0	0	0	0	0	0	0	0	0	0	0	0
CPAR2_108390	cpar_Chr_1	1776009	75	1	0	Ortholog of C. albicans SC5314 : C1_02830W_A, C. dubliniensis CD36 : Cd36_02630, C. auris B8441 : B9J08_003270 and Candida tenuis NRRL Y-1498 : CANTEDRAFT_115724	0	0	0	0	0	0	0	0	0	0	0	0	0	0	0	0	0	0	0	0	0	0	0	0	0	0	0	0	0	0	0	0	0	0	0	0	0	0	0	0	0	0	0
CPAR2_108450	cpar_Chr_1	1787792	122	5	1	Ortholog(s) have ATPase, guanyl-nucleotide exchange factor activity, unfolded protein binding activity	0	0	0	0	0	0	0	0	0	0	0	0	0	0	0	0	0	0	0	0	0	0	0	0	0	0	0	0	0	0	0	0	0	0	0	0	0	0	0	0	0	0	0
CPAR2_108640	cpar_Chr_1	1821832	256	9	9	Has domain(s) with predicted single-stranded DNA binding activity and role in cellular response to DNA damage stimulus, protein-DNA covalent cross-linking	0	0	0	0	0	0	0	0	0	0	0	0	0	0	0	0	0	0	0	0	0	0	0	0	0	0	0	0	0	0	0	0	0	0	0	0	0	0	0	0	0	0	0
CPAR2_108990	cpar_Chr_1	1892246	395	2	0	Ortholog(s) have RNA polymerase II complex recruiting activity, RNA polymerase II core promoter sequence-specific DNA binding activity	0	0	0	0	0	0	0	0	0	0	0	0	0	0	0	0	0	0	0	0	0	0	0	0	0	0	0	0	0	0	0	0	0	0	0	0	0	0	0	0	0	0	0
CPAR2_109090	cpar_Chr_1	1914285	145	1	0	Ortholog(s) have ribonuclease P activity	0	0	0	0	0	0	0	0	0	0	0	0	0	0	0	0	0	0	0	0	0	0	0	0	0	0	0	0	0	0	0	0	0	0	0	0	0	0	0	0	0	0	0
CPAR2_109230	cpar_Chr_1	1942636	704	1	1	Ortholog(s) have role in endocytosis	0	0	0	0	0	0	0	0	0	0	2	0	0	0	0	0	0	0	0	0	0	0	0	0	0	0	0	0	0	0	0	0	0	0	0	0	0	0	0	0	0	0	0
CPAR2_109520	cpar_Chr_1	2006464	266	1	0	Ortholog(s) have histone binding, histone deacetylase binding, mediator complex binding, phosphatidylinositol-3,5-bisphosphate binding, transcription corepressor activity	0	0	0	0	0	0	0	0	0	0	0	0	0	0	0	0	0	0	0	0	0	0	0	0	0	0	0	0	0	0	0	0	0	0	0	0	0	0	0	0	0	0	0
CPAR2_109850	cpar_Chr_1	2089429	184	1	0	Ortholog(s) have translation elongation factor binding activity, role in G2/M transition of mitotic cell cycle, cellular response to starvation and cytoplasm, nucleus localization	0	0	0	0	0	0	0	0	0	0	0	0	0	0	0	0	0	0	0	0	0	0	0	0	0	0	0	0	0	0	0	0	0	0	0	0	0	0	0	0	0	0	0
CPAR2_109860	cpar_Chr_1	2095820	502	1	0	Ortholog(s) have calcium channel activity, role in calcium ion import across plasma membrane, calcium ion transport, conidium formation, fungal-type cell wall organization, unidimensional cell growth and plasma membrane localization	0	0	0	0	0	0	0	0	0	0	0	0	0	0	0	0	0	0	0	0	0	0	0	0	0	0	0	0	0	0	0	0	0	0	0	0	0	0	0	0	0	0	0
CPAR2_109930	cpar_Chr_1	2110290	189	1	1	Has domain(s) with predicted catalytic activity, cation binding activity and role in carbohydrate metabolic process	0	0	0	0	0	0	0	0	0	0	0	0	0	0	0	0	0	0	0	0	0	0	0	0	0	0	0	0	0	0	0	0	0	0	2	0	0	0	0	0	0	0	0
CPAR2_110010	cpar_Chr_1	2126938	681	1	0	Ortholog(s) have transcription coactivator activity, transcription corepressor activity	0	0	0	0	0	0	0	0	0	0	0	0	0	0	0	0	0	0	0	0	0	0	0	0	0	0	0	0	0	0	0	0	0	0	0	0	0	0	0	0	0	0	0
CPAR2_110070	cpar_Chr_1	2143544	134	1	0	Ortholog(s) have catalytic activity, phospholipid:diacylglycerol acyltransferase activity and role in ceramide metabolic process, lipid droplet formation, lipid storage, phospholipid homeostasis, triglyceride biosynthetic process	0	0	0	0	0	0	0	0	0	0	0	0	0	0	0	0	0	0	0	0	0	0	0	0	0	0	0	0	0	0	0	0	0	0	0	0	0	0	0	0	0	0	0
CPAR2_110120	cpar_Chr_1	2150227	210	1	0	Has domain(s) with predicted role in cell division, chromosome segregation and MIS12/MIND type complex localization	0	0	0	0	0	0	0	0	0	0	0	0	0	0	0	0	0	0	0	0	0	0	0	0	0	0	0	0	0	0	0	0	0	0	0	0	0	0	0	0	0	0	0
CPAR2_110390	cpar_Chr_1	2212787	615	1	0	Ortholog(s) have role in establishment of cell polarity	0	0	0	0	0	0	0	0	0	0	0	0	0	0	0	0	0	0	0	0	0	0	0	0	0	0	0	0	0	0	0	0	0	0	0	0	0	0	0	0	0	0	0
CPAR2_110490	cpar_Chr_1	2232694	561	1	1	Ortholog of Candida metapsilosis : CMET_732, Candida orthopsilosis Co 90-125 : CORT_0B11590 and Candida orthopsilosis NEW ASSEMBLY : CORT1B11590	0	0	0	0	0	0	0	0	0	0	0	0	0	0	0	0	0	0	0	0	0	0	0	0	0	0	0	0	0	0	0	0	0	0	0	0	0	0	0	0	0	0	0
CPAR2_300100	cpar_Chr_4	17976	214	1	0	Ortholog(s) have GTPase activator activity	0	0	0	0	0	0	0	0	0	0	0	0	1	0	0	0	0	0	0	0	0	0	0	0	0	0	0	0	0	0	0	0	0	0	0	0	0	0	0	0	0	0	0
CPAR2_300150	cpar_Chr_4	34327	346	1	0	Ortholog(s) have tRNA-specific adenosine-37 deaminase activity and role in tRNA modification	0	0	0	0	0	0	0	0	0	0	0	0	0	0	0	0	0	0	0	0	0	0	0	0	0	0	0	0	0	0	0	0	0	0	0	0	0	0	0	0	0	0	0
CPAR2_300170	cpar_Chr_4	35372	83	1	0	Ortholog(s) have ribulose-phosphate 3-epimerase activity and role in pentose-phosphate shunt	0	0	0	0	0	0	0	0	0	0	0	0	0	0	0	0	0	0	0	0	0	0	0	0	0	0	0	0	0	0	0	0	0	0	0	0	0	0	0	0	0	0	0
CPAR2_300190	cpar_Chr_4	38640	670	2	2	Has domain(s) with predicted peptidase activity and role in proteolysis	0	0	0	0	0	0	0	0	0	0	0	0	0	0	0	0	0	0	0	0	0	0	0	0	0	0	0	0	0	0	0	0	0	0	0	0	0	0	0	0	0	0	0
CPAR2_300200	cpar_Chr_4	40951	501	1	0	Ortholog(s) have cyclin-dependent protein serine/threonine kinase inhibitor activity and role in chemotropism, maintenance of protein location in nucleus, mitotic cell cycle G1 arrest in response to pheromone	0	0	0	0	0	0	0	0	0	0	0	0	0	0	0	0	0	0	0	0	0	0	0	0	0	0	0	0	0	0	0	0	0	0	0	0	0	0	0	0	0	0	0
CPAR2_300210	cpar_Chr_4	42797	84	0	0	Ortholog of C. albicans SC5314 : C7_00190W_A, C. dubliniensis CD36 : Cd36_70400, Candida tenuis NRRL Y-1498 : CANTEDRAFT_112478 and Debaryomyces hansenii CBS767 : DEHA2F13750g	0	0	0	0	0	0	0	0	0	0	0	0	0	0	0	0	0	0	0	0	0	0	0	0	0	0	0	0	0	0	0	0	0	0	0	0	0	0	0	0	0	0	0
CPAR2_300320	cpar_Chr_4	64471	50	0	0	Has domain(s) with predicted catalytic activity and role in cellular metabolic process	0	0	0	0	0	0	0	0	0	0	0	0	0	0	0	0	0	0	0	0	0	0	0	0	0	0	0	0	0	0	0	0	0	0	0	0	0	0	0	0	0	0	0
CPAR2_300350	cpar_Chr_4	73416	158	5	5	Has domain(s) with predicted ferrous iron binding, oxidoreductase activity and role in cellular aromatic compound metabolic process	0	0	0	0	0	0	0	0	0	0	0	0	0	0	0	0	0	0	0	0	0	0	0	0	0	0	0	0	0	0	0	0	0	0	0	0	0	0	0	0	0	0	0
CPAR2_300640	cpar_Chr_4	120345	630	0	0	Ortholog of S. cerevisiae : YLR001C, C. albicans SC5314 : C7_00260C_A, C. dubliniensis CD36 : Cd36_70470, C. auris B8441 : B9J08_002252 and Candida tenuis NRRL Y-1498 : CANTEDRAFT_124433	0	0	0	0	0	0	0	0	0	0	0	0	0	0	0	0	0	0	0	0	0	0	0	0	0	0	0	0	0	0	0	0	0	0	0	0	0	0	0	0	0	0	0
CPAR2_300680	cpar_Chr_4	127838	436	1	1	Has domain(s) with predicted transmembrane transporter activity, role in transmembrane transport and integral component of membrane localization	0	0	0	0	0	0	0	0	0	0	0	0	0	0	0	0	0	0	0	0	0	0	0	0	0	0	0	0	0	0	0	0	0	0	0	0	0	0	0	0	0	0	0
CPAR2_300910	cpar_Chr_4	196575	123	1	0	Ortholog(s) have DNA clamp loader activity, chromatin binding activity	0	0	0	0	0	0	0	0	0	0	0	0	0	0	0	0	0	0	0	0	0	0	0	0	0	0	0	0	0	0	0	0	0	0	0	0	0	0	0	0	0	0	0
CPAR2_300970	cpar_Chr_4	206809	765	1	0	Ortholog(s) have SUMO transferase activity, damaged DNA binding, double-stranded DNA helicase activity, single-stranded DNA binding activity	0	0	0	0	0	0	0	0	0	0	0	0	0	0	0	0	0	0	0	0	0	0	0	0	0	0	0	0	0	0	0	0	0	0	0	0	0	0	0	0	0	0	0
CPAR2_301110	cpar_Chr_4	236676	2	1	0	Ortholog(s) have glutamate-tRNA ligase activity, role in glutamyl-tRNA aminoacylation and cytoplasm, cytoplasmic stress granule, methionyl glutamyl tRNA synthetase complex, mitochondrion localization	0	0	0	0	0	0	0	0	0	0	0	0	0	0	0	0	0	0	0	0	0	0	0	0	0	0	0	0	0	0	0	0	0	0	0	0	0	0	0	0	0	0	0
CPAR2_301270	cpar_Chr_4	275499	358	6	0	Ortholog(s) have 2',3'-cyclic-nucleotide 3'-phosphodiesterase activity, GTP-dependent polyribonucleotide 5'-hydroxyl-kinase activity, RNA ligase (ATP) activity	0	0	0	0	0	0	0	0	0	0	0	0	0	0	0	0	0	0	0	0	0	0	0	0	0	0	0	0	0	0	0	0	0	0	0	0	0	0	0	0	0	0	0
CPAR2_301350	cpar_Chr_4	309204	325	1	0	Ortholog of C. albicans SC5314 : C7_01500W_A, C. dubliniensis CD36 : Cd36_71340, C. auris B8441 : B9J08_004871 and Candida tenuis NRRL Y-1498 : CANTEDRAFT_114098	0	0	0	0	0	0	0	0	0	0	0	0	0	0	0	0	0	0	0	0	0	0	0	0	0	0	0	0	0	0	0	0	0	0	0	0	0	0	0	0	0	0	0
CPAR2_301430	cpar_Chr_4	330601	229	1	0	Ortholog of C. albicans SC5314 : C7_00880C_A, C. dubliniensis CD36 : Cd36_70820, C. auris B8441 : B9J08_003279 and Candida tenuis NRRL Y-1498 : CANTEDRAFT_132919	0	0	0	0	0	0	0	0	0	0	1	0	0	0	0	0	0	0	0	0	0	0	0	0	0	0	0	0	0	0	0	0	0	0	0	0	0	0	0	0	0	0	0
CPAR2_301530	cpar_Chr_4	353117	691	2	0	Ortholog of C. albicans SC5314 : C7_00850W_A, C. dubliniensis CD36 : Cd36_70790, C. auris B8441 : B9J08_005266 and Candida tenuis NRRL Y-1498 : CANTEDRAFT_94947	0	0	0	0	0	0	0	0	0	0	0	0	0	0	0	0	0	0	1	1	0	0	0	0	0	0	0	0	0	0	0	0	0	0	0	0	0	0	0	0	0	0	0
CPAR2_301550	cpar_Chr_4	357214	171	1	0	Ortholog(s) have FAD transmembrane transporter activity, role in FAD transport and mitochondrion localization	0	0	0	0	0	0	0	0	0	0	0	0	0	0	0	0	0	0	0	0	0	0	0	0	0	0	0	0	0	0	0	0	0	0	0	0	0	0	0	0	0	0	0
CPAR2_301610	cpar_Chr_4	372977	62	1	0	Ortholog of C. albicans SC5314 : C7_00350C_A, C. dubliniensis CD36 : Cd36_70560, C. auris B8441 : B9J08_000834, Candida tenuis NRRL Y-1498 : cten_CGOB_00180 and Debaryomyces hansenii CBS767 : DEHA2F13398g	0	0	0	0	0	0	0	0	0	0	0	0	0	0	0	0	0	0	0	0	0	0	0	0	0	0	0	0	0	0	0	0	0	0	0	0	0	0	0	0	0	0	0
CPAR2_301620	cpar_Chr_4	375314	169	1	0	Ortholog(s) have role in ubiquinone-6 biosynthetic process and mitochondrion localization	0	0	0	0	0	0	0	0	0	0	0	0	0	0	0	0	0	0	0	0	0	0	0	0	0	0	0	0	0	0	0	0	0	0	0	0	0	0	0	0	0	0	0
CPAR2_301690	cpar_Chr_4	389539	357	1	1	Ortholog of C. albicans SC5314 : C1_08900W_A, C. dubliniensis CD36 : Cd36_08400, C. auris B8441 : B9J08_003063 and Candida tenuis NRRL Y-1498 : CANTEDRAFT_105172	0	0	0	0	0	0	0	0	0	0	0	0	0	0	0	0	0	0	0	0	0	0	0	0	0	0	0	0	0	0	0	0	0	0	0	0	0	0	0	0	0	0	0
CPAR2_301730	cpar_Chr_4	396700	533	1	0	Ortholog(s) have DNA-binding transcription factor activity, RNA polymerase II-specific, cis-regulatory region sequence-specific DNA binding activity	0	0	0	0	0	0	0	0	0	0	0	0	0	0	0	0	0	0	0	0	0	0	0	0	0	0	0	0	0	0	0	0	0	0	0	0	0	0	0	0	0	0	0
CPAR2_301760	cpar_Chr_4	409439	104	1	0	Member of the MDR family of major facilitator transporter superfamily; putative drug transporter; expression increased in fluconazole and voriconazole resistant strains	0	0	0	0	0	0	0	0	0	0	0	0	0	0	0	0	0	0	0	0	0	0	0	0	0	0	0	0	0	0	0	0	0	0	0	0	0	0	0	0	0	0	0
CPAR2_404010	cpar_Chr_4	443807	117	1	0	Ortholog(s) have role in mRNA splicing, via spliceosome and U2-type spliceosomal complex localization	0	0	0	0	0	0	0	0	0	0	0	0	0	0	0	0	0	0	0	0	0	0	0	0	0	0	0	0	0	0	0	0	0	0	0	0	0	0	0	0	0	0	0
CPAR2_404030	cpar_Chr_4	455322	206	1	0	Ortholog(s) have aminoacyl-tRNA hydrolase activity, thiol-dependent deubiquitinase activity	0	0	0	0	0	0	0	0	0	0	0	0	0	0	0	0	0	0	0	0	0	0	0	0	0	0	0	0	0	0	0	0	0	0	0	0	0	0	0	0	0	0	0
CPAR2_404050	cpar_Chr_4	460339	896	15	0	Ortholog(s) have fungal-type vacuole membrane localization	0	0	0	0	0	0	0	0	0	0	0	0	0	0	0	0	0	0	0	0	0	0	0	0	0	0	0	0	0	0	0	0	0	0	0	0	0	0	0	0	0	0	0
CPAR2_404230	cpar_Chr_4	507390	376	0	0	Ortholog(s) have ABC-type oligopeptide transporter activity, ABC-type peptide transporter activity, oligopeptide transmembrane transporter activity and role in peptide pheromone export	0	0	0	0	0	0	0	0	0	0	0	0	0	0	0	0	0	0	0	0	0	0	0	0	0	0	0	0	0	0	0	0	0	0	0	0	0	0	0	0	0	0	0
CPAR2_404560	cpar_Chr_4	569365	244	1	0	Has domain(s) with predicted DNA-binding transcription factor activity, RNA polymerase II-specific, zinc ion binding activity, role in regulation of transcription, DNA-templated and nucleus localization	0	0	0	0	0	0	0	0	0	0	0	0	0	0	0	0	0	0	0	0	0	0	0	0	0	0	0	0	0	0	0	0	0	0	0	0	0	0	0	0	0	0	0
CPAR2_404570	cpar_Chr_4	574401	475	1	0	Ortholog of C. albicans SC5314 : C2_10430C_A/FGR29, C. dubliniensis CD36 : Cd36_24440, C. auris B8441 : B9J08_003739 and Candida tenuis NRRL Y-1498 : CANTEDRAFT_95197	0	0	0	0	0	0	0	0	0	0	0	0	0	0	0	0	0	0	0	0	0	0	0	0	0	0	0	0	0	0	0	0	0	0	0	0	0	0	0	0	0	0	0
CPAR2_404600	cpar_Chr_4	585970	262	1	0	Ortholog(s) have DNA translocase activity, centromeric DNA binding, chromatin binding, single-stranded DNA binding activity	0	0	0	0	0	0	0	0	0	0	0	0	0	0	0	0	0	0	0	0	0	0	0	0	0	0	0	0	0	0	0	0	0	0	0	0	0	0	0	0	0	0	0
CPAR2_404610	cpar_Chr_4	587971	142	1	0	Ortholog(s) have uracil DNA N-glycosylase activity, role in DNA repair, base-excision repair and cytoplasm, mitochondrion, nucleus localization	0	0	0	0	0	0	0	0	0	0	0	0	0	0	0	0	0	0	0	0	0	0	0	0	0	0	0	0	0	0	0	0	0	0	0	0	0	0	0	0	0	0	0
CPAR2_404720	cpar_Chr_4	607593	443	1	0	Ortholog of Candida metapsilosis : CMET_1821, Candida orthopsilosis Co 90-125 : CORT_0C04160 and Candida orthopsilosis NEW ASSEMBLY : CORT1C04160	0	0	0	0	0	0	0	0	0	0	0	0	0	0	0	0	0	0	0	0	0	0	0	0	0	0	0	0	0	0	0	0	0	0	0	0	0	0	0	0	0	0	0
CPAR2_404750	cpar_Chr_4	613879	410	4	2	Ortholog of C. albicans SC5314 : C3_03500W_A/SKN2, C. dubliniensis CD36 : Cd36_83510, Pichia stipitis Pignal : PICST_65263, Candida tropicalis MYA-3404 : CTRG_02540 and Candida albicans WO-1 : CAWG_02646	0	0	0	0	0	0	0	0	0	0	0	0	0	0	0	0	0	0	0	0	0	0	0	0	0	0	0	0	0	0	0	0	0	0	0	0	0	0	0	0	0	0	0
CPAR2_404770	cpar_Chr_4	622316	553	2	0	Putative adhesin	0	0	0	0	0	0	0	0	0	0	0	0	0	0	0	0	0	0	0	0	0	0	0	0	0	0	0	0	0	0	0	0	0	0	0	0	0	0	0	0	0	0	0
CPAR2_404790	cpar_Chr_4	637371	1116	0	0	Has domain(s) with predicted role in cell adhesion	0	0	0	0	0	0	0	0	0	0	0	0	0	0	0	0	0	0	0	0	0	0	0	0	0	0	0	0	0	0	0	0	0	0	0	0	0	0	0	0	0	0	0
CPAR2_404830	cpar_Chr_4	650218	170	1	0	Ortholog(s) have bis(5'-nucleosyl)-tetraphosphatase (asymmetrical) activity, hydrolase activity, nucleoside-triphosphatase activity and role in diadenosine triphosphate catabolic process, nucleoside catabolic process	0	0	0	0	0	0	0	0	0	0	0	0	0	0	0	0	0	0	0	0	0	0	0	0	0	0	0	0	0	0	0	0	0	0	0	0	0	0	0	0	0	0	0
CPAR2_404970	cpar_Chr_4	675468	177	2	1	Ortholog of C. albicans SC5314 : C3_06140W_A, C. dubliniensis CD36 : Cd36_86070, C. auris B8441 : B9J08_004623, Candida tenuis NRRL Y-1498 : CANTEDRAFT_92204 and Pichia stipitis Pignal : PICST_30137	0	0	0	0	0	0	0	0	0	0	0	0	0	0	0	0	0	0	0	0	0	0	0	0	0	0	0	0	0	0	0	0	0	0	0	0	0	0	0	0	0	0	0
CPAR2_404980	cpar_Chr_4	678210	603	67	67	Ortholog(s) have sequence-specific DNA binding activity, role in positive regulation of transcription by RNA polymerase II and nucleus localization	0	0	0	0	2	2	2	0	2	0	0	2	2	0	0	2	0	0	0	0	0	0	2	2	2	2	2	2	0	0	0	0	0	0	0	0	0	0	0	0	0	0	0
CPAR2_405150	cpar_Chr_4	712312	320	1	0	Ortholog of C. albicans SC5314 : C2_09980W_A, C. dubliniensis CD36 : Cd36_24050, C. auris B8441 : B9J08_003810 and Candida tenuis NRRL Y-1498 : CANTEDRAFT_133104	0	0	0	0	0	0	0	0	0	0	0	0	0	0	0	0	0	0	0	0	0	0	0	0	0	0	0	0	0	0	0	0	0	0	0	0	0	0	0	0	0	0	0
CPAR2_405260	cpar_Chr_4	734033	778	1	0	Ortholog(s) have DNA-binding transcription activator activity, RNA polymerase II-specific, RNA polymerase II cis-regulatory region sequence-specific DNA binding activity	0	0	0	0	0	0	0	0	0	0	0	0	0	0	0	0	0	0	0	0	0	0	0	0	0	0	0	0	0	0	0	0	0	0	0	0	0	0	0	0	0	0	0
CPAR2_405270	cpar_Chr_4	739159	531	1	1	Has domain(s) with predicted DNA binding, DNA-binding transcription factor activity, RNA polymerase II-specific, zinc ion binding activity and role in regulation of transcription, DNA-templated, transcription, DNA-templated	0	0	0	0	0	0	0	0	0	0	0	0	0	0	0	0	0	0	0	0	0	0	0	0	0	0	0	0	0	0	0	0	0	0	0	0	0	0	0	0	0	0	0
CPAR2_405400	cpar_Chr_4	791212	472	2	2	Has domain(s) with predicted DNA-binding transcription factor activity, RNA polymerase II-specific, zinc ion binding activity, role in regulation of transcription, DNA-templated and nucleus localization	0	0	0	0	0	0	0	0	0	0	0	0	0	0	0	0	0	0	0	0	0	0	0	0	0	0	0	0	0	0	0	0	0	0	0	0	0	0	0	0	0	0	0
CPAR2_405460	cpar_Chr_4	805274	167	1	0	Ortholog(s) have prespliceosome localization	0	0	0	0	0	0	0	0	0	0	0	0	0	0	0	0	0	0	0	0	0	0	0	0	0	0	0	0	0	0	0	0	0	0	0	0	0	0	0	0	0	0	0
CPAR2_405480	cpar_Chr_4	813865	954	1	0	Ortholog(s) have role in autophagosome assembly, autophagy, autophagy of mitochondrion, cytoplasm to vacuole transport by the Cvt pathway, late nucleophagy and macroautophagy, more	0	0	0	0	0	0	0	0	0	0	0	0	0	0	0	0	0	0	0	0	0	0	0	0	0	0	0	0	0	0	0	0	0	0	0	0	0	0	0	0	0	0	0
CPAR2_405520	cpar_Chr_4	826743	180	1	0	Ortholog(s) have proteasome regulatory particle binding activity, role in proteasome regulatory particle assembly and cytosol, nucleus localization	0	0	0	0	0	0	0	0	0	0	0	0	0	0	0	0	0	0	0	0	0	0	0	0	0	0	0	0	0	0	0	0	0	0	0	0	0	0	0	0	0	0	0
CPAR2_405550	cpar_Chr_4	833657	72	0	0	Protein of unknown function	0	0	0	0	0	0	0	0	0	0	0	0	0	0	0	0	0	0	0	0	0	0	0	0	0	0	0	0	0	0	0	0	0	0	0	0	0	0	0	0	0	0	0
CPAR2_405580	cpar_Chr_4	840469	95	1	0	Ortholog(s) have ubiquitin-ubiquitin ligase activity	0	0	0	0	0	0	0	0	0	0	0	0	0	0	0	0	0	0	0	0	0	0	0	0	0	0	0	0	0	0	0	0	0	0	0	0	0	0	0	0	0	0	0
CPAR2_405610	cpar_Chr_4	845253	419	11	0	Ortholog(s) have 3'-5' DNA helicase activity, enzyme activator activity	0	0	0	0	0	0	0	0	0	0	0	0	0	0	0	0	0	0	0	0	0	0	0	0	0	0	0	0	0	0	0	0	0	0	0	0	0	0	0	0	0	0	0
CPAR2_405700	cpar_Chr_4	861961	160	2	1	Ortholog(s) have role in cellular manganese ion homeostasis, mitochondrion organization	0	0	0	0	0	0	0	0	0	0	0	0	0	0	0	0	0	0	0	0	0	0	0	0	0	0	0	0	0	0	0	0	0	0	0	0	0	0	0	0	0	0	0
CPAR2_405780	cpar_Chr_4	885907	468	2	0	Has domain(s) with predicted carboxy-lyase activity, catalytic activity, magnesium ion binding, thiamine pyrophosphate binding activity	0	0	0	0	0	0	0	0	0	0	0	0	0	0	0	0	0	0	0	0	0	0	0	0	0	0	0	0	0	0	0	0	0	0	0	0	0	0	0	0	0	0	0
CPAR2_405890	cpar_Chr_4	919794	554	4	0	Ortholog(s) have pseudouridine synthase activity, role in enzyme-directed rRNA pseudouridine synthesis, mRNA pseudouridine synthesis, snRNA pseudouridine synthesis, tRNA pseudouridine synthesis and cytoplasm, nucleus localization	0	1	0	1	0	0	0	1	0	0	0	0	0	0	0	0	1	0	0	0	0	0	0	0	0	0	0	0	0	0	0	0	0	0	0	0	0	0	0	0	0	0	0
CPAR2_406250	cpar_Chr_4	981273	365	2	2	Has domain(s) with predicted role in transmembrane transport and integral component of membrane localization	0	0	0	0	0	0	0	0	0	0	0	0	0	0	0	0	0	0	0	0	0	0	0	0	0	0	0	0	0	0	0	0	0	0	0	0	0	0	0	0	0	0	0
CPAR2_406310	cpar_Chr_4	993204	31	1	0	Ortholog(s) have RNA polymerase II core promoter sequence-specific DNA binding activity, role in transcription by RNA polymerase II and core mediator complex localization	0	0	0	0	0	0	0	0	0	0	0	0	0	0	0	0	0	0	0	0	0	0	0	0	0	0	0	0	0	0	0	0	0	0	0	0	0	0	0	0	0	0	0
CPAR2_406340	cpar_Chr_4	1000674	145	1	0	Ortholog(s) have ATPase, chromatin binding, double-stranded DNA binding, single-stranded DNA binding activity	0	0	0	0	0	0	0	0	0	0	0	0	0	0	0	0	0	0	0	0	0	0	0	0	0	0	0	0	0	0	0	0	0	0	0	0	0	0	0	0	0	0	0
CPAR2_406510	cpar_Chr_4	1034919	143	3	0	Ortholog(s) have DNA-binding transcription factor activity, RNA polymerase II-specific, RNA polymerase II cis-regulatory region sequence-specific DNA binding, iron-sulfur cluster binding activity	0	0	0	0	0	0	0	0	0	0	0	0	0	0	0	0	0	0	0	0	0	0	0	0	0	0	0	0	0	0	0	0	0	0	0	0	0	0	0	0	0	0	0
CPAR2_406590	cpar_Chr_4	1052706	137	1	0	Ortholog(s) have ATPase, DNA binding, nucleosome binding activity, role in sister chromatid cohesion and Isw1a complex localization	0	0	0	0	0	0	0	0	0	0	0	0	0	0	0	0	0	0	0	0	0	0	0	0	0	0	0	0	0	0	0	0	0	0	0	0	0	0	0	0	0	0	0
CPAR2_406610	cpar_Chr_4	1054951	1399	1	1	Ortholog(s) have ubiquitin-protein transferase activity and role in double-strand break repair via nonhomologous end joining, double-strand break repair via synthesis-dependent strand annealing	0	0	0	0	0	0	0	0	0	0	0	0	0	0	0	0	0	0	0	0	0	0	0	0	0	0	0	0	0	0	0	0	0	0	0	0	0	0	0	0	0	0	0
CPAR2_406650	cpar_Chr_4	1062333	4	1	0	Ortholog of C. albicans SC5314 : C2_07020C_A, C. dubliniensis CD36 : Cd36_21310, C. auris B8441 : B9J08_002803 and Candida tenuis NRRL Y-1498 : CANTEDRAFT_130046	0	0	0	0	0	0	0	0	0	0	0	0	0	0	0	0	0	0	0	0	0	0	0	0	0	0	0	0	0	0	0	0	0	0	0	0	0	0	0	0	0	0	0
CPAR2_406690	cpar_Chr_4	1071427	36	1	0	Ortholog of C. albicans SC5314 : C2_06980W_A, C. dubliniensis CD36 : Cd36_21270, Pichia stipitis Pignal : PICST_33114, Candida tropicalis MYA-3404 : CTRG_01759 and Candida albicans WO-1 : CAWG_05796	0	0	0	0	0	0	0	0	0	0	0	0	0	0	0	0	0	0	0	0	0	0	0	0	0	0	0	0	0	0	0	0	0	0	0	0	0	0	0	0	0	0	0
CPAR2_406710	cpar_Chr_4	1077529	77	1	1	Ortholog(s) have ergosterol O-acyltransferase activity, role in ergosterol metabolic process and endoplasmic reticulum localization	0	0	0	0	0	0	0	0	0	0	0	0	0	0	0	0	0	0	0	0	2	0	0	0	0	0	0	0	0	0	0	0	0	0	0	0	0	0	0	0	0	0	0
CPAR2_406950	cpar_Chr_4	1112897	71	1	0	Ortholog(s) have role in purine nucleobase catabolic process	0	0	0	0	0	0	0	0	0	0	0	0	0	0	0	0	0	0	0	0	0	0	0	0	0	0	0	0	0	0	0	0	0	0	0	0	0	0	0	0	0	0	0
CPAR2_407040	cpar_Chr_4	1130005	367	1	0	Ortholog(s) have 1-acylglycerophosphocholine O-acyltransferase activity	0	0	0	0	0	0	0	0	0	0	0	0	0	0	0	0	0	0	0	0	0	0	0	0	0	0	0	0	0	0	0	0	0	0	0	0	0	0	0	0	0	0	0
CPAR2_407050	cpar_Chr_4	1131950	564	34	0	Ortholog of C. albicans SC5314 : C2_09360W_A, C. dubliniensis CD36 : Cd36_23480, C. auris B8441 : B9J08_003033 and Candida tenuis NRRL Y-1498 : CANTEDRAFT_116822	0	0	0	0	0	0	0	0	0	0	0	0	0	0	0	0	0	0	0	0	0	0	0	0	0	0	0	0	0	0	0	1	0	0	0	0	1	0	0	0	0	0	0
CPAR2_407090	cpar_Chr_4	1138557	294	1	0	Ortholog(s) have chaperone binding, protein-macromolecule adaptor activity, role in cAMP-mediated signaling, cellular protein-containing complex assembly, kinetochore assembly and ubiquitin ligase complex localization	0	0	0	0	0	0	0	0	0	0	1	0	0	0	0	0	0	0	0	0	0	0	0	0	0	0	0	0	0	0	0	0	0	0	0	0	0	0	0	0	0	0	0
CPAR2_407210	cpar_Chr_4	1169543	327	3	3	Has domain(s) with predicted monooxygenase activity, oxidoreductase activity, acting on paired donors, with incorporation or reduction of molecular oxygen activity	0	0	0	0	0	0	0	0	0	0	0	0	0	0	0	0	0	0	0	0	0	0	0	0	0	0	0	0	0	0	0	0	0	0	0	0	0	0	0	0	0	0	0
CPAR2_407320	cpar_Chr_4	1195911	261	1	0	Ortholog of C. albicans SC5314 : C2_09820W_A, C. dubliniensis CD36 : Cd36_23910, C. auris B8441 : B9J08_001011, Debaryomyces hansenii CBS767 : DEHA2B05676g and Pichia stipitis Pignal : PICST_31664	0	0	0	0	0	0	0	0	0	0	0	0	0	0	0	0	0	0	0	0	0	0	0	0	0	0	0	0	0	0	0	0	0	0	0	0	0	0	0	0	0	0	0
CPAR2_407340	cpar_Chr_4	1198256	138	1	0	Ortholog(s) have role in chromosome segregation, protein localization to kinetochore and nuclear MIS12/MIND complex, spindle pole localization	0	0	0	0	0	0	0	0	0	0	0	0	0	0	0	0	0	0	0	0	0	0	0	0	0	0	0	0	0	0	0	0	0	0	0	0	0	0	0	0	0	0	0
CPAR2_407470	cpar_Chr_4	1229280	108	3	0	Ortholog(s) have molecular adaptor activity, thiol-dependent deubiquitinase activity and role in RNA splicing, histone H3-K4 methylation, histone H3-K79 methylation, histone deubiquitination	0	0	0	0	0	0	0	0	0	0	0	0	0	0	0	0	0	0	0	0	0	0	0	0	0	0	0	0	0	0	0	0	0	0	0	0	0	0	0	0	0	0	0
CPAR2_407480	cpar_Chr_4	1231639	434	1	1	Ortholog of C. albicans SC5314 : C2_10130W_A, C. dubliniensis CD36 : Cd36_24170, Candida tropicalis MYA-3404 : CTRG_02088, Candida albicans WO-1 : CAWG_06084 and Candida metapsilosis : CMET_2098	0	0	0	0	0	0	0	0	0	0	0	0	0	0	0	0	0	0	0	0	0	0	0	0	0	0	0	0	0	0	0	0	0	0	0	0	0	0	0	0	0	0	0
CPAR2_407510	cpar_Chr_4	1239519	119	1	1		0	0	0	0	0	0	0	0	0	0	0	0	0	0	0	0	0	0	0	0	0	0	0	0	0	0	0	0	0	0	0	0	0	0	0	0	0	0	0	0	0	0	0
CPAR2_407540	cpar_Chr_4	1251455	19	1	0	Ortholog(s) have calcium ion binding, zinc ion binding activity and role in axial cellular bud site selection, bipolar cellular bud site selection, regulation of COPII vesicle coating	0	0	0	0	0	0	0	0	0	0	0	0	0	0	0	0	0	0	0	0	0	0	0	0	0	0	0	0	0	0	0	0	0	0	0	0	0	0	0	0	0	0	0
CPAR2_407810	cpar_Chr_4	1306687	484	1	0	Ortholog(s) have protein serine/threonine kinase activity and role in negative regulation of clathrin-dependent endocytosis, peptidyl-threonine phosphorylation, protein autophosphorylation, protein phosphorylation	0	0	0	0	0	0	0	0	0	0	0	0	0	0	0	0	0	0	0	0	0	0	0	0	0	0	0	0	0	0	0	0	0	0	0	0	0	0	0	0	0	0	0
CPAR2_407840	cpar_Chr_4	1311953	207	1	0	Has domain(s) with predicted hydrolase activity	0	0	0	0	0	0	0	0	0	0	0	0	0	0	0	0	0	0	0	0	0	0	0	0	0	0	0	0	0	0	0	0	0	0	0	0	0	0	0	0	0	0	0
CPAR2_407850	cpar_Chr_4	1313113	81	1	0	Ortholog(s) have N-acetylglucosaminyldiphosphodolichol N-acetylglucosaminyltransferase activity, protein-membrane adaptor activity and role in dolichol-linked oligosaccharide biosynthetic process	0	0	0	0	0	0	0	0	0	0	0	0	0	1	0	0	0	0	0	0	0	0	0	0	0	0	0	0	0	0	0	0	0	0	0	0	0	0	0	0	0	0	0
CPAR2_407970	cpar_Chr_4	1342036	66	1	1	Has domain(s) with predicted acid-amino acid ligase activity	0	0	0	0	0	0	0	0	0	0	0	0	0	0	0	0	0	0	0	0	0	0	0	0	0	0	0	0	0	0	0	0	0	0	0	0	0	0	0	0	0	0	0
CPAR2_800020	cpar_Chr_8	7345	10	0	0	Putative acyl-CoA thiolase homolog, involved in icosanoid biosynthesis	0	0	0	0	0	0	0	0	0	0	0	0	0	0	0	0	0	0	0	0	0	0	0	0	0	0	0	0	0	0	0	0	0	0	0	0	0	0	0	0	0	0	0
CPAR2_800050	cpar_Chr_8	10802	275	3	3	Has domain(s) with predicted catalytic activity, hydrolase activity, hydrolyzing O-glycosyl compounds activity and role in carbohydrate metabolic process	0	0	0	0	0	0	0	0	0	0	0	0	0	0	0	0	0	0	0	0	0	0	0	0	0	0	0	0	0	0	0	0	0	0	0	0	0	0	0	0	0	0	0
CPAR2_800100	cpar_Chr_8	19858	658	1	0	Ortholog of C. albicans SC5314 : CR_00110W_A, C. dubliniensis CD36 : Cd36_25130, C. auris B8441 : B9J08_002680 and Candida tenuis NRRL Y-1498 : CANTEDRAFT_107256	0	0	0	0	0	0	0	0	0	0	0	0	0	0	0	0	0	0	0	0	0	0	0	0	0	0	0	0	0	0	0	0	0	0	0	0	0	0	0	0	0	0	0
CPAR2_800140	cpar_Chr_8	28068	1119	0	0	Ortholog(s) have role in chromatin silencing at telomere, negative regulation of gene silencing, telomere tethering at nuclear periphery and nuclear periphery localization	0	0	0	0	0	0	0	0	0	0	0	0	0	0	0	0	0	0	0	0	0	0	0	0	0	0	0	0	0	0	0	0	0	0	0	0	0	0	0	0	0	0	0
CPAR2_800260	cpar_Chr_8	74147	1167	1	0	Ortholog(s) have GTPase activator activity	0	0	0	0	0	0	0	0	0	0	0	0	0	0	0	0	0	0	0	0	0	0	0	0	0	0	0	0	0	0	0	0	0	0	0	0	0	0	0	0	0	0	0
CPAR2_800300	cpar_Chr_8	82636	1191	2	0	Has domain(s) with predicted role in DNA repair, replication fork processing and nucleus localization	0	0	0	0	0	0	0	0	0	0	0	0	0	0	0	0	0	0	0	0	0	0	0	0	0	0	0	0	0	0	0	0	0	0	0	0	0	0	0	0	0	0	0
CPAR2_800320	cpar_Chr_8	86668	496	1	0	Ortholog(s) have ubiquitin-protein transferase activity, role in ubiquitin-dependent protein catabolic process and Cul3-RING ubiquitin ligase complex localization	0	0	0	0	0	0	0	0	0	0	0	0	0	0	0	0	0	0	0	0	0	0	0	0	0	0	0	0	0	0	0	0	0	0	0	0	0	0	0	0	0	0	0
CPAR2_800330	cpar_Chr_8	88654	282	1	0	Has domain(s) with predicted oxidoreductase activity and role in metabolic process	0	0	0	0	0	0	0	0	0	0	0	0	0	0	0	0	0	0	0	0	0	0	0	0	0	0	0	0	0	1	0	0	0	0	0	0	0	0	0	0	0	0	0
CPAR2_800390	cpar_Chr_8	98221	191	1	0	Ortholog(s) have ATPase-coupled transmembrane transporter activity, role in fatty acid transport and integral component of peroxisomal membrane, peroxisome localization	0	0	0	0	0	0	0	0	0	0	0	0	0	0	0	0	0	0	0	0	0	0	0	0	0	0	0	0	0	0	0	0	0	0	0	0	0	0	0	0	0	0	0
CPAR2_800410	cpar_Chr_8	106934	43	0	0	Ortholog of C. albicans SC5314 : CR_00310C_A, C. dubliniensis CD36 : Cd36_25350, C. auris B8441 : B9J08_000030 and Candida tenuis NRRL Y-1498 : CANTEDRAFT_114085	0	0	0	0	0	0	0	0	0	0	0	0	0	0	0	0	0	0	0	0	0	0	0	0	0	0	0	0	0	0	0	0	0	0	0	0	0	0	0	0	0	0	0
CPAR2_800490	cpar_Chr_8	124422	1549	1	0	Ortholog(s) have structural constituent of nuclear pore activity and role in nuclear pore organization, regulation of G2/M transition of mitotic cell cycle, regulation of nucleocytoplasmic transport	0	0	0	0	0	0	0	0	0	0	0	0	0	0	0	0	0	0	0	0	0	0	0	0	0	0	0	0	0	0	0	0	0	0	0	0	0	0	0	0	0	0	0
CPAR2_800680	cpar_Chr_8	175005	654	16	0	Ortholog(s) have chromatin binding, histone deacetylase activity, histone deacetylase activity (H3-K14 specific) activity	0	0	0	0	1	1	0	0	1	0	0	0	0	0	0	0	0	0	0	0	0	0	1	0	0	0	0	0	0	0	0	0	0	0	0	0	0	0	0	0	0	0	0
CPAR2_800960	cpar_Chr_8	224783	122	1	1	Ortholog(s) have endodeoxyribonuclease activity, role in mitochondrial genome maintenance and mitochondrial inner membrane localization	0	0	0	0	0	0	0	0	0	0	0	0	0	0	0	0	0	0	0	0	0	0	0	0	0	0	0	0	0	0	0	0	0	0	0	0	0	0	0	0	0	0	0
CPAR2_801080	cpar_Chr_8	246839	60	1	0	Ortholog(s) have gamma-tubulin binding activity, role in microtubule nucleation, mitotic spindle organization and inner plaque of spindle pole body, outer plaque of spindle pole body localization	0	0	0	0	0	0	0	0	0	0	0	1	0	0	0	0	0	0	0	0	0	0	0	0	0	0	0	0	0	0	0	0	0	0	0	0	0	0	0	0	0	0	0
CPAR2_801130	cpar_Chr_8	265704	23	1	0	Ortholog(s) have beta-mannosidase activity and role in mannan catabolic process	0	0	0	0	0	0	0	0	0	0	0	0	0	0	0	0	0	0	0	0	0	0	0	0	0	0	0	0	0	0	0	0	0	0	0	0	0	0	0	0	0	0	0
CPAR2_801160	cpar_Chr_8	271584	99	1	0	Ortholog(s) have alpha-tubulin binding, microtubule binding activity, role in cytoplasmic microtubule organization, post-chaperonin tubulin folding pathway, protein folding and cytoplasm localization	0	0	0	0	0	0	0	0	0	0	0	0	0	0	0	0	0	0	0	0	0	0	0	0	0	0	0	0	0	0	0	0	0	0	0	0	0	0	0	0	0	0	0
CPAR2_801270	cpar_Chr_8	291936	215	1	0	Ortholog of C. albicans SC5314 : CR_02340W_A, C. dubliniensis CD36 : Cd36_27300, Debaryomyces hansenii CBS767 : DEHA2E22792g, Pichia stipitis Pignal : PICST_30524 and Candida albicans WO-1 : CAWG_01576	0	0	0	0	0	0	0	0	0	1	0	0	0	0	0	0	0	0	0	0	0	0	0	0	0	0	0	0	0	0	0	0	0	0	0	0	0	0	0	0	0	0	0
CPAR2_801330	cpar_Chr_8	300775	222	1	0	Ortholog(s) have ABC-type oligopeptide transporter activity, ATPase activity, role in oligopeptide export from mitochondrion and mitochondrial inner membrane, mitochondrion localization	0	0	0	0	0	0	0	0	0	0	0	0	0	0	0	0	0	0	0	0	0	0	0	0	0	0	0	0	0	0	0	0	0	0	0	0	0	0	0	0	0	0	0
CPAR2_801380	cpar_Chr_8	317881	295	34	34	Ortholog(s) have small ribosomal subunit rRNA binding activity	0	0	0	0	0	0	0	0	0	2	0	0	0	0	0	0	0	0	0	0	0	0	0	0	0	0	0	0	0	0	0	0	2	0	0	0	0	0	0	0	0	0	0
CPAR2_801390	cpar_Chr_8	321886	25	1	0	Ortholog(s) have protein phosphatase 1 binding, protein phosphatase regulator activity and role in chromosome segregation, regulation of phosphoprotein phosphatase activity	0	0	0	0	0	0	0	0	0	0	0	0	0	0	0	0	0	0	0	0	0	0	0	0	0	0	0	0	0	0	0	0	0	0	0	0	0	0	0	0	0	0	0
CPAR2_801510	cpar_Chr_8	351062	444	1	1	Ortholog of C. albicans SC5314 : CR_01090W_A, C. dubliniensis CD36 : Cd36_26090, C. auris B8441 : B9J08_002641 and Candida tenuis NRRL Y-1498 : CANTEDRAFT_137093	0	0	0	0	0	0	0	0	0	0	0	0	0	0	0	0	0	0	0	0	0	0	0	0	0	0	0	0	0	0	0	0	0	0	0	0	0	0	0	0	0	0	0
CPAR2_801550	cpar_Chr_8	355558	154	1	0	Ortholog(s) have role in positive regulation of TORC1 signaling and Seh1-associated complex, extrinsic component of fungal-type vacuolar membrane localization	0	0	0	0	0	0	0	0	0	0	0	0	0	0	0	0	0	0	0	0	0	0	0	0	0	0	0	0	0	0	0	0	0	0	0	0	0	0	0	0	0	0	0
CPAR2_801600	cpar_Chr_8	368148	885	0	0	Ortholog(s) have endopeptidase activity, serine-type endopeptidase activity, serine-type endopeptidase inhibitor activity	0	0	0	0	0	0	0	0	0	0	0	0	0	0	0	0	0	0	0	0	0	0	0	0	0	0	0	0	0	0	0	0	0	0	0	0	0	0	0	0	0	0	0
CPAR2_801690	cpar_Chr_8	393041	184	1	0	Has domain(s) with predicted hydrolase activity and role in cellular process	0	0	0	0	0	0	0	0	0	0	0	0	0	0	0	0	0	0	0	0	0	0	0	0	0	0	0	0	0	0	0	0	0	0	0	0	0	0	0	0	0	0	0
CPAR2_801810	cpar_Chr_8	420652	1144	3	0	Ortholog(s) have guanyl-nucleotide exchange factor activity and role in endocytosis, protein targeting to vacuole, retrograde transport, endosome to Golgi	0	0	0	0	0	0	0	0	0	0	0	0	0	0	0	0	0	0	0	0	0	0	0	0	0	0	0	0	0	0	0	0	0	0	0	0	0	0	0	0	0	0	0
CPAR2_801860	cpar_Chr_8	434767	302	0	0	Omega-3 fatty acid desaturase; involved in fatty acid metabolism	0	0	0	0	0	0	0	0	0	0	0	0	0	0	0	0	0	0	0	0	0	0	0	0	0	0	0	0	0	0	0	0	0	0	0	0	0	0	0	0	0	0	0
CPAR2_801940	cpar_Chr_8	453791	374	1	0	Ortholog of C. albicans SC5314 : CR_03810W_A/PRP13, C. dubliniensis CD36 : Cd36_29040, Candida guilliermondii ATCC 6260 : PGUG_00286 and Candida tropicalis MYA-3404 : CTRG_00754	0	0	0	0	0	0	0	0	0	0	0	0	0	0	0	0	0	0	0	0	0	0	0	0	0	0	0	0	0	0	0	0	0	0	0	0	1	0	0	0	0	0	0
CPAR2_801990	cpar_Chr_8	464585	150	1	0	Ortholog(s) have cyclin-dependent protein serine/threonine kinase inhibitor activity and role in negative regulation of cyclin-dependent protein serine/threonine kinase activity	0	0	0	0	0	0	0	0	0	0	0	0	0	0	0	0	0	0	0	0	0	0	0	0	0	0	0	0	0	0	0	0	0	0	0	0	0	0	0	0	0	0	0
CPAR2_802100	cpar_Chr_8	489469	19	1	0	Ortholog(s) have role in invasive growth in response to glucose limitation, protein urmylation, pseudohyphal growth, tRNA wobble position uridine thiolation and cytosolic tRNA wobble base thiouridylase complex localization	0	0	0	0	0	0	0	0	0	0	0	0	0	0	0	0	0	0	0	0	0	0	0	0	0	0	0	0	0	0	0	0	0	0	0	0	0	0	0	0	0	0	0
CPAR2_802110	cpar_Chr_8	490464	348	1	0	Ortholog(s) have role in cristae formation, protein import into mitochondrial intermembrane space and MICOS complex, mitochondrial crista, mitochondrial crista junction, mitochondrial inner membrane localization	0	0	0	0	0	0	0	0	0	0	0	0	0	0	0	0	0	0	0	0	0	0	0	0	0	0	0	0	0	0	0	0	0	0	0	0	0	0	0	0	0	0	0
CPAR2_802170	cpar_Chr_8	500148	558	1	0	Ortholog(s) have role in mRNA stabilization, mitochondrial proton-transporting ATP synthase complex assembly and mitochondrial inner membrane localization	0	0	0	0	0	0	0	0	0	0	0	0	0	0	0	0	0	0	0	0	0	0	0	0	0	0	0	0	0	0	0	0	0	0	0	0	0	0	0	0	0	0	0
CPAR2_802270	cpar_Chr_8	517290	714	1	0	Ortholog of C. albicans SC5314 : CR_03250C_A, C. dubliniensis CD36 : Cd36_28380, C. auris B8441 : B9J08_003499 and Candida tenuis NRRL Y-1498 : CANTEDRAFT_135624	0	0	0	0	0	0	0	0	0	0	0	0	0	0	0	0	0	0	0	0	0	0	0	0	0	0	0	0	0	0	0	0	0	0	0	0	0	0	0	0	0	0	0
CPAR2_802290	cpar_Chr_8	521226	273	0	0	Ortholog(s) have role in mRNA splicing, via spliceosome, maturation of SSU-rRNA, positive regulation of ATPase activity, positive regulation of helicase activity, rRNA processing	0	0	0	0	0	0	0	0	0	0	0	0	0	0	0	0	0	0	0	0	0	0	0	0	0	0	0	0	0	0	0	0	0	0	0	0	0	0	0	0	0	0	0
CPAR2_802390	cpar_Chr_8	536893	236	1	0	Ortholog(s) have tRNA methyltransferase activity and role in tRNA methylation, wybutosine biosynthetic process	0	0	0	0	0	0	0	0	0	0	0	1	0	0	0	0	0	0	0	0	0	0	0	0	0	0	0	0	0	0	0	0	0	0	0	0	0	0	0	0	0	0	0
CPAR2_802440	cpar_Chr_8	547848	564	3	0	Ortholog(s) have DNA-binding transcription activator activity, RNA polymerase II-specific, RNA polymerase II cis-regulatory region sequence-specific DNA binding activity	0	0	0	0	0	0	0	0	0	0	0	0	0	0	0	0	0	0	0	0	0	0	0	0	0	0	0	0	0	0	0	0	0	0	0	0	0	0	0	0	0	0	0
CPAR2_802450	cpar_Chr_8	552262	231	1	0	Ortholog of C. albicans SC5314 : CR_02500W_A, C. dubliniensis CD36 : Cd36_27430, C. auris B8441 : B9J08_004168 and Candida tenuis NRRL Y-1498 : CANTEDRAFT_113969	0	0	0	0	0	0	0	0	0	0	0	0	0	0	0	0	0	0	0	0	0	0	0	0	0	0	0	0	0	0	0	0	0	0	0	0	0	0	0	0	0	0	0
CPAR2_802470	cpar_Chr_8	555112	699	2	0	Ortholog(s) have dipeptidyl-peptidase activity and fungal-type vacuole membrane localization	0	0	0	0	0	0	0	0	0	0	0	0	0	0	0	0	0	0	0	0	0	0	0	0	0	0	0	0	0	0	0	0	0	0	0	0	0	0	0	0	0	0	0
CPAR2_802510	cpar_Chr_8	563420	57	1	0	Ortholog(s) have 3-oxoacyl-[acyl-carrier-protein] reductase (NADPH) activity, role in aerobic respiration, fatty acid metabolic process and mitochondrion localization	0	0	0	0	0	0	0	0	0	0	0	0	0	0	0	0	0	0	0	0	0	0	0	0	0	0	0	0	0	0	0	0	0	0	0	0	0	0	0	0	0	0	0
CPAR2_802570	cpar_Chr_8	569625	177	1	0	Ortholog(s) have flavin-linked sulfhydryl oxidase activity, thiol oxidase activity and role in cellular iron ion homeostasis, cellular response to oxidative stress, protein import into mitochondrial intermembrane space	0	0	0	0	0	0	0	0	0	0	0	0	0	0	0	0	0	0	0	0	0	0	0	0	0	0	0	0	0	0	0	0	0	0	0	0	0	0	0	0	0	0	0
CPAR2_802600	cpar_Chr_8	573844	51	1	0	Ortholog(s) have fungal-type vacuole membrane localization	0	0	0	0	0	0	0	0	0	0	0	0	0	0	0	0	0	0	0	0	0	0	0	0	0	0	0	0	0	0	0	0	0	0	0	0	0	0	0	0	0	0	0
CPAR2_802620	cpar_Chr_8	577803	212	1	1	Ortholog(s) have enzyme activator activity, phosphatidylinositol-3,5-bisphosphate binding, phosphatidylinositol-3-phosphate binding, tRNA binding activity	0	0	0	0	0	0	0	0	0	0	0	0	0	0	0	0	0	0	0	0	0	0	0	0	0	2	0	0	0	0	0	0	0	0	0	0	0	0	0	0	0	0	0
CPAR2_802730	cpar_Chr_8	611072	182	1	0	Ortholog(s) have phosphatidylinositol-3-phosphate binding activity, role in mitochondrion inheritance, vacuole-ER tethering and nucleus-vacuole junction localization	0	0	0	0	0	0	0	0	0	0	0	0	0	0	0	0	0	0	0	0	0	0	0	0	0	0	0	0	0	0	0	0	0	0	0	0	0	0	0	0	0	0	0
CPAR2_802820	cpar_Chr_8	632259	803	5	0	Ortholog of C. albicans SC5314 : CR_01600C_A, C. dubliniensis CD36 : Cd36_26560, C. auris B8441 : B9J08_000380 and Candida tenuis NRRL Y-1498 : CANTEDRAFT_110487	0	0	0	0	0	0	0	0	0	0	0	0	0	0	0	0	0	0	0	0	0	0	0	0	0	0	0	0	0	0	0	0	0	0	0	0	0	0	0	0	0	0	0
CPAR2_802870	cpar_Chr_8	639184	280	11	1	Ortholog(s) have 3'-5'-exodeoxyribonuclease activity, endonuclease activity and role in apoptotic DNA fragmentation, cellular response to oxidative stress	0	0	0	0	0	0	0	0	0	0	0	0	0	0	0	0	0	0	0	0	0	0	0	0	0	0	0	0	0	0	0	0	0	0	0	0	0	0	0	0	0	0	0
CPAR2_803160	cpar_Chr_8	695848	248	1	0	Ortholog(s) have role in cellular copper ion homeostasis, invasive growth in response to glucose limitation, pseudohyphal growth, vacuolar transport	0	0	0	0	0	0	0	0	0	0	0	0	0	0	0	0	0	0	0	0	0	0	0	0	0	0	0	0	0	0	0	0	0	0	0	0	0	0	0	0	0	0	0
CPAR2_803230	cpar_Chr_8	717028	341	18	0	Ortholog(s) have sphingosine N-acyltransferase activity, role in ceramide biosynthetic process, plasma membrane organization and acyl-CoA ceramide synthase complex localization	0	0	0	0	1	1	0	0	0	0	0	0	0	0	0	0	0	0	0	0	0	0	0	0	0	0	0	0	0	0	0	0	0	0	0	0	0	0	0	0	0	0	0
CPAR2_803360	cpar_Chr_8	748366	245	1	0	Ortholog of C. albicans SC5314 : C1_06500W_A, C. dubliniensis CD36 : Cd36_06080, C. auris B8441 : B9J08_000608 and Candida tenuis NRRL Y-1498 : CANTEDRAFT_112428	0	0	0	0	0	0	0	0	0	0	0	0	0	0	0	0	0	0	0	0	0	0	0	0	0	0	0	0	0	0	0	0	0	0	0	0	0	0	0	0	0	0	0
CPAR2_803430	cpar_Chr_8	759679	106	2	0	Ortholog(s) have role in endoplasmic reticulum to Golgi vesicle-mediated transport and COPII-coated ER to Golgi transport vesicle, Golgi apparatus, endoplasmic reticulum localization	0	0	0	0	0	0	0	0	0	0	0	0	0	0	0	0	0	0	0	0	0	0	0	0	0	0	0	0	0	0	0	0	0	0	0	0	0	0	0	0	0	0	0
CPAR2_803560	cpar_Chr_8	788021	58	1	0	Ortholog(s) have GMP synthase (glutamine-hydrolyzing) activity and role in GMP biosynthetic process	0	0	0	0	0	0	0	0	0	0	0	0	0	0	0	0	0	0	0	0	0	0	0	0	0	0	0	0	0	0	0	0	0	0	0	0	0	0	0	0	0	0	0
CPAR2_803640	cpar_Chr_8	810269	376	1	0	Ortholog(s) have AMP binding, DNA replication origin binding, GMP binding, adenylosuccinate synthase activity, sulfinylpropanyl adenylate synthase activity	0	0	0	0	0	0	0	0	0	0	0	0	0	0	0	0	0	0	0	0	0	0	0	0	0	0	0	0	0	0	0	0	0	0	0	0	0	0	0	0	0	0	0
CPAR2_803650	cpar_Chr_8	811786	378	1	0	Ortholog(s) have ubiquitin binding activity	0	0	0	0	0	0	0	0	0	0	0	0	0	0	0	0	0	0	0	0	0	0	0	0	0	0	0	0	0	0	0	0	0	0	0	0	0	0	0	0	0	0	0
CPAR2_803670	cpar_Chr_8	814459	281	12	0	Ortholog(s) have anthranilate synthase activity, indole-3-glycerol-phosphate lyase activity, indole-3-glycerol-phosphate synthase activity, phosphoribosylanthranilate isomerase activity and role in tryptophan biosynthetic process	0	0	0	0	0	0	0	0	0	0	0	0	0	0	0	0	0	0	0	0	0	0	0	0	0	0	1	0	0	0	0	0	0	0	0	0	0	0	0	0	0	0	0
CPAR2_803690	cpar_Chr_8	820384	182	1	0	Ortholog of S. cerevisiae : JJJ2, C. albicans SC5314 : C1_09280W_A, C. glabrata CBS138 : CAGL0I06226g, C. dubliniensis CD36 : Cd36_08750 and C. auris B8441 : B9J08_004047	0	0	0	0	0	0	0	0	0	0	0	0	0	0	0	0	0	0	0	0	0	0	0	0	0	0	0	0	0	0	0	0	0	0	0	0	0	0	0	0	0	0	0
CPAR2_803740	cpar_Chr_8	828907	45	2	0	Ortholog of C. albicans SC5314 : CR_00530W_A, C. dubliniensis CD36 : Cd36_25640, Candida tropicalis MYA-3404 : CTRG_01022 and Candida albicans WO-1 : CAWG_01412	0	0	0	0	0	0	0	0	0	0	0	0	0	0	0	0	0	0	0	0	0	0	0	0	0	0	0	0	0	0	0	0	0	0	0	0	0	0	0	0	0	0	0
CPAR2_803760	cpar_Chr_8	831927	24	4	0	Neutral trehalase involved in trehalose catabolism	0	0	0	0	0	0	0	0	0	0	0	0	0	0	0	0	0	0	0	0	0	0	0	0	0	0	0	0	0	0	0	0	0	0	0	0	0	0	0	0	0	0	0
CPAR2_803860	cpar_Chr_8	869419	58	1	0	Ortholog of C. albicans SC5314 : C1_06340W_A, C. dubliniensis CD36 : Cd36_05920, C. auris B8441 : B9J08_000594, Pichia stipitis Pignal : PICST_30324 and Candida guilliermondii ATCC 6260 : PGUG_04439	0	0	0	0	0	0	0	0	0	0	0	0	0	0	0	0	0	0	0	0	0	0	0	0	0	0	0	0	0	0	0	0	0	0	0	0	0	0	0	0	0	0	0
CPAR2_803950	cpar_Chr_8	888203	82	2	0	Ortholog(s) have DNA-binding transcription activator activity, RNA polymerase II-specific, RNA polymerase II cis-regulatory region sequence-specific DNA binding, transcription coactivator activity	0	0	0	0	0	0	0	0	0	0	0	0	0	0	0	0	0	0	0	0	0	0	0	0	0	0	0	0	0	0	0	0	0	0	0	0	0	0	0	0	0	0	0
CPAR2_804110	cpar_Chr_8	922896	78	1	1	Ortholog(s) have histone H3-methyl-lysine-36 demethylase activity, methylated histone binding activity and role in histone demethylation, positive regulation of transcription elongation from RNA polymerase II promoter	0	0	0	0	0	0	0	0	0	0	2	0	0	0	0	0	0	0	0	0	0	0	0	0	0	0	0	0	0	0	0	0	0	0	0	0	0	0	0	0	0	0	0
CPAR2_804260	cpar_Chr_8	949676	153	2	0	Ortholog of S. cerevisiae : YGL159W, C. albicans SC5314 : C1_08770W_A, C. dubliniensis CD36 : Cd36_08270, C. auris B8441 : B9J08_004778 and Candida tenuis NRRL Y-1498 : CANTEDRAFT_106103	0	0	0	0	0	0	0	0	0	0	0	0	0	0	0	0	0	0	0	0	0	0	0	0	0	0	0	0	0	0	0	0	0	0	0	0	0	0	0	0	0	0	0
CPAR2_804270	cpar_Chr_8	950817	230	2	0	Ortholog of C. albicans SC5314 : C1_08760W_A, C. dubliniensis CD36 : Cd36_08260, C. auris B8441 : B9J08_004780 and Candida tenuis NRRL Y-1498 : CANTEDRAFT_114488	0	0	0	0	0	0	0	0	0	0	0	0	0	0	0	0	0	0	0	0	0	0	0	0	0	0	0	0	0	0	0	0	0	0	0	0	0	0	0	0	0	0	0
CPAR2_804360	cpar_Chr_8	966174	259	1	0	Ortholog(s) have role in protein import into peroxisome matrix, protein insertion into mitochondrial outer membrane and cytosol localization	0	0	0	0	0	0	0	0	0	0	0	0	0	0	0	0	0	0	0	0	0	0	0	0	0	0	0	0	0	0	0	0	0	0	0	0	0	0	0	0	0	0	0
CPAR2_804510	cpar_Chr_8	996723	62	1	0	Ortholog(s) have nucleoside diphosphate kinase activity, thymidylate kinase activity, uridylate kinase activity	0	0	0	0	0	0	1	0	0	0	0	0	0	0	0	0	0	0	0	0	0	0	0	0	0	0	0	0	0	0	0	0	0	0	0	0	0	0	0	0	0	0	0
CPAR2_804580	cpar_Chr_8	1016635	169	1	0	Has domain(s) with predicted DNA-binding transcription factor activity, sequence-specific DNA binding, zinc ion binding activity and role in regulation of transcription, DNA-templated	0	0	0	0	0	0	0	0	0	0	0	0	0	0	0	0	0	0	0	0	0	0	0	0	0	0	0	0	0	0	0	0	0	0	0	0	0	0	0	0	0	0	0
CPAR2_804610	cpar_Chr_8	1026024	238	1	0	Ortholog(s) have phosphatidylinositol-3,5-bisphosphate 5-phosphatase activity, phosphatidylinositol-3-phosphatase activity, phosphatidylinositol-4-phosphate phosphatase activity and role in phosphatidylinositol dephosphorylation	0	0	0	0	0	0	0	0	0	0	0	0	0	0	0	0	0	0	0	0	0	0	0	0	0	0	0	0	0	0	0	0	0	0	0	0	0	0	0	0	0	0	0
CPAR2_804870	cpar_Chr_8	1086816	152	1	0	Ortholog(s) have protein-membrane adaptor activity, role in mitophagy, protein insertion into ER membrane, retrograde vesicle-mediated transport, Golgi to endoplasmic reticulum and GET complex localization	0	0	0	0	0	0	0	0	0	0	0	0	0	0	0	0	0	0	0	0	0	0	0	0	0	0	0	0	0	0	0	0	0	0	0	1	0	0	0	0	0	0	0
CPAR2_804920	cpar_Chr_8	1092242	36	1	1	Ortholog of C. albicans SC5314 : C1_09700W_A, C. dubliniensis CD36 : Cd36_09140, Debaryomyces hansenii CBS767 : DEHA2B10516g and Pichia stipitis Pignal : PICST_30058	0	0	0	0	0	0	0	0	0	0	0	0	0	0	0	0	0	0	0	0	0	0	0	0	0	0	0	0	0	0	0	0	0	0	0	0	0	0	0	0	0	0	0
CPAR2_805000	cpar_Chr_8	1123787	298	1	1	Ortholog of S. cerevisiae : MIT1, C. albicans SC5314 : C1_10150W_A/WOR1, C. glabrata CBS138 : CAGL0L02453g, C. dubliniensis CD36 : Cd36_09540 and C. auris B8441 : B9J08_004027	0	0	0	0	0	0	0	0	0	0	0	0	0	0	0	0	0	0	0	0	0	0	0	0	0	0	0	0	0	0	0	0	0	0	0	0	0	0	0	0	0	0	0
CPAR2_805080	cpar_Chr_8	1139337	471	2	0	Ortholog of C. albicans SC5314 : C1_10230C_A, C. dubliniensis CD36 : Cd36_09630, C. auris B8441 : B9J08_004031 and Candida tenuis NRRL Y-1498 : CANTEDRAFT_136811	0	0	0	0	0	0	0	0	0	0	0	0	0	0	0	0	0	0	0	0	0	0	0	0	0	0	0	0	0	0	0	0	0	0	0	0	0	0	0	0	0	0	0
CPAR2_805170	cpar_Chr_8	1158373	72	3	0	Ortholog(s) have role in RNA polymerase II preinitiation complex assembly, negative regulation of transcription by RNA polymerase II, positive regulation of transcription by RNA polymerase II	0	0	0	0	0	0	0	0	0	0	0	0	0	0	0	0	0	0	0	0	0	0	0	0	0	0	0	0	0	0	0	0	0	0	0	0	0	0	0	0	0	0	0
CPAR2_805200	cpar_Chr_8	1161482	81	2	0	Has domain(s) with predicted peroxiredoxin activity	0	0	0	0	0	0	0	0	0	0	0	0	0	0	0	0	0	0	0	0	0	0	0	0	0	0	0	0	0	0	0	0	0	0	0	0	0	0	0	0	0	0	0
CPAR2_805230	cpar_Chr_8	1166794	305	1	1	Has domain(s) with predicted biotin-[acetyl-CoA-carboxylase] ligase activity, catalytic activity and role in cellular protein modification process	0	0	0	0	0	0	0	0	0	0	0	0	0	0	0	0	0	0	0	0	0	0	0	0	0	0	0	0	0	0	0	0	0	0	0	0	0	0	0	0	0	0	0
CPAR2_805300	cpar_Chr_8	1187565	72	1	0	Ortholog(s) have DNA binding, bending, RNA polymerase III general transcription initiation factor activity and RNA polymerase III type 1 promoter sequence-specific DNA binding, more	0	0	0	0	0	0	0	0	0	0	0	0	0	0	0	0	0	0	0	0	0	0	0	0	0	0	0	0	0	0	0	0	0	0	0	0	0	0	0	0	0	0	0
CPAR2_805320	cpar_Chr_8	1193232	325	1	0	Ortholog(s) have lysine-tRNA ligase activity, role in mitochondrial lysyl-tRNA aminoacylation, mitochondrial translation, tRNA processing and mitochondrion localization	0	0	0	0	0	0	0	0	0	0	0	0	0	0	0	0	0	0	0	0	0	0	0	0	0	0	0	0	0	0	0	0	0	0	0	0	0	0	0	0	0	0	0
CPAR2_805340	cpar_Chr_8	1195501	364	2	2	Has domain(s) with predicted aspartic-type endopeptidase activity and role in proteolysis	0	0	0	0	0	0	0	0	0	0	0	0	0	0	0	0	0	0	0	0	0	0	0	0	0	0	0	0	0	0	0	0	0	0	0	0	0	0	0	0	0	0	0
CPAR2_805410	cpar_Chr_8	1213027	672	1	0	Has domain(s) with predicted catalytic activity and role in metabolic process	0	0	0	0	0	0	0	0	0	0	0	0	0	0	0	0	0	0	0	0	0	0	0	0	0	0	0	0	0	0	0	0	0	0	0	0	0	0	0	0	0	0	0
CPAR2_805540	cpar_Chr_8	1248962	308	1	0	Ortholog(s) have translation initiation factor activity and role in cytoplasmic translational initiation, translational initiation	0	0	0	0	0	0	0	0	0	0	0	0	0	0	0	0	0	0	0	0	0	0	0	0	0	0	0	0	0	0	0	0	0	0	0	0	0	0	0	0	0	0	0
CPAR2_805580	cpar_Chr_8	1254066	57	1	0	Ortholog(s) have role in nuclear-transcribed mRNA poly(A) tail shortening, positive regulation of transcription elongation from RNA polymerase II promoter and CCR4-NOT complex, CCR4-NOT core complex localization	0	0	0	0	0	0	0	0	0	0	0	0	0	0	0	0	0	0	0	0	0	0	0	0	0	0	0	0	0	0	0	0	0	0	0	0	0	0	0	0	0	0	0
CPAR2_805600	cpar_Chr_8	1256621	345	1	0	Ortholog(s) have palmitoyltransferase activity, role in protein palmitoylation and endoplasmic reticulum localization	0	0	0	0	0	0	0	0	0	0	0	0	0	0	0	0	0	0	0	0	0	0	0	0	0	0	0	0	0	0	0	0	0	0	0	0	0	0	0	0	0	0	0
CPAR2_805700	cpar_Chr_8	1288924	647	1	1	Has domain(s) with predicted DNA-binding transcription factor activity, RNA polymerase II-specific, zinc ion binding activity, role in regulation of transcription, DNA-templated and nucleus localization	0	0	0	0	0	0	0	0	0	0	0	0	0	0	0	0	0	0	0	0	0	0	0	0	0	0	0	0	0	0	0	0	0	0	0	0	0	0	0	0	0	0	0
CPAR2_805850	cpar_Chr_8	1323791	388	1	0	Ortholog(s) have DNA translocase activity	0	0	0	0	0	0	0	0	0	0	0	0	0	0	0	0	0	0	0	0	0	0	0	0	0	0	0	0	0	0	0	0	0	0	0	0	0	0	0	0	0	0	0
CPAR2_805900	cpar_Chr_8	1341904	232	151	2	Has domain(s) with predicted zinc ion binding activity	1	0	1	0	0	0	0	0	0	0	0	0	0	1	0	0	0	0	0	0	1	2	0	0	0	0	0	0	1	0	0	1	0	1	0	0	1	1	0	0	0	0	0
CPAR2_806020	cpar_Chr_8	1375180	554	1	0	Ortholog(s) have protein kinase C activity	0	0	0	0	0	0	0	0	0	0	0	0	0	0	0	0	0	0	0	0	0	0	0	0	0	0	0	0	0	0	0	0	0	0	0	0	0	0	0	0	0	0	0
CPAR2_806030	cpar_Chr_8	1377703	823	1	0	Ortholog(s) have role in positive regulation of TORC1 signaling and Seh1-associated complex, extrinsic component of fungal-type vacuolar membrane localization	0	0	0	0	0	0	0	0	0	0	0	0	0	0	0	0	0	0	0	0	0	0	0	0	0	0	0	0	0	0	1	0	0	0	0	0	0	0	0	0	0	0	0
CPAR2_806160	cpar_Chr_8	1404604	267	1	1	Ortholog of C. albicans SC5314 : C3_04310C_A, C. dubliniensis CD36 : Cd36_84250, Candida tenuis NRRL Y-1498 : CANTEDRAFT_137075 and Debaryomyces hansenii CBS767 : DEHA2F11462g	0	0	0	0	0	0	0	0	0	0	0	0	0	0	0	0	0	0	0	0	0	0	0	0	0	0	0	0	0	0	0	0	0	0	0	0	0	0	0	0	0	0	0
CPAR2_806180	cpar_Chr_8	1409855	189	1	0	Ortholog(s) have role in chitin localization, vesicle-mediated transport and integral component of endoplasmic reticulum membrane localization	0	0	0	0	0	0	0	0	0	0	0	0	0	0	0	0	0	0	0	0	0	0	0	0	0	0	0	0	0	0	0	0	0	0	0	0	0	0	0	0	0	0	0
CPAR2_806220	cpar_Chr_8	1417099	544	1	0	Ortholog(s) have role in DNA recombinase assembly, heteroduplex formation, meiotic DNA recombinase assembly, telomere maintenance via recombination and Rhp55-Rhp57 complex localization	0	0	0	0	0	0	0	0	0	0	0	0	0	0	0	0	0	0	0	0	0	0	0	0	0	0	0	0	0	0	0	0	0	0	0	0	0	0	0	0	0	0	0
CPAR2_806380	cpar_Chr_8	1446962	867	2	0	Ortholog(s) have sulfite reductase (NADPH) activity, role in sulfate assimilation and sulfite reductase complex (NADPH) localization	0	0	0	0	0	0	0	0	0	0	0	0	0	0	0	0	0	0	0	0	0	0	0	0	0	0	0	0	0	0	0	0	0	0	0	0	0	0	0	0	0	0	0
CPAR2_806480	cpar_Chr_8	1490978	215	1	0	Ortholog(s) have protein kinase activity, protein serine/threonine kinase activity	0	0	0	0	0	0	0	0	0	0	0	0	0	0	0	0	0	0	0	0	0	0	0	0	0	0	0	0	0	0	0	0	0	0	0	0	0	0	0	0	0	0	0
CPAR2_806500	cpar_Chr_8	1502873	340	169	169	Ortholog(s) have DNA binding activity	2	0	2	0	0	0	0	0	0	0	0	0	0	2	0	0	0	0	0	0	2	2	0	0	0	0	0	0	2	0	2	2	0	2	0	0	2	2	0	0	0	0	0
CPAR2_806530	cpar_Chr_8	1508055	308	1	0	Ortholog(s) have DNA insertion or deletion binding, Y-form DNA binding, double-strand/single-strand DNA junction binding, heteroduplex DNA loop binding, mismatched DNA binding activity	0	0	0	0	0	0	0	0	0	0	0	0	0	0	0	0	0	0	0	0	0	0	0	0	0	0	0	0	0	0	0	0	0	0	0	0	0	0	0	0	0	0	0
CPAR2_806560	cpar_Chr_8	1513188	123	2	0	Ortholog(s) have protein-containing complex binding activity, role in sporulation resulting in formation of a cellular spore, ubiquitin-dependent ERAD pathway and extrinsic component of membrane, nucleus localization	0	0	0	0	0	0	0	0	0	0	0	0	0	0	0	0	0	0	0	0	0	0	0	0	0	0	0	0	0	0	0	0	0	0	0	0	0	0	0	0	0	0	0
CPAR2_806580	cpar_Chr_8	1520218	303	1	0	Ortholog(s) have cytidine transmembrane transporter activity, nucleobase transmembrane transporter activity and role in cytidine transport, cytosine transport, purine nucleobase transport, purine-containing compound transmembrane transport	0	0	0	0	0	0	0	0	0	0	0	0	0	0	0	0	0	0	0	0	0	0	0	0	0	0	0	0	0	0	0	0	0	0	0	0	0	0	0	0	0	0	0
CPAR2_806600	cpar_Chr_8	1522854	50	1	0	Ortholog of S. cerevisiae : IRC22, C. albicans SC5314 : C2_10010C_A, C. glabrata CBS138 : CAGL0L02343g, C. dubliniensis CD36 : Cd36_23860 and Candida tenuis NRRL Y-1498 : CANTEDRAFT_129775	0	0	0	0	0	0	0	0	0	0	0	0	0	0	0	0	0	0	0	0	0	0	0	0	0	0	0	0	0	0	0	0	0	0	0	0	0	0	0	0	0	0	0
CPAR2_806640	cpar_Chr_8	1529427	491	1	0	Ortholog(s) have phosphatidylinositol-4,5-bisphosphate 5-phosphatase activity, role in phosphatidylinositol dephosphorylation and cytoplasm, membrane localization	0	0	0	0	0	0	0	0	0	0	0	0	0	0	0	0	0	0	0	0	0	0	0	0	1	0	0	0	0	0	0	0	0	0	0	0	0	0	0	0	0	0	0
CPAR2_806690	cpar_Chr_8	1548904	33	1	0	Ortholog(s) have ATP binding, ATPase, DNA secondary structure binding, DNA/DNA annealing activity, chromatin binding, double-stranded DNA binding, minor groove of adenine-thymine-rich DNA binding, single-stranded DNA binding activity	0	0	0	0	0	0	0	0	0	0	0	0	0	0	0	0	0	0	0	0	0	0	0	0	0	0	0	0	0	0	0	0	0	0	0	0	0	0	0	0	0	0	0
CPAR2_806700	cpar_Chr_8	1549920	257	0	0	Ortholog(s) have exoribonuclease II activity, role in mitochondrial RNA catabolic process and mitochondrial degradosome localization	0	0	0	0	0	0	0	0	0	0	0	0	0	0	0	0	0	0	0	0	0	0	0	0	0	0	0	0	0	0	0	0	0	0	0	0	0	0	0	0	0	0	0
CPAR2_806710	cpar_Chr_8	1553511	101	0	0	Has domain(s) with predicted metal ion transmembrane transporter activity, zinc ion transmembrane transporter activity and role in metal ion transport, transmembrane transport, zinc ion transmembrane transport	0	0	0	0	0	0	0	0	0	0	0	0	0	0	0	0	0	0	0	0	0	0	0	0	0	0	0	0	0	0	0	0	0	0	0	0	0	0	0	0	0	0	0
CPAR2_806780	cpar_Chr_8	1567978	290	2	1	Has domain(s) with predicted nucleic acid binding, zinc ion binding activity	0	0	0	0	0	0	0	0	0	0	0	0	0	0	0	0	0	0	0	0	0	0	0	0	0	0	0	0	0	0	0	0	0	0	0	0	0	0	0	0	0	0	0
CPAR2_806820	cpar_Chr_8	1575974	173	1	0	Ortholog(s) have DNA-binding transcription factor activity, calcium ion binding, guanyl-nucleotide exchange factor activity, phospholipid binding activity	0	0	0	0	0	0	0	0	0	0	0	0	0	0	0	0	0	0	0	0	0	0	0	0	0	0	0	0	0	0	0	0	0	0	0	0	0	0	0	0	0	0	0
CPAR2_806840	cpar_Chr_8	1585708	485	6	6	Has domain(s) with predicted nucleic acid binding, nucleotide binding activity	0	0	0	0	0	0	0	0	0	0	0	0	0	0	0	0	0	0	0	0	0	0	0	0	0	0	0	0	0	0	0	0	0	0	0	0	0	0	0	0	0	0	0
CPAR2_806890	cpar_Chr_8	1596216	320	11	0	Ortholog(s) have sphinganine-1-phosphate aldolase activity and role in calcium-mediated signaling, cellular response to starvation, sphingolipid metabolic process	0	0	0	0	0	0	0	0	0	0	0	0	0	0	0	0	0	0	0	0	0	0	0	0	0	0	0	0	0	0	0	0	0	0	0	0	0	0	0	0	0	0	0
CPAR2_806900	cpar_Chr_8	1598776	145	1	1	Has domain(s) with predicted oxidoreductase activity	0	0	0	0	0	0	0	0	0	0	0	0	0	0	0	0	0	0	0	0	0	0	0	0	0	0	0	0	0	0	0	0	0	0	0	0	0	0	0	0	0	0	0
CPAR2_806930	cpar_Chr_8	1602750	169	1	0	Has domain(s) with predicted role in glutathione metabolic process	0	0	0	0	0	0	0	0	0	0	0	0	0	0	0	0	0	0	0	0	0	0	0	0	0	0	0	0	0	0	0	0	0	0	0	0	0	0	0	0	0	0	0
CPAR2_806970	cpar_Chr_8	1610104	385	1	0	Ortholog(s) have DNA binding, chromatin binding, histone deacetylase activity, role in gene silencing by RNA, histone deacetylation, negative regulation of transcription by RNA polymerase II and HDA1 complex, cytosol, nucleus localization	0	0	0	0	0	0	0	0	0	0	0	0	0	0	0	0	0	0	0	0	0	0	0	0	0	0	0	0	0	0	0	0	0	0	0	0	0	0	0	0	0	0	0
CPAR2_807050	cpar_Chr_8	1628592	251	1	0	Ortholog(s) have plus-end-directed microtubule motor activity, tubulin-dependent ATPase activity	0	0	0	0	0	0	0	0	0	0	0	0	0	0	0	0	0	0	0	0	0	0	0	0	0	0	0	0	0	0	0	0	0	0	0	0	0	0	0	0	0	0	0
CPAR2_807070	cpar_Chr_8	1634973	6	1	0	Ortholog(s) have RNA polymerase II core promoter sequence-specific DNA binding, cyclin-dependent protein serine/threonine kinase regulator activity	0	0	0	0	0	0	0	0	0	0	0	0	0	0	0	0	0	0	0	0	0	0	0	0	0	0	0	0	0	0	0	0	0	0	0	0	0	0	0	0	0	0	0
CPAR2_807090	cpar_Chr_8	1637570	309	11	0	Ortholog(s) have phosphopantothenate--cysteine ligase activity, role in acetyl-CoA biosynthetic process from pantothenate, coenzyme A biosynthetic process and CoA-synthesizing protein complex, cytoplasm, nucleus localization	0	0	0	0	0	0	0	0	0	1	0	0	0	0	0	0	0	0	0	0	0	0	0	0	0	0	0	0	0	0	0	0	0	0	0	0	0	0	0	0	0	0	0
CPAR2_807110	cpar_Chr_8	1639472	685	2	2	Ortholog(s) have DNA-binding transcription activator activity, RNA polymerase II-specific, cis-regulatory region sequence-specific DNA binding activity	0	0	0	0	0	0	0	0	0	0	0	0	0	0	0	0	0	0	0	0	0	0	0	0	0	0	0	0	0	0	0	0	0	0	0	0	0	0	0	0	0	0	0
CPAR2_807210	cpar_Chr_8	1662935	388	3	0	Ortholog(s) have tRNA-intron endonuclease activity, role in tRNA-type intron splice site recognition and cleavage and mitochondrial outer membrane, tRNA-intron endonuclease complex localization	0	0	0	0	0	0	0	0	0	0	0	0	0	0	0	0	0	0	0	0	0	0	0	0	0	0	0	0	0	0	0	0	0	0	0	0	0	0	0	0	0	0	0
CPAR2_807270	cpar_Chr_8	1680215	1053	29	4	Regulator of MDR1 transcription; gain-of-function mutants show increased expression in fluconazole- and voriconazole-resistant strains	0	0	0	0	0	0	0	0	0	1	0	0	0	0	0	0	0	0	0	0	0	0	0	0	0	0	0	0	0	0	0	0	2	0	0	0	0	0	0	0	0	0	0
CPAR2_807350	cpar_Chr_8	1699483	1107	1	0	Ortholog of C. albicans SC5314 : C3_05310W_A/USO6, C. dubliniensis CD36 : Cd36_85290, Debaryomyces hansenii CBS767 : DEHA2D11814g and Candida tropicalis MYA-3404 : CTRG_02510	0	0	0	0	0	0	0	0	0	0	0	0	0	0	0	0	0	0	0	0	0	0	0	0	0	0	0	0	0	0	0	0	0	0	0	0	0	0	0	0	0	0	0
CPAR2_807400	cpar_Chr_8	1721603	948	0	0	Alpha subunit of fatty acid synthetase; catalyzes the synthesis of long-chain saturated fatty acids; has the acyl-carrier protein domain and beta-ketoacyl reductase, beta-ketoacyl synthase and self-pantetheinylation activities	0	0	0	0	0	0	0	0	0	0	0	0	0	0	0	0	0	0	0	0	0	0	0	0	0	0	0	0	0	0	0	0	0	0	0	0	0	0	0	0	0	0	0
CPAR2_807410	cpar_Chr_8	1729906	1748	1	0	Ortholog(s) have role in autophagosome assembly, endoplasmic reticulum to Golgi vesicle-mediated transport, hyphal growth, intra-Golgi vesicle-mediated transport	0	0	0	0	0	0	0	0	0	0	0	0	0	0	0	0	0	0	0	0	0	0	0	0	0	0	0	0	0	0	0	0	0	0	0	0	0	0	0	0	0	0	0
CPAR2_807420	cpar_Chr_8	1731125	108	1	0	Ortholog(s) have DNA binding, G-quadruplex DNA binding, ribosome binding, telomeric DNA binding, triplex DNA binding activity	0	0	0	0	0	0	0	0	0	0	0	0	0	0	0	0	0	0	0	0	0	0	0	0	0	0	0	0	0	0	0	0	0	0	0	0	0	0	0	0	0	0	0
CPAR2_807430	cpar_Chr_8	1733250	384	1	0	Ortholog(s) have role in peroxisome organization and peroxisomal membrane localization	0	0	0	0	0	0	0	0	0	0	0	0	0	0	0	0	0	0	0	0	0	0	0	0	0	0	0	0	0	0	0	0	0	0	0	0	0	0	0	0	0	0	0
CPAR2_807460	cpar_Chr_8	1740523	990	0	0	Ortholog(s) have 5'-3' DNA helicase activity, 5'-3' DNA/RNA helicase activity, protein domain specific binding activity	0	0	0	0	0	0	0	0	0	0	0	0	0	0	0	0	0	0	0	0	0	0	0	0	0	0	0	0	0	0	0	0	0	0	0	0	0	0	0	0	0	0	0
CPAR2_807590	cpar_Chr_8	1767570	396	6	3	Ortholog of C. albicans SC5314 : C3_04730C_A, C. dubliniensis CD36 : Cd36_84690, Candida tenuis NRRL Y-1498 : CANTEDRAFT_135810 and Pichia stipitis Pignal : PICST_66613	0	0	0	0	0	0	0	0	0	0	0	0	0	0	0	0	0	0	0	0	0	0	0	0	0	0	0	0	0	0	0	0	0	0	0	0	0	0	0	0	0	0	0
CPAR2_807730	cpar_Chr_8	1797991	112	2	0	Ortholog(s) have D-lactate dehydrogenase (cytochrome) activity, role in lactate catabolic process and mitochondrial inner membrane, mitochondrion localization	0	0	0	0	0	0	0	0	0	0	0	0	0	0	0	0	0	0	0	0	0	0	0	0	0	0	0	0	0	0	0	0	0	0	0	0	0	0	0	0	0	0	0
CPAR2_807820	cpar_Chr_8	1812042	171	0	0	Has domain(s) with predicted DNA binding, zinc ion binding activity, role in transcription, DNA-templated and nucleus localization	0	0	0	0	0	0	0	0	0	0	0	0	0	0	0	0	0	0	0	0	0	0	0	0	0	0	0	0	0	0	0	0	0	0	0	0	0	0	0	0	0	0	0
CPAR2_808100	cpar_Chr_8	1870216	141	2	2	Has domain(s) with predicted nucleic acid binding, zinc ion binding activity	0	0	0	0	0	0	0	0	0	0	0	0	0	0	0	0	0	0	0	0	0	0	0	0	0	0	0	0	0	0	0	0	0	0	0	0	0	0	0	0	0	0	0
CPAR2_808110	cpar_Chr_8	1878585	58	6	6	Ortholog(s) have ferric-chelate reductase activity, role in copper ion import, iron ion transport, nuclear-transcribed mRNA catabolic process, nonsense-mediated decay and plasma membrane localization	0	0	0	0	0	0	0	0	0	0	0	0	0	0	0	0	0	0	0	0	0	0	0	0	0	0	0	0	0	0	0	0	0	0	0	0	0	0	0	0	0	0	0
CPAR2_808200	cpar_Chr_8	1900349	335	1	0	Has domain(s) with predicted catalytic activity, fumarate hydratase activity, lyase activity, role in fumarate metabolic process, tricarboxylic acid cycle and tricarboxylic acid cycle enzyme complex localization	0	0	0	0	0	0	0	0	0	0	0	0	0	0	0	0	0	0	0	0	0	0	0	0	0	0	0	0	0	0	0	0	0	0	0	0	0	0	0	0	0	0	0
CPAR2_808220	cpar_Chr_8	1903344	422	1	0	Ortholog(s) have pentosyltransferase activity and role in charged-tRNA amino acid modification	0	0	0	0	0	0	0	0	0	0	0	0	0	0	0	0	0	0	0	0	0	0	0	0	0	0	0	0	0	0	0	0	0	0	0	0	0	0	0	0	0	0	0
CPAR2_808230	cpar_Chr_8	1903515	1197	1	0	Ortholog of C. albicans SC5314 : C3_07610W_A/TIP120, C. dubliniensis CD36 : Cd36_87490, C. auris B8441 : B9J08_001754 and Candida tenuis NRRL Y-1498 : CANTEDRAFT_137310	0	0	0	0	0	0	0	0	0	0	0	0	0	0	0	0	0	0	0	0	0	0	0	0	0	0	0	0	0	0	0	0	0	0	0	0	0	0	0	0	0	0	0
CPAR2_808330	cpar_Chr_8	1927592	481	0	0	Has domain(s) with predicted transmembrane transporter activity, role in transmembrane transport and integral component of membrane localization	0	0	0	0	0	0	0	0	0	0	0	0	0	0	0	0	0	0	0	0	0	0	0	0	0	0	0	0	0	0	0	0	0	0	0	0	0	0	0	0	0	0	0
CPAR2_808400	cpar_Chr_8	1938354	501	167	167	Has domain(s) with predicted transmembrane transporter activity, role in transmembrane transport and integral component of membrane localization	2	0	2	0	0	0	0	0	0	0	0	0	0	2	0	0	0	0	0	0	2	2	0	0	0	0	0	0	2	0	2	2	0	2	0	0	2	2	0	0	0	0	0
CPAR2_808470	cpar_Chr_8	1959306	805	1	1	Ortholog(s) have chromatin binding activity and role in DNA replication initiation, DNA unwinding involved in DNA replication, double-strand break repair via break-induced replication	0	0	0	0	0	0	0	0	0	0	0	0	0	0	0	0	0	0	0	0	0	0	0	0	0	0	0	0	0	0	0	0	0	0	0	0	0	0	0	0	0	0	0
CPAR2_808530	cpar_Chr_8	1970901	54	1	0	Ortholog(s) have protein transmembrane transporter activity, protein-transporting ATPase activity, structural molecule activity	0	0	0	0	0	0	0	0	0	0	0	0	0	0	0	0	0	0	0	0	0	0	0	0	0	0	1	0	0	0	0	0	0	0	0	0	0	0	0	0	0	0	0
CPAR2_808590	cpar_Chr_8	1979545	351	1	0	Ortholog(s) have ubiquitin protein ligase activity	0	0	0	0	0	0	0	0	0	0	0	0	0	0	0	0	0	0	0	0	0	0	0	0	0	0	0	0	0	0	0	0	0	0	0	0	0	0	0	0	0	0	0
CPAR2_808620	cpar_Chr_8	1990861	144	2	0	Has domain(s) with predicted DNA-binding transcription factor activity, RNA polymerase II-specific, zinc ion binding activity, role in regulation of transcription, DNA-templated and nucleus localization	0	0	0	0	0	0	0	0	0	0	0	0	0	0	0	0	0	0	0	0	0	0	0	0	0	0	0	0	0	0	0	0	0	0	0	0	0	0	0	0	0	0	0
CPAR2_808810	cpar_Chr_8	2036324	75	1	0	Ortholog(s) have histone deacetylase binding, transcription coactivator activity, transcription corepressor activity	0	0	0	0	0	0	0	0	0	0	0	0	0	0	0	0	0	0	0	0	0	0	0	0	0	0	0	0	1	0	0	0	0	0	0	0	0	0	0	0	0	0	0
CPAR2_808820	cpar_Chr_8	2038544	365	1	0	Ortholog(s) have NADH kinase activity, role in NADP biosynthetic process, cellular response to oxidative stress and mitochondrial matrix localization	0	0	0	0	0	0	0	0	0	0	0	0	0	0	0	0	0	0	0	0	0	0	0	0	0	0	0	0	0	0	0	0	0	0	0	0	0	0	0	0	0	0	0
CPAR2_808870	cpar_Chr_8	2045614	94	1	0	Has domain(s) with predicted DNA binding, protein heterodimerization activity, role in nucleosome assembly and nucleosome localization	0	0	0	0	0	0	0	0	0	0	0	0	0	0	0	0	0	0	0	0	0	0	0	0	0	0	0	0	0	0	0	0	0	0	0	0	0	0	0	0	0	0	0
CPAR2_808890	cpar_Chr_8	2049518	92	1	0	Ortholog(s) have signaling adaptor activity	0	0	0	0	0	0	0	0	0	0	0	0	0	0	0	0	0	0	0	0	0	0	0	0	0	0	0	0	1	0	0	0	0	0	0	0	0	0	0	0	0	0	0
CPAR2_200020	cpar_Chr_2	5327	365	32	32	Ortholog of Candida orthopsilosis Co 90-125 : CORT_0F00120 and Candida orthopsilosis NEW ASSEMBLY : CORT1F00120	0	0	0	0	0	0	0	0	0	2	0	0	0	0	0	0	0	0	0	0	0	0	0	0	0	0	0	0	0	0	0	0	2	0	0	0	0	0	0	0	0	0	0
CPAR2_200300	cpar_Chr_2	48188	187	1	0	Ortholog of C. albicans SC5314 : CR_10860C_A/CTA26, C. dubliniensis CD36 : Cd36_35580/TLO2, C. auris B8441 : B9J08_001249 and Candida tenuis NRRL Y-1498 : cten_CGOB_00023	0	0	0	0	0	0	0	0	0	0	0	0	0	0	0	0	0	0	0	0	0	0	0	0	0	0	0	0	0	0	0	0	0	0	0	0	0	0	0	0	0	0	0
CPAR2_200400	cpar_Chr_2	64139	588	1	0	Ortholog(s) have chromatin binding activity	0	0	0	0	0	0	0	0	0	0	0	0	0	0	0	0	0	0	0	0	0	0	0	0	0	0	0	0	0	0	0	0	0	0	0	0	0	0	0	0	0	0	0
CPAR2_200520	cpar_Chr_2	78699	197	7	0	Has domain(s) with predicted NAD binding, oxidoreductase activity, acting on the CH-OH group of donors, NAD or NADP as acceptor activity and role in metabolic process	0	1	0	1	0	0	0	1	0	0	0	0	0	0	0	0	1	0	0	0	0	0	0	0	0	0	0	0	0	0	0	0	0	0	0	1	0	0	0	0	0	0	0
CPAR2_200630	cpar_Chr_2	95422	36	1	0	Ortholog of C. albicans SC5314 : C1_12090C_A, C. dubliniensis CD36 : Cd36_11320, Candida tropicalis MYA-3404 : CTRG_03442 and Candida albicans WO-1 : CAWG_00233	0	0	0	0	0	0	0	0	0	0	0	0	0	0	0	0	0	0	0	0	0	0	0	0	0	0	0	0	0	0	0	0	0	0	0	0	0	0	0	0	0	0	0
CPAR2_200760	cpar_Chr_2	123718	834	1	0	Ortholog(s) have ubiquitin ligase complex localization	0	0	0	0	0	0	0	0	0	0	0	0	0	0	0	0	0	0	0	0	0	0	0	0	0	0	0	0	0	0	0	0	0	0	0	0	0	0	0	0	0	0	0
CPAR2_200970	cpar_Chr_2	179004	208	2	2	Has domain(s) with predicted transmembrane transporter activity, role in transmembrane transport and integral component of membrane localization	0	0	0	0	0	0	0	0	0	0	0	0	0	0	0	0	0	0	0	0	0	0	0	0	0	0	0	0	0	0	0	0	0	0	0	0	0	0	0	0	0	0	0
CPAR2_201210	cpar_Chr_2	221446	191	1	0	Has domain(s) with predicted zinc ion binding activity	0	0	0	0	0	0	0	0	0	0	0	0	0	0	0	0	0	0	0	1	0	0	0	0	0	0	0	0	0	0	0	0	0	0	0	0	0	0	0	0	0	0	0
CPAR2_201280	cpar_Chr_2	230507	262	1	0	Ortholog(s) have kinetochore binding, protein kinase activity, protein serine/threonine kinase activity, protein serine/threonine/tyrosine kinase activity	0	0	0	0	0	0	0	0	0	0	0	0	0	0	0	0	0	0	0	0	0	0	0	0	0	0	0	0	0	0	0	0	0	0	0	0	0	0	0	0	0	0	0
CPAR2_201380	cpar_Chr_2	249446	185	1	0	Ortholog(s) have role in protein export from nucleus, ribosomal large subunit export from nucleus	0	0	0	0	0	0	0	0	0	0	0	0	0	0	0	0	0	0	0	0	0	0	0	0	0	0	0	0	0	0	0	0	0	0	0	0	0	0	0	0	0	0	0
CPAR2_201420	cpar_Chr_2	258603	191	2	0	Ortholog(s) have AMP-activated protein kinase activity and role in positive regulation of pseudohyphal growth, protein phosphorylation, regulation of protein-containing complex assembly, signal transduction	0	0	0	0	0	0	0	0	0	0	0	0	0	0	0	0	0	0	0	0	0	0	0	0	0	0	0	0	0	0	0	0	0	0	0	0	0	0	0	0	0	0	0
CPAR2_201430	cpar_Chr_2	260766	570	1	1	Ortholog of S. cerevisiae : YBL029W, C. albicans SC5314 : C1_13600W_A, C. glabrata CBS138 : CAGL0F04125g, C. auris B8441 : B9J08_000642 and Candida tenuis NRRL Y-1498 : CANTEDRAFT_136724	0	0	0	0	0	0	0	0	0	0	0	0	0	0	0	0	0	0	0	0	0	0	0	0	0	0	0	0	0	0	0	0	0	0	0	0	0	0	0	0	0	0	0
CPAR2_201740	cpar_Chr_2	315120	39	2	0	Ortholog of C. albicans SC5314 : C1_12470W_A, C. dubliniensis CD36 : Cd36_11660, Lodderomyces elongisporus NRLL YB-4239 : LELG_03529 and Candida tropicalis NEW ASSEMBLY : CTRG1_03532	0	0	0	0	0	0	0	0	0	0	0	0	0	0	0	0	0	0	0	0	0	0	0	0	0	0	0	0	0	0	0	0	0	0	0	0	0	0	0	0	0	0	0
CPAR2_201800	cpar_Chr_2	333859	343	1	1	Ortholog of C. albicans SC5314 : C1_08170C_A/BUL1, C. dubliniensis CD36 : Cd36_07700, C. auris B8441 : B9J08_001738 and Candida tenuis NRRL Y-1498 : CANTEDRAFT_136492	0	0	0	0	0	0	0	0	0	0	0	0	0	0	0	0	0	0	0	0	0	0	0	0	0	0	0	0	0	0	0	0	0	0	0	0	0	0	0	0	0	0	0
CPAR2_201860	cpar_Chr_2	342603	72	1	0	Ortholog(s) have ATPase, tRNA binding activity	0	0	0	0	0	0	0	0	0	0	0	0	0	0	0	0	0	0	0	0	0	0	0	0	0	0	0	0	0	0	0	0	0	0	0	0	0	0	0	0	0	0	0
CPAR2_201920	cpar_Chr_2	364400	722	1	0	Ortholog(s) have alpha-1,3-mannosyltransferase activity, role in protein O-linked glycosylation and Golgi apparatus localization	0	0	0	0	0	0	0	0	0	0	0	0	0	0	0	0	0	0	0	0	0	0	0	0	0	0	0	0	0	0	0	0	0	0	0	0	0	0	0	0	0	0	0
CPAR2_202060	cpar_Chr_2	390230	71	1	0		0	0	0	0	0	0	0	0	0	0	0	0	0	0	0	0	0	0	0	0	0	0	0	0	0	0	0	0	0	0	0	0	0	0	0	0	0	0	0	0	0	0	0
CPAR2_202300	cpar_Chr_2	433392	301	1	0	Ortholog(s) have phosphatidylinositol N-acetylglucosaminyltransferase activity and endoplasmic reticulum localization	0	0	0	0	0	0	0	0	0	0	0	0	0	0	0	0	0	0	0	0	0	0	0	0	0	0	0	0	0	0	0	0	0	0	0	0	0	0	0	0	0	0	0
CPAR2_202310	cpar_Chr_2	434450	664	1	0	Ortholog(s) have role in establishment of mitotic spindle orientation and dynactin complex, spindle pole body localization	0	0	0	0	0	0	0	0	0	0	0	0	0	0	0	0	0	0	0	0	0	0	0	0	0	0	0	0	0	0	0	0	0	0	0	0	0	0	0	0	0	0	0
CPAR2_202380	cpar_Chr_2	445263	512	1	0	Ortholog(s) have phosphatidylinositol-3-phosphate binding, phosphatidylinositol-5-phosphate binding, phosphatidylserine binding activity	0	0	0	0	0	0	0	0	0	0	0	0	0	0	0	0	0	0	0	0	0	0	0	0	0	0	0	0	0	0	0	0	0	0	0	0	0	0	0	0	0	0	0
CPAR2_202450	cpar_Chr_2	461753	43	5	3	Ortholog of C. albicans SC5314 : CR_03890W_A/WOR3, C. dubliniensis CD36 : Cd36_29160, C. auris B8441 : B9J08_002545 and Candida tenuis NRRL Y-1498 : cten_CGOB_00274	0	0	0	0	0	0	0	0	0	0	0	0	0	0	0	0	0	0	0	0	0	0	0	0	0	0	0	0	0	0	0	0	0	0	0	0	0	0	0	0	0	0	0
CPAR2_202500	cpar_Chr_2	477655	797	1	0	Ortholog(s) have DNA replication origin binding, chromatin binding, single-stranded DNA binding, single-stranded DNA helicase activity	0	0	0	0	0	0	0	0	0	0	0	0	0	0	0	0	0	0	0	0	0	0	0	0	0	0	0	0	0	0	0	0	0	1	0	0	0	0	0	0	0	0	0
CPAR2_202540	cpar_Chr_2	485696	238	1	0	Ortholog of Candida orthopsilosis Co 90-125 : CORT_0D02620 and Candida orthopsilosis NEW ASSEMBLY : CORT1D02620	0	0	0	0	0	0	0	0	0	0	0	0	0	0	0	0	0	0	0	0	0	0	0	0	0	0	0	0	0	0	0	0	0	0	0	0	0	0	0	0	0	0	0
CPAR2_202610	cpar_Chr_2	498023	431	1	0	Ortholog of C. albicans SC5314 : C1_13240W_A, C. dubliniensis CD36 : Cd36_12280, C. auris B8441 : B9J08_002036 and Candida tenuis NRRL Y-1498 : CANTEDRAFT_135398	0	0	0	0	0	0	0	0	0	0	0	0	0	0	0	0	0	0	0	0	0	0	0	0	0	0	0	0	0	0	0	0	0	0	0	0	0	0	0	0	0	0	0
CPAR2_202680	cpar_Chr_2	511362	115	2	0	Has domain(s) with predicted role in signal transduction and intracellular anatomical structure localization	0	0	0	0	0	0	0	0	0	0	0	0	0	0	0	0	0	0	0	0	0	0	0	0	0	0	0	0	0	0	0	0	0	0	0	0	0	0	0	0	0	0	0
CPAR2_202810	cpar_Chr_2	544480	67	1	0	Ortholog(s) have double-stranded DNA binding, single-stranded DNA endodeoxyribonuclease activity	0	0	0	0	0	0	0	0	0	0	0	0	0	0	0	0	0	0	0	0	0	0	0	0	0	0	0	0	0	0	0	0	0	0	0	0	0	0	0	0	0	0	0
CPAR2_202880	cpar_Chr_2	558871	63	6	6	Ortholog of Candida orthopsilosis Co 90-125 : CORT_0D02960 and Candida orthopsilosis NEW ASSEMBLY : CORT1D02960	0	2	0	2	0	0	0	2	0	0	0	0	0	0	0	0	2	0	0	0	0	0	0	0	0	0	0	0	0	0	0	0	0	0	0	2	0	0	0	0	0	0	0
CPAR2_202930	cpar_Chr_2	571247	420	2	1	Has domain(s) with predicted nucleic acid binding, zinc ion binding activity	0	0	0	0	0	0	0	0	0	0	0	0	0	0	0	0	0	0	0	0	0	0	0	0	0	0	0	0	0	0	0	0	0	0	0	0	0	0	0	0	0	0	0
CPAR2_202950	cpar_Chr_2	584471	278	1	0	Ortholog(s) have role in autophagy of mitochondrion, fungal-type cell wall biogenesis, fungal-type cell wall organization or biogenesis and extrinsic component of mitochondrial inner membrane, fungal-type cell wall localization	0	0	0	0	0	0	0	0	0	0	0	0	0	0	0	0	0	0	0	0	0	0	0	0	0	0	0	0	0	0	0	0	0	0	0	0	0	0	0	0	0	0	0
CPAR2_203110	cpar_Chr_2	618239	263	1	0	Has domain(s) with predicted mannosyltransferase activity, role in protein glycosylation and membrane localization	0	0	0	0	0	0	0	0	0	0	0	0	0	0	0	0	0	0	1	0	0	0	0	0	0	0	0	0	0	0	0	0	0	0	0	0	0	0	0	0	0	0	0
CPAR2_203150	cpar_Chr_2	626210	379	1	1	Has domain(s) with predicted amino acid transmembrane transporter activity, role in amino acid transmembrane transport and membrane localization	0	0	0	0	0	0	0	0	0	0	0	0	0	0	0	0	0	0	0	0	0	0	0	0	0	0	0	0	0	0	0	0	0	0	0	0	0	0	0	0	0	0	0
CPAR2_203160	cpar_Chr_2	633955	2027	1	0	Ortholog(s) have GMP synthase (glutamine-hydrolyzing) activity, aspartate carbamoyltransferase activity, carbamoyl-phosphate synthase (glutamine-hydrolyzing) activity	0	0	0	0	0	0	0	0	0	0	0	0	0	1	0	0	0	0	0	0	0	0	0	0	0	0	0	0	0	0	0	0	0	0	0	0	0	0	0	0	0	0	0
CPAR2_203200	cpar_Chr_2	640434	492	1	0	Has domain(s) with predicted mannosyltransferase activity, role in protein glycosylation and membrane localization	0	0	0	0	0	0	0	0	0	0	0	0	0	0	0	0	0	0	0	0	0	0	0	0	0	0	0	0	0	0	0	0	0	0	0	0	0	0	0	0	0	0	0
CPAR2_203280	cpar_Chr_2	652948	254	1	1	Ortholog of Candida metapsilosis : CMET_3454, Candida orthopsilosis Co 90-125 : CORT_0D03370 and Candida orthopsilosis NEW ASSEMBLY : CORT1D03370	0	0	0	0	0	0	0	0	0	0	0	0	0	0	0	0	0	0	0	0	0	0	0	0	0	0	0	0	0	0	0	0	0	0	0	0	0	0	0	0	0	0	0
CPAR2_203610	cpar_Chr_2	735721	10	1	0	Has domain(s) with predicted DNA-binding transcription factor activity, RNA polymerase II-specific, zinc ion binding activity, role in regulation of transcription, DNA-templated and nucleus localization	0	0	0	0	0	0	0	0	0	0	0	0	0	0	0	0	0	0	0	0	0	0	0	0	0	0	0	0	0	0	0	0	0	0	0	0	0	0	0	0	0	0	0
CPAR2_203790	cpar_Chr_2	771365	675	0	0	Ortholog(s) have phosphatidylinositol binding activity	0	0	0	0	0	0	0	0	0	0	0	0	0	0	0	0	0	0	0	0	0	0	0	0	0	0	0	0	0	0	0	0	0	0	0	0	0	0	0	0	0	0	0
CPAR2_203810	cpar_Chr_2	776222	24	1	0	Ortholog(s) have cargo adaptor activity	0	0	0	0	0	0	0	0	0	0	0	0	0	0	0	0	0	0	0	0	0	0	0	0	0	0	0	0	0	0	0	0	0	0	0	0	0	0	0	0	0	0	0
CPAR2_203820	cpar_Chr_2	777040	190	0	0	Ortholog(s) have DNA replication origin binding, double-stranded DNA binding, single-stranded DNA binding activity	0	0	0	0	0	0	0	0	0	0	0	0	0	0	0	0	0	0	0	0	0	0	0	0	0	0	0	0	0	0	0	0	0	0	0	0	0	0	0	0	0	0	0
CPAR2_203930	cpar_Chr_2	796576	2	1	0	Ortholog(s) have CAAX-protein geranylgeranyltransferase activity, role in protein geranylgeranylation and CAAX-protein geranylgeranyltransferase complex localization	0	0	0	0	0	0	0	0	0	0	0	0	0	0	0	0	0	0	0	0	0	0	0	0	0	0	0	0	0	0	0	0	0	0	0	0	0	0	0	0	0	0	0
CPAR2_204000	cpar_Chr_2	812339	886	3	0	Has domain(s) with predicted myosin binding activity	0	0	0	0	0	0	0	0	0	0	0	0	0	0	0	0	0	0	0	0	0	0	0	0	0	0	0	0	0	0	0	0	0	0	0	0	0	0	0	0	0	0	0
CPAR2_204010	cpar_Chr_2	815519	455	1	0	Ortholog(s) have 3'-5' DNA helicase activity, ATPase activity	0	0	0	0	0	0	0	0	0	0	0	0	0	0	0	0	0	0	0	0	0	0	0	0	0	0	0	0	0	0	0	0	0	0	0	0	0	0	0	0	0	0	0
CPAR2_204380	cpar_Chr_2	897009	5	27	1	Ortholog(s) have role in cellular response to sulfur dioxide, regulation of cellular response to stress	0	0	0	0	0	0	0	0	0	0	0	0	0	1	0	0	0	0	0	0	2	0	0	0	0	0	0	0	0	0	0	0	0	0	0	0	0	0	0	0	0	0	0
CPAR2_204530	cpar_Chr_2	923242	58	1	0	Ortholog(s) have double-stranded DNA binding activity and role in nucleotide-excision repair, phosphorylation of RNA polymerase II C-terminal domain, transcription by RNA polymerase II	0	0	0	0	0	0	0	0	0	0	0	0	0	0	0	0	0	0	0	0	0	0	0	0	0	0	0	0	1	0	0	0	0	0	0	0	0	0	0	0	0	0	0
CPAR2_204630	cpar_Chr_2	943740	40	1	0	Has domain(s) with predicted phosphorelay response regulator activity and role in phosphorelay signal transduction system, regulation of transcription, DNA-templated	0	0	0	0	0	0	0	0	0	0	0	0	0	0	0	0	0	0	0	0	0	0	0	0	0	0	0	0	1	0	0	0	0	0	0	0	0	0	0	0	0	0	0
CPAR2_204720	cpar_Chr_2	960884	167	1	0	Ortholog(s) have thiosulfate sulfurtransferase activity	0	0	0	0	0	0	0	0	0	0	0	0	0	0	0	0	0	0	0	0	0	0	0	0	0	0	0	0	0	0	0	0	0	0	0	0	0	0	0	0	0	0	0
CPAR2_204730	cpar_Chr_2	961441	180	1	0	Ortholog(s) have role in cleavage involved in rRNA processing, maturation of SSU-rRNA from tricistronic rRNA transcript (SSU-rRNA, 5.8S rRNA, LSU-rRNA), ribosomal small subunit biogenesis and 90S preribosome, nucleolus localization	0	0	0	0	0	0	0	0	0	0	0	0	0	0	0	0	0	0	0	0	0	0	0	0	0	0	0	0	0	0	0	0	0	0	0	0	0	0	0	0	0	0	0
CPAR2_204760	cpar_Chr_2	967214	183	6	0	Ortholog(s) have gamma-tubulin binding activity	0	0	0	0	0	0	0	0	0	0	0	0	0	0	0	0	0	0	0	0	0	0	0	0	0	0	0	0	0	0	0	0	0	0	0	0	0	0	0	0	0	0	0
CPAR2_204820	cpar_Chr_2	977847	845	1	0	Ortholog(s) have DNA helicase activity, role in regulation of translational termination and cytoplasmic stress granule, polysome localization	0	0	0	0	0	0	0	0	0	0	0	0	0	0	0	0	0	0	0	0	0	0	0	1	0	0	0	0	0	0	0	0	0	0	0	0	0	0	0	0	0	0	0
CPAR2_204970	cpar_Chr_2	1005607	161	2	0	Ortholog of C. albicans SC5314 : CR_06140W_A, C. dubliniensis CD36 : Cd36_31660, C. auris B8441 : B9J08_000799 and Candida tenuis NRRL Y-1498 : CANTEDRAFT_104266	0	0	0	0	0	0	0	0	0	0	0	0	0	0	0	0	0	0	0	0	0	0	0	0	0	0	0	0	0	0	0	0	0	0	0	0	0	0	0	0	0	0	0
CPAR2_204990	cpar_Chr_2	1015016	453	2	0	Ortholog(s) have DNA-binding transcription activator activity, RNA polymerase II-specific, RNA polymerase II cis-regulatory region sequence-specific DNA binding activity	0	0	0	0	0	0	0	0	0	0	0	0	0	0	0	0	0	0	0	0	0	0	0	0	0	0	0	0	0	0	0	0	0	0	0	0	0	0	0	0	0	0	0
CPAR2_205080	cpar_Chr_2	1033614	299	2	0	Has domain(s) with predicted carbohydrate binding, catalytic activity and role in carbohydrate metabolic process	0	0	0	0	0	0	0	0	0	0	0	0	0	0	0	0	0	0	0	0	0	0	0	0	0	0	0	0	0	0	0	0	0	0	0	0	0	0	0	0	0	0	0
CPAR2_205110	cpar_Chr_2	1042677	611	4	0	Ortholog(s) have role in protein kinase A signaling and nucleus localization	0	0	0	0	0	0	0	0	0	0	0	0	0	0	0	0	0	0	0	0	0	0	0	0	0	0	0	0	0	0	0	0	0	0	0	0	0	0	0	0	0	0	0
CPAR2_205120	cpar_Chr_2	1054820	291	1	0	Ortholog(s) have DNA-binding transcription factor activity, RNA polymerase II-specific, RNA polymerase II cis-regulatory region sequence-specific DNA binding, sequence-specific DNA binding activity	0	0	0	0	0	0	0	0	0	0	0	0	0	0	0	0	0	0	0	0	0	0	0	0	0	0	0	0	0	0	0	0	0	0	0	0	0	0	0	0	0	0	0
CPAR2_205310	cpar_Chr_2	1093947	123	1	0	Ortholog of S. cerevisiae : LCL2, C. albicans SC5314 : CR_05800C_A, C. glabrata CBS138 : CAGL0M11572g, C. dubliniensis CD36 : Cd36_31210 and Candida tenuis NRRL Y-1498 : CANTEDRAFT_112373	0	0	0	0	0	0	0	0	0	0	0	0	0	0	0	0	0	0	0	0	0	0	0	0	0	0	0	0	0	0	0	0	0	0	1	0	0	0	0	0	0	0	0
CPAR2_205320	cpar_Chr_2	1096261	573	1	0	Ortholog(s) have role in mitochondrial translation, tricarboxylic acid cycle and cytoplasm, mitochondrion, nucleus localization	0	0	0	0	0	0	0	0	0	0	0	0	0	0	0	0	0	0	0	0	0	0	0	0	0	0	0	0	0	0	0	0	0	0	0	0	0	0	0	0	0	0	0
CPAR2_205340	cpar_Chr_2	1098991	444	1	0	Ortholog of C. albicans SC5314 : CR_05770W_A, C. dubliniensis CD36 : Cd36_31170, C. auris B8441 : B9J08_001700 and Candida tenuis NRRL Y-1498 : CANTEDRAFT_133521	0	0	0	0	0	0	0	0	0	0	0	0	0	0	0	0	0	0	0	0	0	0	0	1	0	0	0	0	0	0	0	0	0	0	0	0	0	0	0	0	0	0	0
CPAR2_205440	cpar_Chr_2	1125110	651	2	2	Has domain(s) with predicted ATP binding, ATPase, ATPase-coupled transmembrane transporter activity, nucleoside-triphosphatase activity, nucleotide binding activity and role in transmembrane transport	0	0	0	0	0	0	0	0	0	0	0	0	0	0	0	0	0	0	0	0	0	0	0	0	0	0	0	0	0	0	0	0	0	0	0	0	0	0	0	0	0	0	0
CPAR2_205580	cpar_Chr_2	1159680	413	52	0	Ortholog(s) have cyclin binding, ubiquitin protein ligase activity and role in anaphase-promoting complex-dependent catabolic process, positive regulation of mitotic metaphase/anaphase transition, protein ubiquitination	0	0	0	0	1	1	0	0	1	0	0	1	1	0	0	0	0	0	0	0	0	0	1	0	1	1	1	1	0	0	0	0	0	0	0	0	0	0	0	0	0	0	0
CPAR2_205610	cpar_Chr_2	1164663	969	1	0	Ortholog(s) have bilirubin transmembrane transporter activity, cadmium ion transmembrane transporter activity, role in bilirubin transport, cadmium ion transport, vacuole fusion, non-autophagic and fungal-type vacuole membrane localization	0	0	0	0	0	0	0	0	0	0	0	0	0	1	0	0	0	0	0	0	0	0	0	0	0	0	0	0	0	0	0	0	0	0	0	0	0	0	0	0	0	0	0
CPAR2_205630	cpar_Chr_2	1171663	75	1	0	Ortholog(s) have unfolded protein binding activity, role in mitochondrial proton-transporting ATP synthase complex assembly and integral component of mitochondrial membrane, mitochondrial inner membrane localization	0	0	0	0	0	0	0	0	0	0	0	0	0	0	0	0	0	0	0	0	0	0	0	0	0	0	0	0	0	0	0	0	0	0	0	0	0	0	0	0	0	0	0
CPAR2_205970	cpar_Chr_2	1244837	449	1	0	Predicted monooxygenase; transcriptionally induced by hydroxyaromatic substrates present in cultivation media	0	0	0	0	0	0	0	0	0	0	0	0	0	0	0	0	0	0	0	0	0	0	0	0	0	0	0	0	0	0	0	0	0	0	0	0	0	0	0	0	0	0	0
CPAR2_205990	cpar_Chr_2	1251006	221	1	0	Transcription factor involved in biofilm formation; has domain(s) with predicted nucleic acid binding, zinc ion binding activity and intracellular localization	0	0	0	0	0	0	0	0	0	0	0	0	0	0	0	0	0	0	0	0	0	0	0	0	0	0	0	0	0	0	0	0	0	0	0	0	0	0	0	0	0	0	0
CPAR2_206090	cpar_Chr_2	1283295	539	1	0	Ortholog(s) have dolichyl pyrophosphate Man9GlcNAc2 alpha-1,3-glucosyltransferase activity, hexosyltransferase activity	0	0	0	0	0	0	0	0	0	0	0	0	0	0	0	0	0	0	0	0	0	0	0	0	0	0	0	0	0	0	0	0	0	0	0	0	0	0	0	0	0	0	0
CPAR2_206130	cpar_Chr_2	1294855	1149	2	0	Ortholog(s) have structural constituent of cytoskeleton activity, role in fungal-type cell wall organization, negative regulation of microtubule depolymerization and microtubule localization	0	0	0	0	0	0	0	0	0	0	0	0	0	0	0	0	0	0	0	0	0	0	0	0	0	0	0	0	0	0	0	0	0	0	0	0	0	0	0	0	0	0	0
CPAR2_206240	cpar_Chr_2	1319044	328	83	1	Ortholog(s) have role in cytogamy, maintenance of protein location in cell cortex, regulation of termination of mating projection growth and integral component of plasma membrane, mating projection tip localization	0	1	0	1	1	1	1	1	1	0	0	1	1	0	0	1	1	1	0	0	0	0	1	1	1	1	1	1	0	1	0	0	0	0	1	1	0	0	0	0	0	0	0
CPAR2_206250	cpar_Chr_2	1322266	112	1	0	Has domain(s) with predicted phospholipid binding activity	0	0	0	0	0	0	0	0	0	0	0	0	0	0	0	0	0	0	0	0	0	0	0	0	0	0	0	0	0	0	0	0	0	0	0	0	0	0	0	0	0	0	0
CPAR2_206300	cpar_Chr_2	1334303	485	1	0	Ortholog(s) have role in mRNA splicing, via spliceosome and transcriptionally active chromatin localization	0	0	0	0	0	0	0	0	0	0	0	0	0	0	0	0	0	0	0	0	0	0	0	0	0	0	0	0	0	0	0	0	0	0	0	0	0	0	0	0	0	0	0
CPAR2_206320	cpar_Chr_2	1339472	1261	2	0	Ortholog(s) have fungal-type vacuole membrane, vacuole-mitochondrion membrane contact site localization	0	0	0	0	0	0	0	0	0	0	0	0	0	0	0	0	0	0	0	0	0	0	0	0	0	0	0	0	0	0	0	0	0	0	0	0	0	0	0	0	0	0	0
CPAR2_206400	cpar_Chr_2	1361840	226	2	0	Ortholog(s) have nuclear localization sequence binding activity, role in exit from mitosis, protein import into nucleus and cellular bud neck, cellular bud tip, cytosol, mitotic spindle midzone, nuclear periphery localization	0	0	0	0	0	0	0	0	0	0	0	0	0	0	0	0	0	0	0	0	0	0	0	0	0	0	0	0	0	0	0	0	0	0	0	0	0	0	0	0	0	0	0
CPAR2_206420	cpar_Chr_2	1366281	110	1	0	Has domain(s) with predicted role in transport and integral component of membrane localization	0	0	0	0	0	0	0	0	0	0	0	0	0	0	0	0	0	0	0	0	0	0	0	0	0	0	0	0	0	0	0	0	0	0	0	0	0	0	0	0	0	0	0
CPAR2_206610	cpar_Chr_2	1402713	7	6	0	Ortholog(s) have protein serine/threonine kinase activity	0	1	0	1	0	0	0	1	0	0	0	0	0	0	0	0	1	0	0	0	0	0	0	0	0	0	0	0	0	0	0	0	0	0	0	1	0	0	0	0	0	0	0
CPAR2_206660	cpar_Chr_2	1410665	5	3	0	Ortholog(s) have protein histidine kinase binding, transferase activity, transferring phosphorus-containing groups activity, role in osmosensory signaling via phosphorelay pathway and cytoplasm, nucleus localization	0	0	0	0	0	0	0	0	0	0	0	0	0	0	0	0	0	0	0	0	0	0	0	0	0	0	0	0	0	0	0	0	0	0	0	0	0	0	0	0	0	0	0
CPAR2_206670	cpar_Chr_2	1413126	30	1	0	Ortholog(s) have dol-P-Man:Man(6)GlcNAc(2)-PP-Dol alpha-1,2-mannosyltransferase activity, dol-P-Man:Man(8)GlcNAc(2)-PP-Dol alpha-1,2-mannosyltransferase activity, mannosyltransferase activity	0	0	0	0	0	0	0	0	0	0	0	0	0	0	0	0	0	0	0	0	0	0	0	0	0	0	0	0	0	0	0	0	0	0	0	0	0	0	0	0	0	0	0
CPAR2_206720	cpar_Chr_2	1423124	61	1	1	Ortholog of S. cerevisiae : YGR117C, C. albicans SC5314 : C1_06560W_A, C. glabrata CBS138 : CAGL0L04818g, C. dubliniensis CD36 : Cd36_06150 and C. auris B8441 : B9J08_003679	0	0	0	0	0	0	0	0	0	0	0	0	0	0	0	0	0	0	0	0	0	0	0	0	0	0	0	0	2	0	0	0	0	0	0	0	0	0	0	0	0	0	0
CPAR2_206790	cpar_Chr_2	1441332	21	2	0	Ortholog(s) have thiol-dependent deubiquitinase activity, role in negative regulation of mitochondrial fusion, protein deubiquitination and nucleus localization	0	0	0	0	0	0	0	0	0	0	0	0	0	0	0	0	0	0	0	0	0	0	0	0	0	0	0	0	0	0	0	0	0	0	0	0	0	0	0	0	0	0	0
CPAR2_206810	cpar_Chr_2	1448222	1210	6	0	Ortholog(s) have glutamate synthase (NADH) activity and role in L-glutamate biosynthetic process, ammonia assimilation cycle, glutamine family amino acid metabolic process, invasive filamentous growth	0	0	0	0	0	0	0	0	0	0	0	0	0	0	0	0	0	0	0	0	0	0	0	0	0	0	0	0	0	0	0	0	0	0	0	0	0	0	0	0	0	0	0
CPAR2_206860	cpar_Chr_2	1459370	234	1	0	Ortholog(s) have chromatin binding activity	0	0	0	0	0	0	0	0	0	0	0	0	0	0	0	0	0	0	0	0	0	0	0	0	0	0	0	0	0	0	0	0	0	0	0	0	0	0	0	0	0	0	0
CPAR2_206930	cpar_Chr_2	1478077	353	6	0	Ortholog(s) have GDP binding, RNA NAD-cap (NAD-forming) hydrolase activity, RNA pyrophosphohydrolase activity, enzyme regulator activity, phosphodiesterase decapping endonuclease activity	0	0	0	0	0	0	0	0	0	0	0	0	0	0	0	0	0	0	0	0	0	0	0	0	0	0	0	0	0	0	0	0	0	0	0	0	0	0	0	0	0	0	0
CPAR2_206990	cpar_Chr_2	1488395	253	1	0	Has domain(s) with predicted electron transfer activity, heme binding, iron ion binding, monooxygenase activity, oxidoreductase activity and acting on paired donors, more	0	0	0	0	0	0	0	0	0	0	0	0	0	0	0	0	0	0	0	0	0	0	0	0	0	0	0	0	0	0	0	0	0	0	0	0	0	0	0	0	0	0	0
CPAR2_207160	cpar_Chr_2	1526657	200	1	0	Ortholog of C. albicans SC5314 : C1_08440C_A, C. dubliniensis CD36 : Cd36_07950, C. auris B8441 : B9J08_000817, Debaryomyces hansenii CBS767 : DEHA2F12958g and Pichia stipitis Pignal : PICST_30273	0	0	0	0	0	0	0	0	0	0	0	0	0	0	0	0	0	0	0	0	0	0	0	0	0	0	0	0	0	0	0	0	0	0	0	0	0	0	0	0	0	0	0
CPAR2_207370	cpar_Chr_2	1568637	106	1	0	Ortholog(s) have N-acetylglucosaminylphosphatidylinositol deacetylase activity	0	0	0	0	0	0	0	0	0	0	0	0	0	0	0	0	0	0	0	0	0	0	0	0	0	0	0	0	0	0	0	0	0	0	0	0	0	0	0	0	0	0	0
CPAR2_207420	cpar_Chr_2	1580155	240	1	1	Has domain(s) with predicted ATP binding, ATPase, ATPase-coupled transmembrane transporter activity, nucleoside-triphosphatase activity, nucleotide binding activity and role in transmembrane transport	0	0	0	0	0	0	0	0	0	0	0	0	0	0	0	0	0	0	0	0	0	0	0	0	0	2	0	0	0	0	0	0	0	0	0	0	0	0	0	0	0	0	0
CPAR2_207500	cpar_Chr_2	1598174	50	7	0	Has domain(s) with predicted ATP binding, protein kinase activity, protein serine/threonine kinase activity, transferase activity, transferring phosphorus-containing groups activity and role in protein phosphorylation	0	0	0	0	0	0	0	0	0	0	0	0	0	0	0	0	0	0	0	0	0	0	0	0	0	0	0	0	0	0	0	0	0	0	0	0	0	0	0	0	0	0	0
CPAR2_207530	cpar_Chr_2	1605450	33	15	1	Ortholog of S. cerevisiae : TMA16, C. albicans SC5314 : C1_09330W_A, C. glabrata CBS138 : CAGL0K09042g, C. dubliniensis CD36 : Cd36_08800 and C. auris B8441 : B9J08_002306	0	0	0	0	0	0	0	0	0	0	0	0	0	0	0	0	0	0	0	0	0	0	0	0	0	0	0	0	0	0	0	0	0	0	0	0	0	0	0	0	0	0	0
CPAR2_207600	cpar_Chr_2	1630652	819	2	2	Ortholog of C. albicans SC5314 : C1_09310C_A, C. dubliniensis CD36 : Cd36_08780, Candida tenuis NRRL Y-1498 : CANTEDRAFT_96030 and Debaryomyces hansenii CBS767 : DEHA2F10758g	0	0	0	0	0	0	0	0	0	0	0	0	0	0	0	0	0	0	0	0	0	0	0	0	0	0	0	0	0	0	0	0	0	0	0	0	0	0	0	0	0	0	0
CPAR2_207610	cpar_Chr_2	1632570	450	1	0	Putative N-acetyl-gamma-glutamyl-phosphate reductase, acetylglutamate kinase; role in arginine biosynthesis	0	0	0	0	0	0	0	0	0	0	0	0	0	0	0	0	0	0	0	0	0	0	0	0	0	0	0	0	0	0	0	0	0	0	0	0	0	0	0	0	0	0	0
CPAR2_207630	cpar_Chr_2	1635755	111	9	0	Ortholog(s) have role in ascospore-type prospore membrane formation, membrane fusion, vesicle docking involved in exocytosis	0	0	0	0	0	0	0	0	0	0	0	0	0	0	0	0	0	0	0	0	0	0	0	0	0	0	0	0	0	0	0	0	0	0	0	0	0	0	1	1	1	1	1
CPAR2_207640	cpar_Chr_2	1636697	106	3	0	Ortholog(s) have RNA binding, RNA helicase activity, RNA strand annealing activity	0	0	0	0	0	0	0	0	0	0	0	0	0	0	0	0	0	0	0	0	0	0	0	0	0	0	0	0	0	0	0	0	0	0	0	0	0	0	0	0	0	0	0
CPAR2_207680	cpar_Chr_2	1643806	226	2	0	Ortholog(s) have telomerase RNA reverse transcriptase activity, telomerase activity, telomeric DNA binding activity and role in telomere maintenance via telomerase	0	0	0	0	0	0	0	0	0	0	0	0	0	0	0	0	0	0	0	0	0	0	0	0	0	0	0	0	0	0	0	0	0	0	0	0	0	0	0	0	0	0	0
CPAR2_207760	cpar_Chr_2	1663496	250	1	1	Ortholog of Candida metapsilosis : CMET_2799, Candida orthopsilosis Co 90-125 : CORT_0A07110 and Candida orthopsilosis NEW ASSEMBLY : CORT1A07110	0	0	0	0	0	0	0	0	0	0	0	0	0	0	0	0	0	0	0	0	0	0	0	0	0	0	0	0	0	0	0	0	0	0	0	0	0	0	0	0	0	0	0
CPAR2_207820	cpar_Chr_2	1681494	226	1	0	Ortholog(s) have U6 snRNA binding activity and role in mRNA cis splicing, via spliceosome, mRNA splicing, via spliceosome	0	0	0	0	0	0	0	0	0	0	0	0	0	0	0	0	0	0	0	0	0	0	0	0	0	0	0	0	0	0	0	0	0	0	0	0	0	0	0	0	0	0	0
CPAR2_207960	cpar_Chr_2	1710553	310	1	0	Ortholog(s) have role in endonucleolytic cleavage in ITS1 to separate SSU-rRNA from 5.8S rRNA and LSU-rRNA from tricistronic rRNA transcript (SSU-rRNA, 5.8S rRNA, LSU-rRNA), rRNA processing, ribosomal small subunit biogenesis	0	0	0	0	0	0	0	0	0	0	0	0	0	0	0	0	0	0	0	0	0	0	0	0	0	0	0	0	0	0	0	0	0	0	0	0	0	0	0	0	0	0	0
CPAR2_207970	cpar_Chr_2	1713450	549	6	0	Ortholog of C. albicans SC5314 : C1_11430W_A, C. dubliniensis CD36 : Cd36_10720, C. auris B8441 : B9J08_001470 and Candida tenuis NRRL Y-1498 : CANTEDRAFT_92640	0	1	0	1	0	0	0	1	0	0	0	0	0	0	0	0	1	0	0	0	0	0	0	0	0	0	0	0	0	0	0	0	0	0	0	1	0	0	0	0	0	0	0
CPAR2_208010	cpar_Chr_2	1724253	202	1	0	Ortholog(s) have GTPase activity, role in mature ribosome assembly and cytoplasm localization	0	0	0	0	0	0	0	0	0	0	0	0	0	0	0	0	0	0	0	0	0	0	0	0	0	0	0	0	0	0	0	0	0	0	0	0	0	0	0	0	0	0	0
CPAR2_208380	cpar_Chr_2	1796147	41	2	0	Ortholog(s) have role in regulation of fungal-type cell wall biogenesis, regulation of mitotic cell cycle and cellular bud neck, incipient cellular bud site localization	0	0	0	0	0	0	0	0	0	0	0	0	0	0	0	0	0	0	0	0	0	0	0	0	0	0	0	0	0	0	0	0	0	0	0	0	0	0	0	0	0	0	0
CPAR2_208430	cpar_Chr_2	1807734	86	1	0	Ortholog of C. albicans SC5314 : C1_07900W_A/COI1, C. dubliniensis CD36 : Cd36_07430, Candida tropicalis MYA-3404 : CTRG_03988 and Candida albicans WO-1 : CAWG_00630	0	0	0	0	0	0	0	0	0	0	0	0	0	0	0	0	0	0	0	0	0	0	0	0	0	0	0	0	0	0	0	0	0	0	0	0	0	0	0	0	0	0	0
CPAR2_208460	cpar_Chr_2	1810267	410	1	0	Ortholog(s) have role in protein glycosylation, protein retention in ER lumen and membrane localization	0	0	0	0	0	0	0	0	0	0	0	0	0	0	0	0	0	0	0	0	0	0	0	0	0	0	0	0	0	0	0	0	0	0	0	0	0	0	0	0	0	0	0
CPAR2_208470	cpar_Chr_2	1813067	71	2	0	Ortholog(s) have role in rRNA processing and cytoplasm localization	0	0	0	0	0	0	0	0	0	0	0	0	0	0	0	0	0	0	0	0	0	0	0	0	0	0	0	0	0	0	0	0	0	0	0	0	0	0	0	0	0	0	0
CPAR2_208610	cpar_Chr_2	1847866	590	1	0	Ortholog(s) have beta-tubulin binding, kinetochore binding, microtubule binding activity and role in attachment of spindle microtubules to kinetochore, mitotic spindle assembly	0	0	0	0	0	0	0	0	0	0	0	0	0	0	0	0	0	0	0	0	0	0	0	0	0	0	0	0	0	0	0	0	0	0	0	0	0	0	0	0	0	0	0
CPAR2_208630	cpar_Chr_2	1853619	13	1	0	Ortholog(s) have double-stranded DNA helicase activity, role in mitochondrial DNA metabolic process and mitochondrial matrix localization	0	0	0	0	0	0	0	0	0	0	0	0	0	0	0	0	0	0	0	0	0	0	0	0	0	0	0	0	0	0	0	0	0	0	0	0	0	0	0	0	0	0	0
CPAR2_208670	cpar_Chr_2	1860004	350	13	0	Ortholog(s) have lipid binding activity and role in endoplasmic reticulum membrane organization, protein localization to plasma membrane, regulation of phosphatidylinositol dephosphorylation	0	0	0	0	0	0	0	0	0	0	0	0	0	0	0	0	0	0	0	0	0	0	0	0	0	0	0	0	0	0	0	0	0	0	0	0	0	0	0	0	0	0	0
CPAR2_208710	cpar_Chr_2	1868593	394	14	2	Has domain(s) with predicted RNA binding, pseudouridine synthase activity and role in pseudouridine synthesis	0	0	0	0	0	0	0	0	0	0	0	0	0	0	0	0	0	0	0	0	0	0	0	0	0	0	0	0	0	0	0	0	0	0	0	0	0	0	0	0	0	0	0
CPAR2_208730	cpar_Chr_2	1873711	321	1	0	Ortholog(s) have AP-2 adaptor complex, cellular bud neck localization	0	0	0	0	0	1	0	0	0	0	0	0	0	0	0	0	0	0	0	0	0	0	0	0	0	0	0	0	0	0	0	0	0	0	0	0	0	0	0	0	0	0	0
CPAR2_208890	cpar_Chr_2	1909503	169	2	0	Ortholog(s) have role in regulation of glycogen biosynthetic process, regulation of glycogen catabolic process	0	0	0	0	0	0	0	0	0	0	0	0	0	0	0	0	0	0	0	0	0	0	0	0	0	0	0	0	0	0	0	0	0	0	0	0	0	0	0	0	0	0	0
CPAR2_209240	cpar_Chr_2	1984523	360	1	0	Ortholog(s) have pyruvate kinase activity, role in canonical glycolysis, glycolytic process, pyruvate biosynthetic process, pyruvate metabolic process and cytoplasm, intracellular anatomical structure localization	0	0	0	0	0	0	0	0	0	0	0	0	0	0	0	0	0	0	0	0	0	0	0	0	0	0	0	0	0	0	0	0	0	0	0	0	0	0	0	0	0	0	0
CPAR2_209310	cpar_Chr_2	1993798	950	1	0	Ortholog(s) have role in autophagy of mitochondrion, intracellular signal transduction and mitochondrion, plasma membrane localization	0	0	0	0	0	0	0	0	0	0	0	0	0	0	0	0	0	0	0	0	0	0	0	0	0	0	0	0	0	0	0	0	0	0	0	0	0	0	0	0	0	0	0
CPAR2_209400	cpar_Chr_2	2014202	110	1	0	Ortholog(s) have ATPase activity, role in fatty acid metabolic process, protein import into peroxisome matrix, receptor recycling, protein targeting to peroxisome, protein unfolding and cytosol, peroxisome localization	0	0	0	0	0	0	0	0	0	0	0	0	0	0	0	0	0	0	0	0	0	0	0	0	0	0	0	0	0	0	0	0	0	0	0	0	0	0	0	0	0	0	0
CPAR2_209520	cpar_Chr_2	2033838	53	15	0	Ortholog(s) have MAP kinase kinase activity and role in autophagy of peroxisome, cell wall integrity MAPK cascade, positive regulation of calcium-mediated signaling, regulation of fungal-type cell wall organization, signal transduction	0	0	0	0	0	0	0	0	0	0	0	0	0	0	0	0	0	0	0	0	0	0	0	0	0	0	0	0	0	0	0	0	0	0	0	0	0	0	0	0	0	0	0
CPAR2_209550	cpar_Chr_2	2041294	394	31	1	Ortholog(s) have role in cellular response to methylmercury	0	0	0	0	0	0	0	0	0	1	0	0	0	0	0	0	0	0	0	0	0	0	0	0	0	0	0	0	0	0	0	0	1	0	0	0	0	0	0	0	0	0	0
CPAR2_209560	cpar_Chr_2	2047276	1490	1	0	Ortholog(s) have nucleic acid binding activity	0	0	0	0	0	0	0	0	0	0	0	0	0	0	0	0	0	0	0	0	0	0	0	0	0	0	0	0	0	0	0	0	0	0	0	0	0	0	0	0	0	0	0
CPAR2_209650	cpar_Chr_2	2060781	711	1	0	Ortholog(s) have role in chromatin remodeling, endoplasmic reticulum organization, histone exchange and Swr1 complex localization	0	0	0	0	0	0	0	0	0	0	0	0	0	0	0	0	0	0	0	0	0	0	0	0	0	0	0	0	0	0	0	0	0	0	0	0	0	0	0	0	0	0	0
CPAR2_209670	cpar_Chr_2	2065892	452	1	0	Ortholog of C. albicans SC5314 : C2_04750W_A, C. dubliniensis CD36 : Cd36_19320, C. auris B8441 : B9J08_002950 and Candida tenuis NRRL Y-1498 : CANTEDRAFT_113478	0	0	0	0	0	0	0	0	0	0	0	0	0	0	0	0	0	0	0	0	0	0	0	0	0	0	0	0	0	0	0	0	0	0	0	0	0	0	0	0	0	0	0
CPAR2_209680	cpar_Chr_2	2069801	286	2	0	Has domain(s) with predicted transmembrane transporter activity, role in transmembrane transport and integral component of membrane localization	0	0	0	0	0	0	0	0	0	0	0	0	0	0	0	0	0	0	0	0	0	0	0	0	0	0	0	0	0	0	0	0	0	0	0	0	0	0	0	0	0	0	0
CPAR2_209700	cpar_Chr_2	2075419	404	1	0	Has domain(s) with predicted transmembrane transporter activity, role in transmembrane transport and integral component of membrane localization	0	0	0	0	0	0	0	0	0	0	0	0	0	0	0	0	0	0	0	0	0	0	0	0	0	0	0	0	0	0	0	0	0	0	0	0	0	0	0	0	0	0	0
CPAR2_209710	cpar_Chr_2	2076194	100	3	0	Ortholog of C. albicans SC5314 : C2_04740C_A, C. dubliniensis CD36 : Cd36_19310, C. auris B8441 : B9J08_002949 and Candida tenuis NRRL Y-1498 : CANTEDRAFT_113479	0	0	0	0	0	0	0	0	0	0	0	0	0	0	0	0	0	0	0	0	0	0	0	0	0	0	0	0	0	0	0	0	0	0	0	0	0	0	0	0	0	0	0
CPAR2_209750	cpar_Chr_2	2087728	249	1	0	Has domain(s) with predicted DNA binding, chromatin binding activity	0	0	0	0	0	0	0	0	0	0	0	0	0	0	0	0	0	0	0	0	0	0	0	0	0	0	0	0	0	0	0	0	0	0	0	0	0	0	0	0	0	0	0
CPAR2_209810	cpar_Chr_2	2109005	42	1	0	Has domain(s) with predicted acyl-CoA hydrolase activity and role in acyl-CoA metabolic process	0	0	0	0	0	0	0	0	0	0	0	0	0	0	0	0	0	0	0	0	0	0	0	0	0	0	0	0	0	0	0	0	0	0	0	0	0	0	0	0	0	0	0
CPAR2_209820	cpar_Chr_2	2111457	184	1	0	Ortholog(s) have acyl-CoA hydrolase activity, role in fatty acid beta-oxidation, fatty acid oxidation and peroxisome localization	0	0	0	0	0	0	0	0	0	0	0	0	0	0	0	0	0	0	0	0	0	0	0	0	0	0	0	0	0	0	0	0	0	0	0	0	0	0	0	0	0	0	0
CPAR2_209940	cpar_Chr_2	2134161	152	1	0	Ortholog(s) have role in cytoplasm to vacuole transport by the Cvt pathway, intra-Golgi vesicle-mediated transport and Golgi transport complex localization	0	0	0	0	0	0	0	0	0	0	0	0	0	0	0	0	0	0	0	0	0	0	0	0	0	0	0	0	0	0	0	0	0	0	0	0	0	0	0	0	0	0	0
CPAR2_209970	cpar_Chr_2	2139766	245	1	0	Ortholog of C. albicans SC5314 : C2_05820W_A, C. dubliniensis CD36 : Cd36_20260, Pichia stipitis Pignal : PICST_59330, Candida tropicalis MYA-3404 : CTRG_01526 and Candida albicans WO-1 : CAWG_04328	0	0	0	0	0	0	0	0	0	0	0	0	0	0	0	0	0	0	0	0	0	0	0	0	0	0	0	0	0	0	0	0	0	0	0	0	0	0	0	0	0	0	0
CPAR2_210120	cpar_Chr_2	2167083	642	2	0	Has domain(s) with predicted oxidoreductase activity	0	0	0	0	0	0	0	0	0	0	0	0	0	0	0	0	0	0	0	0	0	0	0	0	0	0	0	0	0	0	0	0	0	0	0	0	0	0	0	0	0	0	0
CPAR2_210160	cpar_Chr_2	2174146	193	20	4	Ortholog(s) have rRNA (adenine) methyltransferase activity and nucleolus localization	0	0	0	1	0	0	1	0	0	0	0	0	0	0	0	0	0	1	0	0	0	0	0	0	0	0	0	0	0	0	0	0	0	0	0	1	0	0	0	0	0	0	0
CPAR2_210170	cpar_Chr_2	2176815	629	1	0	Ortholog(s) have role in maturation of 5.8S rRNA from tricistronic rRNA transcript (SSU-rRNA, 5.8S rRNA, LSU-rRNA), maturation of LSU-rRNA from tricistronic rRNA transcript (SSU-rRNA, 5.8S rRNA and LSU-rRNA), more	0	0	0	0	0	0	1	0	0	0	0	0	0	0	0	0	0	0	0	0	0	0	0	0	0	0	0	0	0	0	0	0	0	0	0	0	0	0	0	0	0	0	0
CPAR2_210190	cpar_Chr_2	2179552	23	13	1	Ortholog of Candida orthopsilosis Co 90-125 : CORT_0A09470 and Candida orthopsilosis NEW ASSEMBLY : CORT1A09470	0	0	0	0	0	0	0	0	0	0	0	0	0	0	0	0	0	0	0	0	0	0	0	0	0	0	0	0	0	0	0	0	0	0	0	0	0	0	0	0	0	0	0
CPAR2_210280	cpar_Chr_2	2198903	348	1	0	Ortholog(s) have RNA binding activity, role in mRNA splicing, via spliceosome and U1 snRNP, U2-type prespliceosome localization	0	0	0	0	0	0	0	0	0	0	0	0	0	0	0	0	0	0	0	0	0	0	0	0	0	0	0	0	0	0	0	0	0	0	0	0	0	0	0	0	0	0	0
CPAR2_210310	cpar_Chr_2	2211917	2	8	1	Ortholog of C. albicans SC5314 : C2_01750C_A, C. dubliniensis CD36 : Cd36_16610, C. auris B8441 : B9J08_000157 and Candida tenuis NRRL Y-1498 : CANTEDRAFT_116868	0	0	0	0	0	0	0	0	0	0	0	0	0	0	0	0	0	0	0	0	0	0	0	0	0	0	0	0	0	0	0	0	0	0	0	0	0	0	0	0	0	0	0
CPAR2_210400	cpar_Chr_2	2228518	178	1	0	Ortholog(s) have mRNA (N6-adenosine)-methyltransferase activity and role in mRNA methylation, meiotic DNA replication initiation, meiotic cell cycle, negative regulation of pseudohyphal growth	0	0	0	0	0	0	0	0	0	0	0	0	0	0	0	0	0	0	0	0	0	0	0	0	0	0	0	0	0	0	0	0	0	0	0	0	0	0	0	0	0	0	0
CPAR2_210590	cpar_Chr_2	2274384	470	1	1	Ortholog(s) have aminopeptidase activity, metalloaminopeptidase activity, role in chaperone-mediated protein folding, proteolysis and extracellular region, fungal-type vacuole lumen localization	0	0	0	0	0	0	0	0	0	0	0	0	0	0	0	0	0	0	0	0	0	0	0	0	0	0	0	0	0	2	0	0	0	0	0	0	0	0	0	0	0	0	0
CPAR2_210750	cpar_Chr_2	2299814	434	1	0	Has domain(s) with predicted transmembrane transporter activity, role in transmembrane transport and integral component of membrane localization	0	0	0	0	0	0	0	0	0	0	0	0	0	0	0	0	0	0	0	0	0	0	0	0	0	0	0	0	0	0	0	0	0	0	0	0	0	0	0	0	0	0	0
CPAR2_210840	cpar_Chr_2	2312904	235	1	0	Ortholog(s) have role in actin filament-based process, mRNA 3'-end processing, mRNA export from nucleus, mitotic cell cycle and nuclear retention of pre-mRNA at the site of transcription, more	0	0	0	0	0	0	0	0	0	0	0	0	0	0	0	0	0	0	0	0	0	0	0	0	0	0	0	0	0	0	0	0	0	1	0	0	0	0	0	0	0	0	0
CPAR2_210950	cpar_Chr_2	2334997	161	1	0	Ortholog(s) have role in autophagy of peroxisome, cytoplasm to vacuole transport by the Cvt pathway, establishment of cell polarity and filamentous growth of a population of unicellular organisms, more	0	0	0	0	0	0	0	0	0	0	0	0	0	0	0	0	0	0	0	0	0	0	0	0	0	0	0	0	0	0	0	0	0	0	0	0	0	0	0	0	0	0	0
CPAR2_210970	cpar_Chr_2	2338158	465	1	1	Ortholog(s) have rRNA binding activity, role in maturation of LSU-rRNA from tricistronic rRNA transcript (SSU-rRNA, 5.8S rRNA, LSU-rRNA) and nucleolus, preribosome localization	0	0	0	0	0	0	0	0	0	0	0	0	0	0	0	0	0	0	0	0	0	0	0	0	0	0	0	0	0	0	0	0	0	0	0	0	0	0	0	0	0	0	0
CPAR2_211070	cpar_Chr_2	2354757	256	2	2	Ortholog(s) have DNA translocase activity, RNA polymerase II general transcription initiation factor activity	0	0	0	0	0	0	0	0	0	0	0	0	0	0	0	0	0	0	0	0	0	0	0	0	0	0	0	0	0	0	0	0	0	0	0	0	0	0	0	0	0	0	0
CPAR2_211120	cpar_Chr_2	2364063	248	1	0	Ortholog(s) have cyclin-dependent protein kinase activating kinase activity	0	0	0	0	0	0	0	0	0	0	0	0	0	0	0	0	0	0	0	0	0	0	0	0	0	0	0	0	0	0	0	0	0	0	0	0	0	0	0	0	0	0	0
CPAR2_211140	cpar_Chr_2	2374078	192	0	0	Ortholog(s) have ferrous iron binding activity and role in peptidyl-diphthamide biosynthetic process from peptidyl-histidine	0	0	0	0	0	0	0	0	0	0	0	0	0	0	0	0	0	0	0	0	0	0	0	0	0	0	0	0	0	0	0	0	0	0	0	0	0	0	0	0	0	0	0
CPAR2_211160	cpar_Chr_2	2378618	107	1	1	Ortholog(s) have DNA ligase (ATP) activity, role in double-strand break repair via nonhomologous end joining and DNA ligase IV complex, nucleolus, nucleus localization	0	0	0	0	0	0	0	0	0	0	0	0	0	0	0	0	0	0	0	0	0	0	0	0	0	0	0	0	0	0	0	0	0	0	0	0	0	0	0	0	0	0	0
CPAR2_211230	cpar_Chr_2	2390629	2	1	1	Has domain(s) with predicted oxidoreductase activity, zinc ion binding activity	0	0	0	0	0	0	0	0	0	0	0	0	0	0	0	0	0	0	0	0	0	0	0	0	0	0	0	0	0	0	0	0	0	0	0	0	0	0	0	0	0	0	0
CPAR2_211360	cpar_Chr_2	2417963	255	1	1	Ortholog of C. albicans SC5314 : C2_03930C_A/SNF6, C. dubliniensis CD36 : Cd36_18570, C. auris B8441 : B9J08_000730 and Candida tenuis NRRL Y-1498 : CANTEDRAFT_115359	0	0	0	0	0	0	0	0	0	0	2	0	0	0	0	0	0	0	0	0	0	0	0	0	0	0	0	0	0	0	0	0	0	0	0	0	0	0	0	0	0	0	0
CPAR2_211420	cpar_Chr_2	2439774	3	1	0	Has domain(s) with predicted DNA binding, methyltransferase activity, zinc ion binding activity and role in DNA repair, regulation of transcription, DNA-templated	0	0	0	0	0	0	0	0	0	0	0	0	0	0	0	0	0	0	0	0	0	0	0	0	0	0	0	0	0	0	0	0	0	0	0	0	0	0	0	0	0	0	0
CPAR2_211550	cpar_Chr_2	2472230	473	9	3	Ortholog(s) have role in protein processing, pseudohyphal growth and plasma membrane localization	0	0	0	0	0	0	0	0	0	0	0	0	0	0	0	0	0	0	0	0	0	0	0	0	0	0	0	0	0	0	0	0	0	0	0	0	0	0	0	0	0	0	0
CPAR2_211600	cpar_Chr_2	2479994	476	1	0	Ortholog(s) have alpha-1,2-mannosyltransferase activity and role in GPI anchor biosynthetic process, plasmid maintenance	0	0	0	0	0	0	0	0	0	0	0	0	0	0	0	0	0	0	0	0	0	0	0	0	0	0	0	0	0	0	0	0	0	0	0	0	0	0	0	0	0	0	0
CPAR2_211710	cpar_Chr_2	2505277	22	0	0	Ortholog(s) have role in mRNA cis splicing, via spliceosome, spliceosomal snRNP assembly and U4/U6 x U5 tri-snRNP complex localization	0	0	0	0	0	0	0	0	0	0	0	0	0	0	0	0	0	0	0	0	0	0	0	0	0	0	0	0	0	0	0	0	0	0	0	0	0	0	0	0	0	0	0
CPAR2_211760	cpar_Chr_2	2529057	31	1	0	Ortholog(s) have phosphatidylinositol-4,5-bisphosphate binding activity	0	0	0	0	0	0	0	0	0	0	0	0	0	0	0	0	0	0	0	0	0	0	0	0	0	0	0	0	0	0	0	0	0	0	0	0	0	0	0	0	0	0	0
CPAR2_211810	cpar_Chr_2	2538728	130	0	0	Ortholog(s) have 2,3-bisphosphoglycerate-dependent phosphoglycerate mutase activity, phosphoglycerate mutase activity, role in gluconeogenesis, glycolytic process and cytosol, mitochondrial intermembrane space, mitochondrion localization	0	0	0	0	0	0	0	0	0	0	0	0	0	0	0	0	0	0	0	0	0	0	0	0	0	0	0	0	0	0	0	0	0	0	0	0	0	0	0	0	0	0	0
CPAR2_212130	cpar_Chr_2	2616042	577	2	2	Ortholog(s) have enzyme activator activity and role in protein N-linked glycosylation, protein O-linked glycosylation	0	0	0	0	0	0	0	0	0	0	0	0	0	0	2	0	0	0	0	0	0	0	0	0	0	0	0	0	0	0	0	0	0	0	0	0	0	0	0	0	0	0	0
CPAR2_212170	cpar_Chr_2	2628342	303	2	2	Ortholog(s) have transferase activity, role in maturation of SSU-rRNA and cytoplasm localization	0	0	0	0	0	0	0	0	0	0	0	0	0	0	0	0	0	0	0	0	0	0	0	0	0	0	0	0	0	0	0	0	0	0	0	0	0	0	0	0	0	0	0
CPAR2_212370	cpar_Chr_2	2667089	248	1	1	Has domain(s) with predicted amino acid transmembrane transporter activity, role in amino acid transmembrane transport and membrane localization	0	0	0	0	0	0	0	0	0	0	0	0	0	0	0	0	0	0	0	0	0	0	0	0	0	0	0	0	0	0	0	0	0	0	0	0	0	0	0	0	0	0	0
CPAR2_212430	cpar_Chr_2	2676769	664	1	0	Ortholog of S. cerevisiae : YML002W, C. albicans SC5314 : C2_02840C_A, C. dubliniensis CD36 : Cd36_17530, C. auris B8441 : B9J08_004968 and Candida tenuis NRRL Y-1498 : CANTEDRAFT_128807	0	0	0	0	0	0	0	0	0	0	0	0	0	0	0	0	0	0	0	0	0	0	0	0	0	0	0	0	0	0	0	0	0	0	0	0	0	0	0	0	0	0	0
CPAR2_212510	cpar_Chr_2	2693755	188	1	1	Ortholog of C. albicans SC5314 : C2_04090W_A, C. dubliniensis CD36 : Cd36_18730, C. auris B8441 : B9J08_004481 and Candida tenuis NRRL Y-1498 : CANTEDRAFT_135843	0	0	0	0	0	0	0	0	0	0	0	0	0	0	0	0	0	0	0	0	0	0	0	0	0	0	0	0	0	0	0	0	0	0	0	0	0	0	0	0	0	0	0
CPAR2_212520	cpar_Chr_2	2695723	237	1	0	Ortholog of C. albicans SC5314 : C2_04080W_A, C. dubliniensis CD36 : Cd36_18720, C. auris B8441 : B9J08_003622, Candida tenuis NRRL Y-1498 : cten_CGOB_00124 and Debaryomyces hansenii CBS767 : DEHA2D10824g	0	0	0	0	0	0	0	0	0	0	0	0	0	0	0	0	0	0	0	0	0	0	0	0	0	0	0	0	0	0	0	0	0	0	0	0	0	0	0	0	0	0	0
CPAR2_212580	cpar_Chr_2	2709669	1173	1	0	Has domain(s) with predicted role in mitotic sister chromatid cohesion	0	0	0	0	0	0	0	0	0	0	0	0	0	0	0	0	0	0	0	0	0	0	0	0	0	0	0	0	0	0	0	0	0	0	0	0	0	0	0	0	0	0	0
CPAR2_212620	cpar_Chr_2	2717780	551	6	6	Ortholog(s) have L-leucine transmembrane transporter activity, amino acid transmembrane transporter activity and role in amino acid transport, leucine import across plasma membrane, transmembrane transport	0	0	0	0	0	0	0	0	0	0	0	0	0	0	0	0	0	0	2	2	0	0	0	0	0	0	0	0	0	0	0	0	0	0	0	0	0	0	0	0	0	0	0
CPAR2_212660	cpar_Chr_2	2721802	208	0	0	Ortholog of Candida metapsilosis : CMET_472	0	0	0	0	0	0	0	0	0	0	0	0	0	0	0	0	0	0	0	0	0	0	0	0	0	0	0	0	0	0	0	0	0	0	0	0	0	0	0	0	0	0	0
CPAR2_212860	cpar_Chr_2	2763127	224	6	2	Ortholog(s) have fructose transmembrane transporter activity, glucose transmembrane transporter activity and role in fructose import across plasma membrane, glucose import across plasma membrane	0	0	0	0	0	0	0	0	0	0	0	0	0	0	0	0	0	0	0	0	0	0	0	0	0	0	0	0	0	0	0	0	0	0	0	0	0	0	0	0	0	0	0
CPAR2_213030	cpar_Chr_2	2787268	26	1	0	Ortholog(s) have oxidoreductase activity, acting on NAD(P)H activity	0	0	0	0	0	0	0	0	0	0	0	0	0	0	0	0	0	0	0	0	0	0	0	0	0	0	0	0	0	0	0	0	0	0	0	0	0	0	0	0	0	0	0
CPAR2_213190	cpar_Chr_2	2817236	345	1	1	Ortholog of C. albicans SC5314 : C2_00590W_A, C. dubliniensis CD36 : Cd36_15550, C. auris B8441 : B9J08_002200 and Candida tenuis NRRL Y-1498 : CANTEDRAFT_119026	0	0	0	0	0	0	0	0	0	0	0	0	0	0	0	0	0	0	0	0	0	0	0	0	0	0	0	0	0	0	0	0	0	0	0	0	0	0	0	0	0	0	0
CPAR2_213220	cpar_Chr_2	2822529	100	15	14	Ortholog of C. albicans SC5314 : C2_00560W_A, C. dubliniensis CD36 : Cd36_15520, Candida tropicalis MYA-3404 : CTRG_01111 and Candida albicans WO-1 : CAWG_03836	0	0	0	0	2	2	0	0	0	0	0	0	0	0	0	0	0	0	0	0	0	0	0	0	0	0	0	0	0	0	0	0	0	0	0	0	0	0	0	0	0	0	0
CPAR2_213240	cpar_Chr_2	2827131	206	1	1	Has domain(s) with predicted amino acid transmembrane transporter activity, role in amino acid transmembrane transport, amino acid transport, transmembrane transport and integral component of membrane, membrane localization	0	0	0	0	0	0	0	0	0	0	0	0	0	0	0	0	0	0	0	0	0	0	0	0	0	0	0	0	0	0	0	0	0	0	0	0	0	0	0	0	0	0	0
CPAR2_213260	cpar_Chr_2	2831671	44	1	0	Ortholog(s) have role in budding cell bud growth, fungal-type cell wall biogenesis, pseudohyphal growth	0	0	0	0	0	0	0	0	0	0	0	0	0	0	0	0	0	0	0	0	0	0	0	0	0	0	0	0	0	0	0	0	0	0	0	0	0	0	0	0	0	0	0
CPAR2_213280	cpar_Chr_2	2835733	177	2	2	Has domain(s) with predicted DNA-binding transcription factor activity, RNA polymerase II-specific, zinc ion binding activity, role in regulation of transcription, DNA-templated and nucleus localization	0	0	0	0	0	0	0	0	0	0	0	0	0	0	0	0	0	0	0	0	0	0	0	0	0	0	0	0	0	0	0	0	0	0	0	0	0	0	0	0	0	0	0
CPAR2_213670	cpar_Chr_2	2914881	246	1	1	Ortholog(s) have fungal-type cell wall localization	0	0	0	0	0	0	0	0	0	0	0	0	0	0	0	0	0	0	0	0	0	0	0	0	0	0	0	0	0	0	2	0	0	0	0	0	0	0	0	0	0	0	0
CPAR2_213810	cpar_Chr_2	2939850	384	3	0	Ortholog(s) have ubiquitin protein ligase activity, role in protein import into peroxisome matrix, protein monoubiquitination and integral component of peroxisomal membrane, peroxisomal importomer complex localization	0	0	0	0	0	0	0	0	0	0	0	0	0	0	0	0	0	0	1	1	0	0	0	0	0	0	0	0	0	0	0	0	0	0	0	0	0	0	0	0	0	0	0
CPAR2_213820	cpar_Chr_2	2940927	224	1	0	Ortholog(s) have S-methyl-5-thioribose-1-phosphate isomerase activity and role in L-methionine salvage from methylthioadenosine	0	0	0	0	0	0	0	0	0	0	0	0	0	0	0	0	0	0	0	0	0	0	0	0	0	0	0	0	0	0	0	0	0	0	0	0	0	0	0	0	0	0	0
CPAR2_213830	cpar_Chr_2	2945773	29	1	0	Ortholog(s) have role in Golgi to vacuole transport, ascospore wall assembly, cellular sphingolipid homeostasis, retrograde transport, endosome to Golgi and GARP complex, Golgi apparatus localization	0	0	0	0	0	0	0	0	0	0	0	0	0	0	0	0	0	0	0	0	0	0	0	0	0	0	0	0	0	0	0	0	0	0	0	0	0	0	0	0	0	0	0
CPAR2_213860	cpar_Chr_2	2948661	559	2	0	Ortholog(s) have role in cellular response to glucose starvation, negative regulation of DNA-binding transcription factor activity, protein catabolic process in the vacuole and response to unfolded protein, more	0	0	0	0	0	0	0	0	0	0	0	0	0	0	0	0	0	0	1	1	0	0	0	0	0	0	0	0	0	0	0	0	0	0	0	0	0	0	0	0	0	0	0
CPAR2_213900	cpar_Chr_2	2959300	49	3	3	Has domain(s) with predicted 2-oxoglutarate-dependent dioxygenase activity, L-ascorbic acid binding, iron ion binding, oxidoreductase activity, acting on paired donors, with incorporation or reduction of molecular oxygen activity	0	0	0	0	0	0	0	0	0	0	0	0	0	0	0	0	0	0	0	0	0	0	0	0	0	2	0	0	0	0	0	0	0	0	0	0	0	0	0	0	0	0	0
CPAR2_213940	cpar_Chr_2	2968964	134	1	0	Putative serine and threonine ammonia lyase; similar but not orthologous to S. cerevisiae Cha1; not predicted to be present in mitochondrial nucleoids	0	0	1	0	0	0	0	0	0	0	0	0	0	0	0	0	0	0	0	0	0	0	0	0	0	0	0	0	0	0	0	0	0	0	0	0	0	0	0	0	0	0	0
CPAR2_213970	cpar_Chr_2	2975937	411	1	0	Ortholog(s) have phosphatidylinositol-3-phosphate binding activity	0	0	0	0	0	0	0	0	0	0	0	0	0	0	0	0	0	0	0	0	0	0	0	0	0	0	0	0	0	0	0	0	0	0	0	0	0	0	0	0	0	0	0
CPAR2_214010	cpar_Chr_2	2985347	539	1	1	Has domain(s) with predicted glycosyltransferase activity and role in protein glycosylation	0	0	0	0	0	0	0	0	0	0	0	0	0	0	0	0	0	0	0	0	0	0	0	0	0	0	0	0	0	0	0	0	0	0	0	0	0	0	0	0	0	0	0
CPAR2_214040	cpar_Chr_2	2993063	318	19	0	Ortholog(s) have cyclin-dependent protein serine/threonine kinase activator activity, cyclin-dependent protein serine/threonine kinase regulator activity	0	0	0	0	0	0	0	0	0	0	0	0	0	0	0	0	0	0	0	0	0	0	0	0	0	0	0	0	0	0	0	0	0	0	0	0	0	0	0	0	0	0	0
CPAR2_214180	cpar_Chr_2	3021936	54	1	1		0	0	0	0	0	0	0	0	0	0	0	0	0	0	0	0	0	0	0	0	0	0	0	0	0	0	0	0	0	0	0	0	0	0	0	0	0	0	0	0	0	0	0
CPAR2_700030	cpar_Chr_7	7928	711	1	1	Has domain(s) with predicted ATP binding, ATPase, ATPase-coupled transmembrane transporter activity, nucleoside-triphosphatase activity, nucleotide binding activity	0	0	0	0	0	0	0	0	0	0	2	0	0	0	0	0	0	0	0	0	0	0	0	0	0	0	0	0	0	0	0	0	0	0	0	0	0	0	0	0	0	0	0
CPAR2_700050	cpar_Chr_7	13390	690	1	1	Has domain(s) with predicted sulfate transmembrane transporter activity, role in sulfate transport and integral component of membrane localization	0	0	0	0	0	0	0	0	0	0	0	0	0	0	0	0	0	0	0	0	0	0	0	0	0	0	0	0	0	0	0	0	0	0	0	0	0	0	0	0	0	0	0
CPAR2_700130	cpar_Chr_7	31200	200	1	0	Ortholog(s) have role in cellular carbohydrate metabolic process	0	0	0	0	0	0	0	0	0	0	0	0	0	0	0	0	0	0	0	0	0	0	0	0	0	0	0	0	0	0	0	0	0	0	0	0	0	0	0	0	0	0	0
CPAR2_700200	cpar_Chr_7	40124	191	1	0	Ortholog(s) have SNARE binding, polyubiquitin modification-dependent protein binding, ubiquitin binding activity	0	0	0	0	0	0	0	0	0	0	0	0	0	0	0	0	0	0	0	0	0	0	0	0	0	0	0	0	0	0	0	0	0	0	0	0	0	0	0	0	0	0	0
CPAR2_700280	cpar_Chr_7	53354	373	1	1	Ortholog(s) have MAP kinase activity and role in ascospore wall assembly, negative regulation of sporulation resulting in formation of a cellular spore, protein autophosphorylation, protein phosphorylation	0	0	0	0	0	0	0	0	0	0	0	0	0	0	0	0	0	0	0	0	2	0	0	0	0	0	0	0	0	0	0	0	0	0	0	0	0	0	0	0	0	0	0
CPAR2_700710	cpar_Chr_7	158394	1015	1	0	Ortholog(s) have protein kinase activity, protein serine/threonine kinase activity	0	0	0	0	0	0	0	0	0	0	0	0	0	0	0	0	0	0	0	0	0	0	0	0	0	0	0	0	0	0	0	0	0	0	0	0	0	0	0	0	0	0	0
CPAR2_700840	cpar_Chr_7	184344	242	1	1	Ortholog of C. albicans SC5314 : C1_10050W_A, C. dubliniensis CD36 : Cd36_09450, Pichia stipitis Pignal : PICST_30831 and Candida guilliermondii ATCC 6260 : PGUG_04945	0	0	0	0	0	0	0	0	0	0	0	0	0	0	0	0	0	0	0	0	0	0	0	0	0	0	0	0	0	0	0	0	0	0	0	0	0	0	0	0	0	0	0
CPAR2_700960	cpar_Chr_7	215290	639	6	6	Ortholog(s) have DNA-binding transcription factor activity	0	0	0	0	0	0	0	0	0	0	0	0	0	0	0	0	0	0	0	0	0	0	0	0	0	0	0	0	0	0	0	0	0	0	0	0	0	0	0	0	0	0	0
CPAR2_701050	cpar_Chr_7	232032	29	35	35	Has domain(s) with predicted ATP binding, alanine-tRNA ligase activity, aminoacyl-tRNA ligase activity, nucleic acid binding, nucleotide binding activity, role in alanyl-tRNA aminoacylation, tRNA aminoacylation and cytoplasm localization	0	0	0	0	0	0	0	0	0	2	0	0	0	0	0	0	0	0	0	0	0	0	0	0	0	0	0	0	0	0	0	0	2	0	0	0	0	0	0	0	0	0	0
CPAR2_701220	cpar_Chr_7	263034	67	2	2	Ortholog(s) have sulfite transmembrane transporter activity, role in sulfite transport and plasma membrane localization	0	0	0	0	0	0	0	0	0	0	0	0	0	0	0	0	0	0	0	0	0	0	0	0	0	0	0	0	0	0	0	0	0	0	0	0	0	0	0	0	0	0	0
CPAR2_701300	cpar_Chr_7	274027	138	1	1	Has domain(s) with predicted oxidoreductase activity	0	0	0	0	0	0	0	0	0	0	0	0	0	0	0	0	0	0	0	0	0	0	0	0	0	0	0	0	0	0	0	0	0	0	0	0	0	0	0	0	0	0	0
CPAR2_701620	cpar_Chr_7	341506	79	1	0	APSES family DNA binding transcription factor involved in control of concentric-to-smooth colony morphology switch and biofilm formation	0	0	0	0	0	0	0	0	0	0	0	0	0	0	0	0	0	0	0	0	0	0	0	0	0	0	0	0	0	0	0	0	0	0	0	0	0	0	0	0	0	0	0
CPAR2_701640	cpar_Chr_7	348892	23	1	0	Ortholog(s) have DNA replication origin binding, chromatin binding, single-stranded DNA binding activity	0	0	0	0	0	0	1	0	0	0	0	0	0	0	0	0	0	0	0	0	0	0	0	0	0	0	0	0	0	0	0	0	0	0	0	0	0	0	0	0	0	0	0
CPAR2_701710	cpar_Chr_7	371064	250	1	0	Ortholog of C. albicans SC5314 : CR_07340C_A, C. dubliniensis CD36 : Cd36_32970, C. auris B8441 : B9J08_000571 and Candida tenuis NRRL Y-1498 : CANTEDRAFT_106599	0	0	0	0	0	0	0	0	0	0	0	0	0	0	0	0	0	0	0	0	0	0	0	0	1	0	0	0	0	0	0	0	0	0	0	0	0	0	0	0	0	0	0
CPAR2_701970	cpar_Chr_7	416676	697	1	1	Has domain(s) with predicted nucleotide binding activity	0	0	0	0	0	0	0	0	0	0	0	0	0	0	0	0	0	0	0	0	0	0	0	0	0	0	0	0	0	0	0	0	0	0	0	0	0	0	0	0	0	0	0
CPAR2_702120	cpar_Chr_7	449972	59	2	0	Ortholog(s) have role in inositol metabolic process, protein import into nucleus and nuclear envelope localization	0	0	0	0	0	0	0	0	0	0	0	0	0	0	0	0	0	0	0	0	0	0	0	0	0	0	0	0	0	0	0	0	0	0	0	0	0	0	0	0	0	0	0
CPAR2_702140	cpar_Chr_7	456744	250	1	0	Ortholog(s) have cystathionine gamma-lyase activity, cysteine-S-conjugate beta-lyase activity	0	0	0	0	0	0	0	0	0	0	0	0	0	0	0	0	0	0	0	0	0	0	0	0	0	0	0	0	0	0	0	0	0	0	0	0	0	0	0	0	0	0	0
CPAR2_702150	cpar_Chr_7	458393	291	2	0	Ortholog(s) have adenyl-nucleotide exchange factor activity and role in SRP-dependent cotranslational protein targeting to membrane, translocation	0	0	0	0	0	0	0	0	0	0	0	0	0	0	0	0	0	0	0	0	0	0	0	0	0	0	0	0	0	0	0	0	0	0	0	0	0	0	0	0	0	0	0
CPAR2_702230	cpar_Chr_7	478887	273	1	0	Ortholog(s) have role in Ran protein signal transduction, nucleus organization, poly(A)+ mRNA export from nucleus, positive regulation of protein export from nucleus and protein import into nucleus, more	0	0	0	0	0	0	0	0	0	0	0	0	0	0	0	0	0	0	0	0	0	0	0	0	0	0	0	0	0	0	0	0	0	0	0	0	0	0	0	0	0	0	0
CPAR2_702300	cpar_Chr_7	499380	307	1	0	Protein of unknown function; expression increased in fluconazole and voriconazole resistant strains; ortholog(s) localize to the Golgi apparatus and endoplasmic reticulum	0	0	0	0	0	0	0	0	0	0	0	0	0	0	0	0	0	0	0	0	0	0	0	0	0	0	0	0	0	0	0	0	0	0	0	0	0	0	0	0	0	0	0
CPAR2_702520	cpar_Chr_7	534107	110	14	0	Ortholog of Candida metapsilosis : CMET_1113, Candida orthopsilosis Co 90-125 : CORT_0G01680 and Candida orthopsilosis NEW ASSEMBLY : CORT1G01680	0	0	0	0	0	0	0	0	0	0	0	0	0	0	0	0	0	0	0	0	0	0	0	0	0	0	0	0	0	0	0	0	0	0	0	0	0	0	0	0	0	0	0
CPAR2_702540	cpar_Chr_7	537805	38	1	0	Ortholog of Spathaspora passalidarum NRRL Y-27907 : SPAPADRAFT_52860	0	0	0	0	0	0	0	0	0	0	0	0	0	0	0	0	0	0	0	0	0	0	0	0	0	0	0	0	0	0	0	0	0	0	0	0	0	0	0	0	0	0	0
CPAR2_702550	cpar_Chr_7	542226	1118	1	0	Ortholog(s) have protein phosphatase 1 binding, protein phosphatase regulator activity and role in chromosome segregation, regulation of phosphoprotein phosphatase activity	0	0	0	0	0	0	0	0	0	0	0	0	0	0	0	0	0	0	0	0	0	0	0	0	0	0	0	0	0	0	0	0	0	0	0	0	0	0	0	0	0	0	0
CPAR2_702660	cpar_Chr_7	566613	326	4	4		0	0	0	0	0	0	0	0	0	0	0	0	0	0	0	0	0	0	0	0	0	0	0	0	0	0	0	0	0	0	0	0	0	0	0	0	0	0	0	0	0	0	0
CPAR2_702700	cpar_Chr_7	577399	111	1	0	Ortholog of Candida metapsilosis : CMET_1705, Candida orthopsilosis Co 90-125 : CORT_0G02830 and Candida orthopsilosis NEW ASSEMBLY : CORT1G02830	0	0	0	0	0	0	0	0	0	0	0	0	0	0	0	0	0	0	0	0	0	0	0	0	0	0	0	0	0	0	0	0	0	0	0	0	0	0	0	0	0	0	0
CPAR2_702790	cpar_Chr_7	600036	742	1	0	Ortholog(s) have ABC-type glutathione S-conjugate transporter activity, ABC-type phytochelatin transporter activity, bilirubin transmembrane transporter activity	0	0	0	0	0	0	0	0	0	0	0	0	0	0	0	0	0	0	0	0	0	0	0	0	0	0	0	0	0	0	0	0	0	0	0	0	0	0	0	0	0	0	0
CPAR2_702810	cpar_Chr_7	606774	357	2	0	Ortholog(s) have role in fungal-type cell wall organization	0	0	0	0	0	0	0	0	0	0	0	0	0	0	0	0	0	0	0	0	0	0	0	0	0	0	0	0	0	0	0	0	0	0	0	0	0	0	0	0	0	0	0
CPAR2_703080	cpar_Chr_7	658772	299	2	0	Ortholog of S. cerevisiae : ART10, C. albicans SC5314 : C7_02630W_A, C. glabrata CBS138 : CAGL0C02673g, C. dubliniensis CD36 : Cd36_72320 and C. auris B8441 : B9J08_001032	0	0	0	0	0	0	0	0	0	0	0	0	0	0	0	0	0	0	0	0	0	0	0	0	0	0	0	0	0	0	0	0	0	0	0	0	0	0	0	0	0	0	0
CPAR2_703170	cpar_Chr_7	678336	370	21	0	Ortholog(s) have glutaminase activity, imidazoleglycerol-phosphate synthase activity and role in histidine biosynthetic process	0	0	0	0	1	1	0	0	1	0	0	0	0	0	0	0	0	0	0	0	0	0	1	0	0	0	0	0	0	0	0	0	0	0	0	0	0	0	0	0	0	0	0
CPAR2_703180	cpar_Chr_7	681195	440	0	0	Ortholog of C. albicans SC5314 : C7_03730C_A, C. dubliniensis CD36 : Cd36_73400, C. auris B8441 : B9J08_003875 and Candida tenuis NRRL Y-1498 : CANTEDRAFT_104803	0	0	0	0	0	0	0	0	0	0	0	0	0	0	0	0	0	0	0	0	0	0	0	0	0	0	0	0	0	0	0	0	0	0	0	0	0	0	0	0	0	0	0
CPAR2_703220	cpar_Chr_7	696256	1551	2	0	Ortholog(s) have GTPase activator activity and role in actin cytoskeleton organization, mitotic morphogenesis checkpoint signaling, negative regulation of Rho protein signal transduction	0	0	0	0	0	0	0	0	0	0	0	0	0	0	0	0	0	0	0	0	0	0	0	0	0	0	0	0	0	0	0	0	0	0	0	0	0	0	0	0	0	0	0
CPAR2_703360	cpar_Chr_7	726501	29	1	0	Ortholog of Candida metapsilosis : CMET_1640, Candida orthopsilosis Co 90-125 : CORT_0G03500 and Candida orthopsilosis NEW ASSEMBLY : CORT1G03500	0	0	0	0	0	0	0	0	0	0	0	0	0	0	0	0	0	0	0	0	0	0	0	0	0	0	0	0	0	0	0	0	0	0	0	0	0	0	0	0	0	0	0
CPAR2_703570	cpar_Chr_7	785121	579	1	0	Has domain(s) with predicted carbon-nitrogen ligase activity, with glutamine as amido-N-donor, hydrolase activity, hydrolase activity, acting on carbon-nitrogen (but not peptide) bonds, in linear amides activity	0	0	0	0	0	0	0	0	0	0	0	0	0	0	0	0	0	0	0	0	0	0	0	0	0	0	0	0	0	0	0	0	0	0	0	0	0	0	0	0	0	0	0
CPAR2_703610	cpar_Chr_7	795604	35	3	3	Ortholog of C. albicans SC5314 : C7_03440W_A/SNG4, C. dubliniensis CD36 : Cd36_73080, Candida tenuis NRRL Y-1498 : CANTEDRAFT_104467 and Pichia stipitis Pignal : PICST_48631	0	0	0	0	0	0	0	0	0	0	0	0	0	0	0	0	0	0	0	0	0	0	0	0	0	0	0	0	0	0	0	0	0	0	0	0	0	0	0	0	0	0	0
CPAR2_703690	cpar_Chr_7	809413	936	1	0	Ortholog(s) have 3'-5' RNA helicase activity, exoribonuclease activity, poly(A) binding activity	0	0	0	0	0	0	0	0	0	0	0	0	0	0	0	0	0	0	0	0	0	0	0	0	0	0	0	0	0	0	0	0	0	0	0	0	0	0	0	0	0	0	0
CPAR2_703800	cpar_Chr_7	831438	507	2	0	Has domain(s) with predicted transmembrane transporter activity, role in transmembrane transport and integral component of membrane, membrane localization	0	0	0	0	0	0	0	0	0	0	0	0	0	0	0	0	0	0	0	0	0	0	0	0	0	0	0	0	0	0	0	0	0	0	0	0	0	0	0	0	0	0	0
CPAR2_703880	cpar_Chr_7	846266	131	1	0	Has domain(s) with predicted glycosyltransferase activity and role in protein glycosylation	0	0	0	0	0	0	0	0	0	0	0	0	0	0	0	0	0	0	0	0	0	0	0	0	0	0	0	0	0	0	0	0	0	0	0	0	0	0	0	0	0	0	0
CPAR2_703960	cpar_Chr_7	862353	523	1	0	Ortholog(s) have chromatin binding activity and role in DNA replication initiation, pre-replicative complex assembly involved in nuclear cell cycle DNA replication, rRNA processing, ribosomal large subunit biogenesis	0	0	0	0	0	0	0	0	0	1	0	0	0	0	0	0	0	0	0	0	0	0	0	0	0	0	0	0	0	0	0	0	0	0	0	0	0	0	0	0	0	0	0
CPAR2_704130	cpar_Chr_7	906725	122	111	13	Has domain(s) with predicted DNA-binding transcription factor activity, RNA polymerase II-specific, zinc ion binding activity, role in regulation of transcription, DNA-templated and nucleus localization	0	0	0	0	0	0	0	0	0	0	0	0	0	1	0	0	0	0	0	0	1	1	0	0	0	0	0	0	0	0	1	1	0	1	0	0	1	0	0	0	0	0	0
CPAR2_704210	cpar_Chr_7	920062	787	2	0	Ortholog(s) have role in G2/M transition of mitotic cell cycle, spindle assembly, spindle pole body duplication and half bridge of spindle pole body localization	0	0	0	0	0	0	0	0	0	0	0	0	0	0	0	0	0	0	0	0	0	0	0	0	0	0	0	0	0	0	0	0	0	0	0	0	0	0	0	0	0	0	0
CPAR2_704220	cpar_Chr_7	925581	946	4	0	Ortholog(s) have MAP kinase kinase kinase activity	0	0	0	0	0	0	0	0	0	0	0	0	0	0	0	0	0	0	0	0	0	0	0	0	0	0	0	0	0	0	0	0	0	0	0	0	0	0	0	0	0	0	0
CPAR2_704250	cpar_Chr_7	931753	79	1	0	Ortholog(s) have glutathione hydrolase activity, omega peptidase activity, peptidase activity, role in glutathione catabolic process and cytoplasm, glutathione hydrolase complex localization	0	0	0	0	0	0	0	0	0	0	0	0	0	0	0	0	0	0	0	0	0	0	0	0	0	0	0	0	0	0	0	0	0	0	0	0	0	0	0	0	0	0	0
CPAR2_704300	cpar_Chr_7	940885	130	3	0	Ortholog(s) have adenylate cyclase activity, manganese ion binding activity	0	0	0	0	0	0	0	0	0	0	0	0	0	0	0	0	0	0	0	0	0	0	0	0	0	0	0	0	0	1	0	0	0	0	0	0	0	0	0	0	0	0	0
CPAR2_704330	cpar_Chr_7	948458	441	3	1	Major Facilitator Superfamily protein involved in transmembrane transport of hydroxybenzoates for degradation by gentisate pathway; localized to cell periphery	0	0	0	0	0	0	0	0	0	0	0	0	0	0	0	0	0	0	0	0	0	0	0	0	0	0	0	0	0	1	0	0	0	0	0	0	0	0	0	0	0	0	0
CPAR2_704370	cpar_Chr_7	953492	372	3	3	Has domain(s) with predicted DNA binding, DNA-binding transcription factor activity, RNA polymerase II-specific, zinc ion binding activity and role in regulation of transcription, DNA-templated, transcription, DNA-templated	0	0	0	0	0	0	0	0	0	0	0	0	0	0	0	0	0	0	0	0	0	0	0	0	0	0	0	0	0	0	0	0	0	0	0	0	0	0	0	0	0	0	0
CPAR2_400210	cpar_Chr_3	61116	346	1	1	Ortholog(s) have DNA-binding transcription repressor activity, RNA polymerase II-specific, RNA polymerase II cis-regulatory region sequence-specific DNA binding, transcription factor binding activity	0	0	0	0	0	0	0	0	0	0	0	0	0	0	0	0	0	0	0	0	0	0	0	0	0	0	0	0	0	0	0	0	0	0	0	0	0	0	0	0	0	0	0
CPAR2_400320	cpar_Chr_3	81823	332	1	0	Ortholog(s) have RNA polymerase III activity, role in tRNA transcription by RNA polymerase III and RNA polymerase III complex localization	0	0	0	0	0	0	0	0	0	0	0	0	0	0	0	0	0	0	0	0	0	0	0	0	0	0	0	0	0	0	0	0	0	0	0	0	0	0	0	0	0	0	0
CPAR2_400400	cpar_Chr_3	94887	309	1	0	Has domain(s) with predicted catalytic activity, pyridoxal phosphate binding, transaminase activity and role in biosynthetic process, cellular amino acid metabolic process	0	0	0	0	0	0	0	0	0	0	0	0	0	0	0	0	0	0	0	1	0	0	0	0	0	0	0	0	0	0	0	0	0	0	0	0	0	0	0	0	0	0	0
CPAR2_400590	cpar_Chr_3	131059	118	2	2	Ortholog(s) have GTPase activating protein binding, cAMP-dependent protein kinase inhibitor activity	0	0	0	0	0	0	0	0	0	0	0	0	0	0	0	0	0	0	0	0	0	0	0	0	0	0	0	0	0	0	0	0	0	0	0	0	0	0	0	0	0	0	0
CPAR2_400640	cpar_Chr_3	141568	104	2	1	Has domain(s) with predicted hydrolase activity, metallocarboxypeptidase activity and role in metabolic process	0	0	0	0	0	0	0	0	0	0	0	0	0	0	0	0	0	0	0	0	0	0	0	0	0	0	0	0	0	0	0	0	0	0	0	0	0	0	0	0	0	0	0
CPAR2_400790	cpar_Chr_3	162488	258	35	35	Has domain(s) with predicted transmembrane transporter activity, role in transmembrane transport and integral component of membrane, membrane localization	0	0	0	0	0	0	0	0	0	2	0	0	0	0	0	0	0	0	0	0	0	0	0	0	0	0	0	0	0	0	0	0	2	0	0	0	0	0	0	0	0	0	0
CPAR2_400880	cpar_Chr_3	186982	366	0	0	Has domain(s) with predicted oxidoreductase activity, zinc ion binding activity	0	0	0	0	0	0	0	0	0	0	0	0	0	0	0	0	0	0	0	0	0	0	0	0	0	0	0	0	0	0	0	0	0	0	0	0	0	0	0	0	0	0	0
CPAR2_400920	cpar_Chr_3	192867	25	1	1	Has domain(s) with predicted DNA-binding transcription factor activity, RNA polymerase II-specific, zinc ion binding activity, role in regulation of transcription, DNA-templated and nucleus localization	0	0	0	0	0	0	0	0	0	0	0	0	0	0	0	0	0	0	0	0	0	0	0	0	0	0	0	0	0	0	0	0	0	0	0	0	0	0	0	0	0	0	0
CPAR2_401140	cpar_Chr_3	232400	339	18	2	Ortholog(s) have SUMO transferase activity, role in DNA repair and Smc5-Smc6 complex localization	0	0	0	0	0	0	0	0	0	1	0	0	0	0	0	0	0	0	0	0	0	0	0	0	0	0	0	0	0	0	0	0	0	0	0	0	0	0	0	0	0	0	0
CPAR2_401290	cpar_Chr_3	268231	198	35	35	Has domain(s) with predicted DNA binding activity and role in regulation of transcription, DNA-templated	0	0	0	0	0	0	0	0	0	2	0	0	0	0	0	0	0	0	0	0	0	0	0	0	0	0	0	0	0	0	0	0	2	0	0	0	0	0	0	0	0	0	0
CPAR2_401320	cpar_Chr_3	278322	82	1	0	Ortholog(s) have GTPase activator activity, role in positive regulation of GTPase activity, septin ring organization, small GTPase mediated signal transduction and cellular bud neck split septin rings localization	0	0	0	0	0	0	0	0	0	0	0	0	0	0	0	0	0	0	0	0	0	0	0	0	0	0	0	0	0	0	0	0	0	0	0	0	0	0	0	0	0	0	0
CPAR2_401340	cpar_Chr_3	285043	318	34	34	Ortholog of S. cerevisiae : ESL1, C. albicans SC5314 : C4_01020C_A, C. glabrata CBS138 : CAGL0H06611g, C. dubliniensis CD36 : Cd36_41030 and C. auris B8441 : B9J08_002665	0	0	0	0	0	0	0	0	0	2	0	0	0	0	0	0	0	0	0	0	0	0	0	0	0	0	0	0	0	0	0	0	2	0	0	0	0	0	0	0	0	0	0
CPAR2_401360	cpar_Chr_3	291254	196	6	6	Has domain(s) with predicted amino acid transmembrane transporter activity, role in amino acid transmembrane transport, transmembrane transport and membrane localization	0	2	0	2	0	0	0	2	0	0	0	0	0	0	0	0	2	0	0	0	0	0	0	0	0	0	0	0	0	0	0	0	0	0	0	2	0	0	0	0	0	0	0
CPAR2_401420	cpar_Chr_3	301191	9	14	0	Ortholog(s) have FAD binding, NADPH-adrenodoxin reductase activity, ferredoxin-NAD+ reductase activity, ferredoxin-NADP+ reductase activity and role in cellular iron ion homeostasis, ubiquinone biosynthetic process	0	0	0	0	0	1	0	0	0	0	0	0	0	0	0	0	0	0	0	0	0	0	0	0	0	0	0	0	0	0	0	0	0	0	0	0	0	0	0	0	0	0	0
CPAR2_401450	cpar_Chr_3	312466	537	32	32	Has domain(s) with predicted transmembrane transporter activity, role in transmembrane transport and integral component of membrane, membrane localization	0	0	0	0	0	0	0	0	0	2	0	0	0	0	0	0	0	0	0	0	0	0	0	0	0	0	0	0	0	0	0	0	2	0	0	0	0	0	0	0	0	0	0
CPAR2_401460	cpar_Chr_3	313144	157	1	1	Has domain(s) with predicted role in glutathione metabolic process	0	0	0	0	0	0	0	0	0	0	0	0	0	0	0	0	0	0	0	0	0	0	0	0	0	0	0	0	0	0	0	0	0	0	0	0	0	0	0	0	0	0	0
CPAR2_401470	cpar_Chr_3	322193	1330	1	0	Ortholog(s) have DNA-binding transcription factor activity, RNA polymerase II-specific, RNA polymerase II cis-regulatory region sequence-specific DNA binding and TFIIB-class transcription factor binding, more	0	0	0	0	0	0	0	0	0	0	0	0	0	0	0	0	0	0	0	0	0	0	0	0	0	0	0	0	0	0	0	0	0	0	0	0	0	0	0	0	0	0	0
CPAR2_401480	cpar_Chr_3	323903	544	1	1	Has domain(s) with predicted DNA binding, DNA-binding transcription factor activity, RNA polymerase II-specific, zinc ion binding activity and role in regulation of transcription, DNA-templated, transcription, DNA-templated	0	0	0	0	0	0	0	0	0	0	0	0	0	0	0	2	0	0	0	0	0	0	0	0	0	0	0	0	0	0	0	0	0	0	0	0	0	0	0	0	0	0	0
CPAR2_401660	cpar_Chr_3	370486	845	3	0	Ortholog(s) have GTPase activator activity, phosphatidylinositol-3-phosphate binding activity	0	0	0	0	0	0	0	0	0	0	0	0	0	0	0	0	0	0	0	0	0	0	0	0	0	0	0	0	0	0	0	0	0	0	0	0	0	0	0	0	0	0	0
CPAR2_401750	cpar_Chr_3	389546	617	1	0	Ortholog(s) have role in negative regulation of mitotic cytokinesis and cell periphery, cellular bud neck, cellular bud tip, incipient cellular bud site, integral component of membrane localization	0	0	0	0	0	0	0	0	0	0	0	0	0	0	0	0	0	0	0	0	0	0	0	0	0	0	0	0	0	0	0	0	0	0	0	0	0	0	0	0	0	0	0
CPAR2_401760	cpar_Chr_3	390456	22	3	0	Ortholog(s) have role in cristae formation, membrane organization and MICOS complex, mitochondrial crista junction localization	0	0	0	0	0	0	0	0	0	0	0	0	0	0	0	0	0	0	0	0	0	0	0	0	0	0	0	0	0	0	0	0	0	0	0	0	0	0	0	0	0	0	0
CPAR2_402050	cpar_Chr_3	452905	152	2	2	Ortholog(s) have carboxylic acid transmembrane transporter activity and role in carboxylic acid transport	0	0	0	0	0	0	0	0	0	0	0	0	0	0	2	0	0	0	0	0	0	0	0	0	0	0	0	0	0	0	0	0	0	0	0	0	0	0	0	0	0	0	0
CPAR2_402100	cpar_Chr_3	470557	195	1	1	Has domain(s) with predicted role in mitotic cell cycle and DASH complex, mitotic spindle localization	0	0	0	0	0	0	0	0	0	0	0	0	0	0	0	0	0	0	0	0	0	0	0	0	0	0	0	0	0	0	0	0	0	0	0	0	0	0	0	0	0	0	0
CPAR2_402110	cpar_Chr_3	471709	127	1	0	Ortholog(s) have role in DNA recombination, DNA repair, meiotic gene conversion, meiotic sister chromatid segregation, transcription by RNA polymerase II and core mediator complex localization	0	0	0	0	0	0	0	0	0	0	0	0	0	0	0	0	0	0	0	0	0	0	0	0	0	0	0	0	0	0	0	0	0	0	0	0	0	0	0	0	0	0	0
CPAR2_402120	cpar_Chr_3	477467	787	1	0	Protein of unknown function; expression increased in fluconazole and voriconazole resistant strains	0	0	0	0	0	0	0	0	0	0	0	0	0	0	0	0	0	0	0	0	0	0	0	0	0	0	0	0	0	0	0	0	0	0	0	0	0	0	0	0	0	0	0
CPAR2_402130	cpar_Chr_3	478434	140	1	0	Ortholog(s) have role in phospholipid biosynthetic process, phospholipid metabolic process, postreplication repair and endoplasmic reticulum localization	0	0	0	0	0	0	0	0	0	0	0	0	0	0	0	0	0	0	0	0	0	0	0	0	0	0	0	0	0	0	0	0	0	0	0	0	0	0	0	0	0	0	0
CPAR2_402170	cpar_Chr_3	485457	86	1	0	Ortholog of S. cerevisiae : YPL034W, C. albicans SC5314 : C4_00210W_A, C. dubliniensis CD36 : Cd36_40280, C. auris B8441 : B9J08_003513 and Candida tenuis NRRL Y-1498 : CANTEDRAFT_137348	0	0	0	0	0	0	0	0	0	0	0	0	0	0	0	0	0	0	0	0	0	0	0	0	0	0	0	0	0	0	0	0	0	0	0	0	0	0	0	0	0	0	0
CPAR2_402350	cpar_Chr_3	516832	1002	0	0	Ortholog(s) have ATP-dependent protein-DNA unloading activity, SUMO binding activity	0	0	0	0	0	0	0	0	0	0	0	0	0	0	0	0	0	0	0	0	0	0	0	0	0	0	0	0	0	0	0	0	0	0	0	0	0	0	0	0	0	0	0
CPAR2_402470	cpar_Chr_3	539582	44	1	0	Has domain(s) with predicted hydrolase activity	0	0	0	0	0	0	0	0	0	0	0	0	0	0	0	0	0	0	0	0	0	0	0	0	0	0	0	0	0	0	0	0	0	0	0	0	0	0	0	0	0	0	0
CPAR2_402480	cpar_Chr_3	542776	324	1	0	Ortholog(s) have role in protein import into nucleus and cytoplasm, nucleus localization	0	0	0	0	0	0	0	0	0	0	0	0	0	0	0	0	0	0	0	0	0	0	0	0	0	0	0	0	0	0	0	0	0	0	0	0	0	0	0	0	0	0	0
CPAR2_402500	cpar_Chr_3	550156	81	1	0	Ortholog(s) have lipid transfer activity	0	0	0	0	0	0	0	0	0	0	0	0	0	0	0	0	0	0	0	0	0	0	0	0	0	0	0	0	0	0	0	0	0	0	0	0	0	0	0	0	0	0	0
CPAR2_402590	cpar_Chr_3	563929	130	1	0	Ortholog of Candida orthopsilosis Co 90-125 : CORT_0E02650 and Candida orthopsilosis NEW ASSEMBLY : CORT1E02650	0	0	0	0	0	0	0	0	0	0	0	0	0	0	0	0	0	0	0	0	0	0	0	0	0	0	0	0	0	0	0	0	0	0	0	0	0	0	0	0	0	0	0
CPAR2_402710	cpar_Chr_3	586523	8	0	0	Ortholog(s) have peroxisome matrix targeting signal-1 binding, protein-macromolecule adaptor activity	0	0	0	0	0	0	0	0	0	0	0	0	0	0	0	0	0	0	0	0	0	0	0	0	0	0	0	0	0	0	0	0	0	0	0	0	0	0	0	0	0	0	0
CPAR2_402780	cpar_Chr_3	602442	305	1	0	Ortholog(s) have phosphoprotein phosphatase activity, protein serine/threonine phosphatase activity, role in protein dephosphorylation and mitochondrion, nuclear envelope localization	0	0	0	0	0	0	0	0	0	0	0	0	0	0	0	0	0	0	0	0	0	0	0	0	0	0	0	0	0	0	0	0	0	0	0	0	0	0	0	0	0	0	0
CPAR2_402800	cpar_Chr_3	605252	197	8	0	Ortholog(s) have role in negative regulation of cytosolic calcium ion concentration and cellular bud neck, plasma membrane localization	0	0	0	0	0	0	0	0	0	0	0	0	0	0	0	0	0	0	0	0	0	0	0	0	0	0	0	0	0	0	0	0	0	0	0	0	0	0	0	0	0	0	0
CPAR2_402810	cpar_Chr_3	608007	458	1	0	Ortholog(s) have cytoskeletal protein binding, cytoskeletal protein-membrane anchor activity, myosin II heavy chain binding, phospholipid binding, protein-containing complex binding activity	0	0	0	0	0	0	0	0	0	0	0	0	0	0	0	0	0	0	0	0	0	0	0	0	0	0	0	0	0	0	0	0	0	0	0	0	0	0	0	0	0	0	0
CPAR2_402830	cpar_Chr_3	610433	57	1	0	Ortholog(s) have chromatin binding activity	0	0	0	0	0	0	0	0	0	0	0	0	0	0	0	0	0	0	0	0	0	0	0	0	0	0	0	0	0	0	0	0	0	0	0	0	0	0	0	0	0	0	0
CPAR2_402900	cpar_Chr_3	628443	78	1	0	Putative membrane protein, member of the CFEM family; ortholog of C. albicans SC5314 orf19.5635/PGA7	0	0	0	0	0	0	0	0	0	0	0	0	0	0	0	0	0	0	0	0	0	0	0	0	0	0	0	0	0	0	0	0	0	0	0	0	0	0	0	0	0	0	0
CPAR2_403010	cpar_Chr_3	656714	796	1	0	Ortholog(s) have transcription coactivator activity and role in negative regulation of transcription by RNA polymerase II, positive regulation of transcription by RNA polymerase II, positive regulation of transcription by galactose	0	0	0	0	0	0	0	0	0	0	0	0	0	0	0	0	0	0	0	0	0	0	0	0	0	0	0	0	0	0	0	0	0	0	0	0	0	0	0	0	0	0	0
CPAR2_403130	cpar_Chr_3	686045	115	3	1	Ortholog(s) have role in DNA amplification, double-strand break repair via single-strand annealing, mitochondrial DNA repair, regulation of DNA biosynthetic process, telomere maintenance via recombination	0	0	0	0	0	0	0	0	0	0	0	0	0	0	0	0	0	0	0	0	0	0	0	0	0	0	0	0	0	0	0	0	0	0	0	0	0	0	0	0	0	0	0
CPAR2_403140	cpar_Chr_3	689058	446	1	0	Ortholog(s) have tRNA binding activity	0	0	0	0	0	0	0	0	0	0	0	0	0	0	0	0	0	0	0	0	0	0	0	0	0	0	0	0	0	0	0	0	0	0	0	0	0	0	0	0	0	0	0
CPAR2_403150	cpar_Chr_3	690760	199	1	0	Has domain(s) with predicted ubiquitin-protein transferase activity, role in protein ubiquitination and ubiquitin ligase complex localization	0	0	0	0	0	0	0	0	0	0	0	0	0	0	0	0	0	0	0	0	0	0	0	0	0	0	0	0	0	0	0	0	0	0	0	0	0	0	0	0	0	0	0
CPAR2_403220	cpar_Chr_3	710929	716	1	0	Has domain(s) with predicted transmembrane transporter activity, role in transmembrane transport, transport and membrane localization	0	0	0	0	0	0	1	0	0	0	0	0	0	0	0	0	0	0	0	0	0	0	0	0	0	0	0	0	0	0	0	0	0	0	0	0	0	0	0	0	0	0	0
CPAR2_403340	cpar_Chr_3	731183	173	2	2	Ortholog of C. albicans SC5314 : C4_03320W_A, C. dubliniensis CD36 : Cd36_43090, C. auris B8441 : B9J08_004708 and Candida tenuis NRRL Y-1498 : CANTEDRAFT_94387	0	0	0	0	0	0	0	0	0	0	0	0	0	0	0	0	0	0	0	0	0	0	0	0	0	0	0	0	0	0	0	0	0	0	0	0	0	0	0	0	0	0	0
CPAR2_403350	cpar_Chr_3	733530	668	1	0	Ortholog(s) have role in protein export from nucleus, tRNA re-export from nucleus and cytoplasm, nucleus localization	0	0	0	0	0	0	0	0	0	0	0	0	0	0	0	0	0	0	0	0	0	0	0	0	0	0	0	0	0	0	0	0	0	0	0	0	0	0	0	0	0	0	0
CPAR2_403380	cpar_Chr_3	742159	379	52	11	Has domain(s) with predicted flavin adenine dinucleotide binding, oxidoreductase activity	0	0	0	0	0	1	0	0	1	0	0	1	0	0	0	0	0	0	0	0	0	0	1	0	1	0	2	1	0	0	0	0	0	0	0	0	0	0	0	0	0	0	0
CPAR2_403440	cpar_Chr_3	749378	62	3	0	Ortholog(s) have unfolded protein binding activity and role in COPII-coated vesicle budding, amino acid transport, endoplasmic reticulum to Golgi vesicle-mediated transport, protein folding, vesicle-mediated transport	0	1	0	1	0	0	0	0	0	0	0	0	0	0	0	0	1	0	0	0	0	0	0	0	0	0	0	0	0	0	0	0	0	0	0	0	0	0	0	0	0	0	0
CPAR2_403480	cpar_Chr_3	754438	739	2	0	Ortholog(s) have thiol-dependent deubiquitinase activity, role in chromatin silencing at telomere, histone deubiquitination, protein deubiquitination and nucleolus, nucleus localization	0	0	0	0	0	0	0	0	0	0	0	0	0	0	0	0	0	0	1	1	0	0	0	0	0	0	0	0	0	0	0	0	0	0	0	0	0	0	0	0	0	0	0
CPAR2_403540	cpar_Chr_3	776419	849	1	0	Ortholog(s) have single-stranded DNA endodeoxyribonuclease activity	0	0	0	0	0	0	0	0	0	0	0	0	0	0	0	0	0	0	0	0	0	0	0	0	0	0	0	0	0	0	0	0	0	0	0	0	0	0	0	0	0	0	0
CPAR2_403610	cpar_Chr_3	804464	824	5	5	Ortholog(s) have role in ascospore formation, ascospore wall assembly	0	2	0	2	0	0	0	2	0	0	0	0	0	0	0	0	2	0	0	0	0	0	0	0	0	0	0	0	0	0	0	0	0	0	0	2	0	0	0	0	0	0	0
CPAR2_403640	cpar_Chr_3	809193	513	1	1	Ortholog(s) have L-asparagine transmembrane transporter activity, L-isoleucine transmembrane transporter activity, L-lysine transmembrane transporter activity, basic amino acid transmembrane transporter activity	0	0	0	0	0	0	0	0	0	0	0	0	0	0	0	0	0	0	0	0	0	0	0	0	0	0	0	0	0	0	0	0	2	0	0	0	0	0	0	0	0	0	0
CPAR2_403660	cpar_Chr_3	811819	165	1	0	Has domain(s) with predicted 2-oxoglutarate-dependent dioxygenase activity	0	0	0	0	0	0	0	0	0	0	0	0	0	0	0	0	0	0	0	0	0	0	0	0	0	0	0	0	0	0	0	0	0	0	0	0	0	0	0	0	0	0	0
CPAR2_403740	cpar_Chr_3	826245	230	1	0	Ortholog(s) have mitochondrial envelope localization	0	0	0	0	0	0	0	0	0	0	0	0	0	0	0	0	0	0	0	0	0	0	0	0	0	0	0	0	0	0	0	0	0	0	0	0	0	0	0	0	0	0	0
CPAR2_403780	cpar_Chr_3	832777	236	2	0	Ortholog of C. albicans SC5314 : C4_03860C_A, C. dubliniensis CD36 : Cd36_43600, Candida tenuis NRRL Y-1498 : CANTEDRAFT_93767 and Debaryomyces hansenii CBS767 : DEHA2G16984g	0	0	0	0	0	0	0	0	0	0	0	0	0	0	0	0	0	0	0	0	0	0	0	0	0	0	0	0	0	0	0	0	0	0	0	0	0	0	0	0	0	0	0
CPAR2_403790	cpar_Chr_3	834795	80	1	0	Ortholog(s) have phospholipid binding, single-stranded DNA binding, structural constituent of nuclear pore activity and role in mRNA export from nucleus in response to heat stress, nuclear pore organization	0	0	0	0	0	0	0	0	0	0	0	0	0	0	0	0	0	0	0	0	0	0	0	0	0	0	0	0	0	0	0	0	0	0	0	0	0	0	0	0	0	0	0
CPAR2_403900	cpar_Chr_3	862723	559	66	2	Ortholog(s) have MAP kinase tyrosine phosphatase activity, protein tyrosine phosphatase activity	0	0	0	0	1	1	1	0	1	0	0	1	0	0	0	1	0	1	0	0	0	0	1	0	1	1	1	1	0	0	0	0	0	0	1	0	0	0	0	0	0	0	0
CPAR2_301860	cpar_Chr_3	876371	552	4	0	Has domain(s) with predicted role in transmembrane transport	0	0	0	0	0	0	0	0	0	0	0	0	0	0	0	0	0	0	0	0	0	0	0	0	0	0	0	0	0	0	0	0	0	0	0	0	0	0	0	0	0	0	0
CPAR2_301940	cpar_Chr_3	898851	46	0	0	Ortholog of C. albicans SC5314 : C4_03160C_A, C. dubliniensis CD36 : Cd36_43010, Debaryomyces hansenii CBS767 : DEHA2G21472g and Pichia stipitis Pignal : PICST_31433	0	0	0	0	0	0	0	0	0	0	0	0	0	0	0	0	0	0	0	0	0	0	0	0	0	0	0	0	0	0	0	0	0	0	0	0	0	0	0	0	0	0	0
CPAR2_302190	cpar_Chr_3	970541	135	1	0	Ortholog(s) have phosphatidylinositol-3-phosphate binding, phosphatidylinositol-5-phosphate binding activity	0	0	0	0	0	0	0	0	0	0	0	0	0	0	0	0	0	0	0	0	0	0	0	0	0	0	0	0	0	0	0	0	0	0	0	0	0	0	0	0	0	0	0
CPAR2_302220	cpar_Chr_3	977908	259	1	0	Ortholog(s) have phosphatidylinositol-4,5-bisphosphate binding activity and role in Golgi to plasma membrane transport, endoplasmic reticulum inheritance, exocyst assembly, exocyst localization, exocytosis	0	0	0	0	0	0	0	0	0	0	0	0	0	0	0	0	0	0	0	0	0	0	0	0	0	0	0	0	0	0	1	0	0	0	0	0	0	0	0	0	0	0	0
CPAR2_302230	cpar_Chr_3	980772	214	1	0	Ortholog(s) have DNA binding, bending, DNA-binding transcription factor activity, RNA polymerase II-specific, sequence-specific DNA binding activity	0	0	0	0	0	0	0	0	0	0	0	0	0	0	0	0	0	0	0	0	0	0	0	0	0	0	0	0	0	0	0	0	0	0	0	0	0	0	0	0	0	0	0
CPAR2_302280	cpar_Chr_3	995710	206	84	4	Ortholog(s) have metalloendopeptidase activity and role in TOR signaling, mitochondrial protein catabolic process, protein quality control for misfolded or incompletely synthesized proteins, response to redox state	1	0	1	0	0	0	0	0	0	0	0	0	0	0	0	0	0	0	0	0	0	1	0	0	0	0	0	0	2	0	0	1	0	1	0	0	1	1	0	0	0	0	0
CPAR2_302360	cpar_Chr_3	1008541	103	1	0	Ortholog(s) have DNA-binding transcription factor activity, RNA polymerase II-specific, RNA polymerase II cis-regulatory region sequence-specific DNA binding activity and role in positive regulation of transcription by RNA polymerase II	0	0	0	0	0	0	0	0	0	0	0	0	0	0	0	0	0	0	0	0	0	0	0	0	0	0	0	0	0	0	0	0	0	0	0	0	0	0	0	0	0	0	0
CPAR2_302380	cpar_Chr_3	1011028	437	1	0	Ortholog(s) have GTPase activator activity, role in vesicle-mediated transport and Golgi apparatus localization	0	0	0	0	0	0	0	0	0	0	0	0	0	0	0	0	0	0	0	0	0	0	0	0	0	0	0	0	0	0	0	0	0	0	0	0	0	0	0	0	0	0	0
CPAR2_302480	cpar_Chr_3	1029639	263	1	0	Ortholog(s) have role in cytoplasmic translational elongation	0	0	0	0	0	0	0	0	0	0	0	0	0	0	0	0	0	0	0	0	0	0	0	0	0	0	0	0	0	0	0	0	0	0	0	0	0	0	0	0	0	0	0
CPAR2_302510	cpar_Chr_3	1037558	146	1	0	Ortholog(s) have ubiquitin binding activity, role in mitotic DNA integrity checkpoint signaling, positive regulation of protein autoubiquitination and mitotic checkpoint complex localization	0	0	0	0	0	0	0	0	0	0	0	0	0	0	0	0	0	0	0	0	0	0	0	0	0	0	0	0	0	0	0	0	0	0	0	0	0	0	0	0	0	0	0
CPAR2_302520	cpar_Chr_3	1040350	652	40	0	Ortholog(s) have role in axial cellular bud site selection, establishment of protein localization, negative regulation of Rho guanyl-nucleotide exchange factor activity, regulation of protein localization to cell division site	0	0	0	0	0	0	0	0	0	0	0	0	0	0	0	0	0	0	0	0	0	0	0	0	0	0	0	0	0	0	0	1	0	0	0	0	1	0	0	0	0	0	0
CPAR2_302530	cpar_Chr_3	1041746	711	1	0	Ortholog(s) have TFIIB-class transcription factor binding activity, role in negative regulation of transcription by RNA polymerase II, positive regulation of transcription by RNA polymerase II and core mediator complex localization	0	0	0	0	0	0	0	0	0	0	0	0	0	0	0	0	0	0	0	0	0	0	0	0	0	0	0	0	0	0	0	0	0	0	0	0	0	0	0	0	0	0	0
CPAR2_302550	cpar_Chr_3	1049656	100	1	0	Ortholog(s) have protein-membrane adaptor activity and role in COPII vesicle coating, macroautophagy, protein localization to endoplasmic reticulum exit site	0	0	0	0	0	0	0	0	0	0	0	0	0	0	0	0	0	0	0	0	0	0	0	0	0	0	0	0	0	0	0	0	0	0	0	0	0	0	0	0	0	0	0
CPAR2_302555	cpar_Chr_3	1056285	270	1	0	Ortholog(s) have role in negative regulation of transcription by RNA polymerase II, negative regulation of transcription from RNA polymerase II promoter by pheromones, positive regulation of transcription by RNA polymerase II	0	0	0	0	0	0	0	0	0	0	0	0	0	0	0	0	0	0	0	0	0	0	0	0	0	0	0	0	0	0	0	0	0	0	0	0	0	0	0	0	0	0	0
CPAR2_302560	cpar_Chr_3	1062005	266	1	0	Ortholog of C. albicans SC5314 : C5_01220W_A, C. dubliniensis CD36 : Cd36_51110, C. auris B8441 : B9J08_005315 and Candida tenuis NRRL Y-1498 : CANTEDRAFT_135271	0	0	0	0	0	0	0	0	0	0	0	0	0	0	0	0	0	0	0	0	0	0	0	0	0	0	0	0	0	0	0	0	0	0	0	0	0	0	0	0	0	0	0
CPAR2_302590	cpar_Chr_3	1072760	632	3	0	Ortholog of Lodderomyces elongisporus NRLL YB-4239 : LELG_03791, Candida metapsilosis : CMET_1255, Candida orthopsilosis Co 90-125 : CORT_0E04750 and Spathaspora passalidarum NRRL Y-27907 : SPAPADRAFT_66706	0	1	0	1	0	0	0	0	0	0	0	0	0	0	0	0	1	0	0	0	0	0	0	0	0	0	0	0	0	0	0	0	0	0	0	0	0	0	0	0	0	0	0
CPAR2_302600	cpar_Chr_3	1074577	261	4	4	Ortholog(s) have G protein-coupled receptor activity, glucose binding activity	0	0	0	0	0	0	0	0	0	0	0	0	0	0	0	0	0	2	0	0	0	0	0	0	0	0	0	0	0	0	0	0	0	0	2	0	0	0	0	0	0	0	0
CPAR2_302650	cpar_Chr_3	1089218	750	1	0	Beta subunit of fatty acid synthetase which catalyzes the synthesis of long-chain saturated fatty acids; has acetyltransacylase, dehydratase, enoyl reductase, malonyl transacylase, and palmitoyl transacylase activities	0	0	0	0	0	0	0	0	0	0	0	0	0	0	0	0	0	0	0	0	0	0	0	0	0	0	0	0	0	0	0	0	0	0	0	0	0	0	0	0	0	0	0
CPAR2_302660	cpar_Chr_3	1095694	364	1	0	Ortholog(s) have 2 iron, 2 sulfur cluster binding, diphosphoinositol-pentakisphosphate kinase activity and inositol 1,5-bisdiphosphate 2,3,4,6-tetrakisphosphate 1-diphosphatase activity, more	0	0	0	0	0	0	0	0	0	0	0	0	0	0	0	0	0	0	0	0	0	0	0	0	0	0	0	0	0	0	0	0	0	0	0	0	0	0	0	0	0	0	0
CPAR2_302730	cpar_Chr_3	1109218	45	1	0	Ortholog of C. albicans SC5314 : C5_03690W_A, C. dubliniensis CD36 : Cd36_53400, Candida tenuis NRRL Y-1498 : CANTEDRAFT_118757 and Debaryomyces hansenii CBS767 : DEHA2F11990g	0	0	0	0	0	0	0	0	0	0	0	0	0	0	0	0	0	0	0	0	0	0	0	1	0	0	0	0	0	0	0	0	0	0	0	0	0	0	0	0	0	0	0
CPAR2_302770	cpar_Chr_3	1116065	212	30	1	Protein of unknown function	0	0	0	0	0	0	0	0	0	2	0	0	0	0	0	0	0	0	0	0	0	0	0	0	0	0	0	0	0	0	0	0	0	0	0	0	0	0	0	0	0	0	0
CPAR2_302790	cpar_Chr_3	1119923	93	1	0	Ortholog of Candida metapsilosis : CMET_1242, Candida orthopsilosis Co 90-125 : CORT_0E04940 and Candida orthopsilosis NEW ASSEMBLY : CORT1E04940	0	0	0	0	0	0	0	0	0	0	0	0	0	0	0	0	0	0	0	0	0	0	0	0	0	0	0	0	0	0	0	0	0	0	0	0	0	0	0	0	0	0	0
CPAR2_302800	cpar_Chr_3	1122795	5	3	0	Has domain(s) with predicted hydrolase activity and role in metabolic process	0	0	0	0	0	0	0	0	0	0	0	0	0	0	0	0	0	0	0	0	0	0	0	0	0	0	0	0	0	0	0	0	0	0	0	0	0	0	0	0	0	0	0
CPAR2_302820	cpar_Chr_3	1126882	56	1	1	Ortholog of Candida metapsilosis : CMET_1230, Candida orthopsilosis Co 90-125 : CORT_0E04970 and Candida orthopsilosis NEW ASSEMBLY : CORT1E04970	0	0	0	0	0	0	0	0	0	0	0	0	0	0	0	0	0	0	0	0	0	0	0	0	0	0	0	0	0	0	0	0	0	0	0	0	0	0	0	0	0	0	0
CPAR2_302950	cpar_Chr_3	1146247	482	2	2	Has domain(s) with predicted monooxygenase activity, oxidoreductase activity, acting on paired donors, with incorporation or reduction of molecular oxygen activity	0	0	0	0	0	0	0	0	0	0	0	0	0	0	0	0	0	0	0	0	0	0	0	0	0	0	0	0	0	0	0	0	0	0	0	0	0	0	0	0	0	0	0
CPAR2_302960	cpar_Chr_3	1148106	13	1	0	Ortholog(s) have role in proton transmembrane transport	0	0	0	0	0	0	0	0	0	0	0	0	0	0	0	0	0	0	0	0	0	0	0	0	0	0	0	0	0	0	0	0	0	0	0	0	0	0	0	0	0	0	0
CPAR2_303080	cpar_Chr_3	1169849	186	1	0	Ortholog(s) have guanylate kinase activity and role in GDP biosynthetic process	0	0	0	0	0	0	0	0	0	0	0	0	0	0	0	1	0	0	0	0	0	0	0	0	0	0	0	0	0	0	0	0	0	0	0	0	0	0	0	0	0	0	0
CPAR2_303110	cpar_Chr_3	1177234	1372	1	1	Ortholog of C. albicans SC5314 : C5_03040W_A, C. dubliniensis CD36 : Cd36_52800, C. auris B8441 : B9J08_002492 and Candida tenuis NRRL Y-1498 : CANTEDRAFT_92321	0	0	0	0	0	0	0	0	0	0	0	0	0	0	0	0	0	0	0	0	0	0	0	0	0	0	0	0	0	0	0	0	0	0	0	0	0	0	0	0	0	0	0
CPAR2_303120	cpar_Chr_3	1182655	983	1	0	Ortholog(s) have ATPase-coupled cation transmembrane transporter activity, copper ion binding activity	0	0	0	0	0	0	0	0	0	0	0	0	0	0	0	0	0	0	0	0	0	0	0	0	0	0	0	0	0	0	0	0	0	0	0	0	0	0	0	0	0	0	0
CPAR2_303150	cpar_Chr_3	1191807	511	2	0	Ortholog of C. albicans SC5314 : C5_03000C_A, C. dubliniensis CD36 : Cd36_52760, C. auris B8441 : B9J08_002489 and Candida tenuis NRRL Y-1498 : CANTEDRAFT_133407	1	0	0	0	0	0	0	0	0	0	0	0	0	0	0	0	0	0	0	0	0	0	0	0	0	0	0	0	0	0	0	0	0	0	0	0	0	1	0	0	0	0	0
CPAR2_303190	cpar_Chr_3	1197164	153	1	1	Ortholog of Candida metapsilosis : CMET_1195, Candida orthopsilosis Co 90-125 : CORT_0E05330 and Candida orthopsilosis NEW ASSEMBLY : CORT1E05330	0	0	0	0	0	0	2	0	0	0	0	0	0	0	0	0	0	0	0	0	0	0	0	0	0	0	0	0	0	0	0	0	0	0	0	0	0	0	0	0	0	0	0
CPAR2_303270	cpar_Chr_3	1211692	684	3	0	Has domain(s) with predicted DNA-binding transcription factor activity, RNA polymerase II-specific, zinc ion binding activity, role in regulation of transcription, DNA-templated and nucleus localization	0	0	0	0	0	0	0	0	0	0	0	0	0	0	0	0	0	0	0	0	0	0	0	0	0	1	0	0	0	0	0	0	0	0	0	0	0	0	0	0	0	0	0
CPAR2_303300	cpar_Chr_3	1219905	434	2	2	Ortholog(s) have NAD-dependent histone deacetylase activity	0	0	0	0	0	0	0	0	0	0	0	0	0	0	0	0	0	0	0	0	0	0	0	0	0	0	0	0	0	0	0	0	0	0	0	0	0	0	0	0	0	0	0
CPAR2_303400	cpar_Chr_3	1238817	333	1	0	Ortholog(s) have GTPase activator activity and role in activation of GTPase activity, endocytosis, exocytosis, formin-nucleated actin cable assembly, regulation of GTPase activity, regulation of protein localization	0	0	0	0	0	0	0	0	0	0	0	0	0	0	0	0	0	0	0	0	0	0	0	0	0	0	0	0	0	0	0	0	0	0	0	0	0	0	0	0	0	0	0
CPAR2_303440	cpar_Chr_3	1247171	464	1	0	Ortholog(s) have phosphatidylinositol-4,5-bisphosphate 5-phosphatase activity, role in phosphatidylinositol dephosphorylation and endoplasmic reticulum localization	0	0	0	0	0	0	0	0	0	0	0	0	0	0	0	0	0	0	0	0	0	0	0	0	0	0	0	0	0	0	0	0	0	0	0	0	0	0	0	0	0	0	0
CPAR2_303480	cpar_Chr_3	1249480	42	1	0	Has domain(s) with predicted role in vesicle-mediated transport and integral component of membrane localization	0	0	0	0	0	0	0	0	0	0	0	0	0	0	0	0	0	0	0	0	0	0	0	0	0	0	0	0	0	0	0	0	0	0	0	0	0	0	0	0	0	0	0
CPAR2_303490	cpar_Chr_3	1251214	372	1	0	Ortholog(s) have acetyltransferase activator activity, peptide alpha-N-acetyltransferase activity, ribosome binding activity	0	0	0	0	0	0	0	0	0	0	0	0	0	0	0	0	0	0	0	0	0	0	0	0	0	0	0	0	0	0	0	0	0	0	0	0	0	0	0	0	0	0	0
CPAR2_303550	cpar_Chr_3	1271857	394	1	0	Has domain(s) with predicted amino acid transmembrane transporter activity, role in amino acid transmembrane transport, amino acid transport, transmembrane transport and integral component of membrane, membrane localization	0	0	0	0	0	0	0	0	0	0	0	0	0	0	0	0	0	0	1	0	0	0	0	0	0	0	0	0	0	0	0	0	0	0	0	0	0	0	0	0	0	0	0
CPAR2_303610	cpar_Chr_3	1283375	4	1	0	Ortholog of C. albicans SC5314 : C5_01730W_A, C. dubliniensis CD36 : Cd36_51590, C. auris B8441 : B9J08_001456 and Candida tenuis NRRL Y-1498 : CANTEDRAFT_135127	0	0	0	0	0	0	0	0	0	0	0	0	0	0	0	0	0	0	0	0	0	0	0	0	0	0	0	0	0	0	0	0	0	0	0	0	0	0	0	0	0	0	0
CPAR2_303670	cpar_Chr_3	1297769	662	1	0	Ortholog(s) have calcium-dependent ATPase activity, microfilament motor activity, myosin II light chain binding, myosin light chain binding activity	0	0	0	0	0	0	0	0	0	0	0	0	0	0	0	0	0	0	0	0	0	0	0	0	0	0	0	0	0	0	0	0	0	0	0	0	0	0	0	0	0	0	0
CPAR2_303720	cpar_Chr_3	1308176	429	10	1	Has domain(s) with predicted outer membrane localization	0	0	0	0	0	0	0	0	0	0	0	0	0	0	0	0	0	0	0	0	0	0	0	0	0	0	0	0	0	0	0	0	0	0	0	0	0	0	0	0	0	0	0
CPAR2_303750	cpar_Chr_3	1313376	554	1	1	Has domain(s) with predicted protein dimerization activity	0	0	0	0	0	0	0	0	0	0	0	0	0	0	0	0	0	0	0	0	0	0	0	0	0	0	0	0	0	0	0	0	0	0	0	0	0	0	0	0	0	0	0
CPAR2_303780	cpar_Chr_3	1322451	161	2	0	Ortholog(s) have role in cellular bud site selection, chemotropism, conjugation with cellular fusion and establishment or maintenance of bipolar cell polarity regulating cell shape, more	0	0	0	0	0	0	0	0	0	0	0	0	0	0	0	0	0	0	0	0	0	0	0	0	0	0	0	0	0	0	0	0	0	0	0	0	0	0	0	0	0	0	0
CPAR2_303790	cpar_Chr_3	1328986	118	1	0	Ortholog of Candida metapsilosis : CMET_1142, Candida orthopsilosis Co 90-125 : CORT_0E05950 and Candida orthopsilosis NEW ASSEMBLY : CORT1E05950	0	0	0	0	0	0	0	0	0	0	0	0	0	0	0	0	0	0	0	0	0	0	0	0	0	0	0	0	0	0	0	0	0	0	1	0	0	0	0	0	0	0	0
CPAR2_304010	cpar_Chr_3	1401605	112	1	0	Ortholog(s) have GTPase activator activity	0	0	0	0	0	0	0	0	0	0	0	0	0	0	0	0	0	0	0	0	0	0	0	0	0	0	0	0	0	0	0	0	0	0	0	0	0	0	0	0	0	0	0
CPAR2_304020	cpar_Chr_3	1407364	1046	329	329	Ortholog(s) have ATPase, RNA helicase activity, ribosomal small subunit binding activity	2	2	2	2	2	2	2	2	2	2	2	2	2	2	0	2	2	2	2	2	2	2	2	2	2	2	2	2	2	2	2	2	2	2	2	2	2	2	0	0	0	0	0
CPAR2_304160	cpar_Chr_3	1436299	2467	1	0	Ortholog(s) have role in fermentation, protein maturation	0	0	0	0	0	0	0	0	0	0	0	0	0	0	0	0	0	0	0	0	0	0	0	0	0	0	0	0	0	0	0	0	0	0	0	0	0	0	0	0	0	0	0
CPAR2_304190	cpar_Chr_3	1439103	23	1	0	Ortholog(s) have ATPase, DNA/DNA annealing activity, chromatin binding, double-stranded DNA binding, single-stranded DNA binding activity	0	0	0	0	0	0	0	0	0	0	0	0	0	0	0	0	0	0	0	0	0	0	0	0	0	0	0	0	0	0	0	0	0	0	0	0	0	0	0	0	0	0	0
CPAR2_304240	cpar_Chr_3	1456039	517	2	0	Ortholog(s) have DNA-binding transcription activator activity, RNA polymerase II-specific, DNA-binding transcription factor activity and RNA polymerase II cis-regulatory region sequence-specific DNA binding, more	0	0	0	0	0	0	0	0	0	0	0	0	0	0	0	0	0	0	0	0	0	0	0	0	0	0	0	0	0	0	0	0	0	0	0	0	0	0	0	0	0	0	0
CPAR2_500010	cpar_Chr_5	3415	108	0	0	Ortholog of Candida metapsilosis : CMET_4037, Candida orthopsilosis Co 90-125 : CORT_0B00100 and Candida orthopsilosis NEW ASSEMBLY : CORT1B00100	0	0	0	0	0	0	0	0	0	0	0	0	0	0	0	0	0	0	0	0	0	0	0	0	0	0	0	0	0	0	0	0	0	0	0	0	0	0	0	0	0	0	0
CPAR2_500030	cpar_Chr_5	9433	306	3	3	Ortholog(s) have G-protein beta-subunit binding, MAP-kinase scaffold activity, phosphatidylinositol-4,5-bisphosphate binding activity	0	0	0	0	0	0	0	0	0	0	0	0	0	0	0	0	0	0	0	0	0	0	0	0	0	0	0	0	0	0	0	0	0	0	0	0	0	0	0	0	0	0	0
CPAR2_500140	cpar_Chr_5	32566	130	2	2	Has domain(s) with predicted electron transfer activity, heme binding, iron ion binding, oxidoreductase activity, acting on paired donors, with incorporation or reduction of molecular oxygen activity	0	0	0	0	0	0	0	0	0	0	0	0	0	0	0	0	0	0	0	0	0	0	0	0	0	0	0	0	0	0	0	0	0	0	0	0	0	0	0	0	0	0	0
CPAR2_500170	cpar_Chr_5	40965	220	4	3	Has domain(s) with predicted metal ion transmembrane transporter activity, role in metal ion transport, transmembrane transport and membrane localization	0	0	0	0	0	0	0	0	0	0	0	0	0	0	0	0	0	0	0	0	0	0	0	0	0	0	0	0	0	0	0	0	0	0	0	0	0	0	0	0	0	0	0
CPAR2_500180	cpar_Chr_5	42693	93	1	0	Ortholog(s) have role in chromosome segregation, mitotic spindle assembly, negative regulation of septation initiation signaling and positive regulation of G2/M transition of mitotic cell cycle, more	0	0	0	0	0	0	0	0	0	0	0	0	0	0	0	0	0	0	0	0	0	0	0	0	0	0	0	0	0	0	0	0	0	0	0	0	0	0	0	0	0	0	0
CPAR2_500240	cpar_Chr_5	54932	730	1	0	Ortholog(s) have RNA binding, structural constituent of nuclear pore activity	0	0	0	0	0	0	0	0	0	0	0	0	0	0	0	0	0	0	0	0	0	0	0	0	0	0	0	0	0	0	0	0	0	0	0	0	0	0	0	0	0	0	0
CPAR2_500310	cpar_Chr_5	71438	73	2	0	Ortholog(s) have phosphatidylinositol-3,5-bisphosphate binding, phosphatidylinositol-3-phosphate binding, phosphatidylinositol-4-phosphate binding, phosphatidylinositol-5-phosphate binding activity	0	0	0	0	0	0	0	0	0	0	0	0	0	0	0	0	0	0	0	0	0	0	0	0	0	0	0	0	0	0	0	0	0	0	0	0	0	0	0	0	0	0	0
CPAR2_500410	cpar_Chr_5	90610	605	1	0	Ortholog(s) have ATPase, chromatin binding, double-stranded DNA binding, single-stranded DNA binding activity	0	0	0	0	0	0	0	0	0	0	0	0	0	0	0	0	0	0	0	0	0	0	0	0	0	0	0	0	0	0	0	0	0	0	0	0	0	0	0	0	0	0	0
CPAR2_500480	cpar_Chr_5	105441	1217	1	0	Protein of unknown function; expression increased in fluconazole and voriconazole resistant strains	0	0	0	0	0	0	0	0	0	0	0	0	0	0	0	0	0	0	0	0	0	0	0	0	0	0	0	0	0	0	0	0	0	0	0	0	0	0	0	0	0	0	0
CPAR2_500610	cpar_Chr_5	137827	225	8	8	Ortholog of C. albicans SC5314 : C4_05900C_A, C. dubliniensis CD36 : Cd36_45480, C. auris B8441 : B9J08_002522 and Candida tenuis NRRL Y-1498 : CANTEDRAFT_93359	0	0	0	0	0	0	0	0	0	0	0	0	0	0	0	0	0	0	0	0	0	0	0	0	0	0	0	0	0	0	0	0	0	0	0	0	0	0	0	0	0	0	0
CPAR2_500680	cpar_Chr_5	159853	91	1	0	Ortholog of S. cerevisiae : YGR111W, C. albicans SC5314 : C4_05850C_A, C. glabrata CBS138 : CAGL0L04708g, C. dubliniensis CD36 : Cd36_45340 and C. auris B8441 : B9J08_004872	0	0	0	0	0	0	0	0	0	0	0	0	0	0	0	0	0	0	0	0	0	0	0	0	0	0	0	0	0	0	0	0	0	0	0	0	0	0	0	0	0	0	0
CPAR2_500690	cpar_Chr_5	167233	169	1	0	Ortholog(s) have role in lysine biosynthetic process, lysine biosynthetic process via aminoadipic acid and mitochondrion localization	0	0	0	0	0	0	0	0	0	0	0	0	0	0	0	0	0	0	0	0	0	0	0	0	0	0	0	0	0	0	1	0	0	0	0	0	0	0	0	0	0	0	0
CPAR2_500760	cpar_Chr_5	182338	541	39	1	Ortholog(s) have borate efflux transmembrane transporter activity, role in borate transport, protein targeting to vacuole and fungal-type vacuole, plasma membrane localization	0	0	0	0	0	0	0	0	0	0	0	0	0	0	0	0	0	0	0	0	0	0	0	0	0	0	0	0	0	0	0	1	0	0	0	0	1	0	0	0	0	0	0
CPAR2_500770	cpar_Chr_5	186012	307	1	1	Has domain(s) with predicted GTP binding, GTPase activity, role in small GTPase mediated signal transduction and intracellular anatomical structure localization	0	0	0	0	0	0	0	0	0	0	0	0	0	0	0	0	0	0	0	0	0	0	0	0	0	0	0	0	0	0	0	0	0	0	0	0	0	0	0	0	0	0	0
CPAR2_500800	cpar_Chr_5	192476	232	0	0	Ortholog(s) have protein kinase inhibitor activity	0	0	0	0	0	0	0	0	0	0	0	0	0	0	0	0	0	0	0	0	0	0	0	0	0	0	0	0	0	0	0	0	0	0	0	0	0	0	0	0	0	0	0
CPAR2_501400	cpar_Chr_5	327157	3	1	0	Ortholog(s) have mannosyl-oligosaccharide glucosidase activity and role in N-glycan processing, fungal-type cell wall beta-glucan biosynthetic process, fungal-type cell wall biogenesis, protein N-linked glycosylation	0	0	0	0	0	0	0	0	0	0	0	0	0	0	0	0	0	0	0	0	0	0	0	0	0	0	0	0	0	0	0	0	0	0	0	0	0	0	0	0	0	0	0
CPAR2_501410	cpar_Chr_5	328241	303	1	0	Ortholog(s) have RNA polymerase I general transcription initiation factor binding activity, role in nucleolar large rRNA transcription by RNA polymerase I and RNA polymerase I core factor complex localization	0	0	0	0	0	0	0	0	0	0	0	0	0	0	0	0	0	0	0	0	0	0	0	0	0	0	0	0	0	0	0	0	0	0	0	0	0	0	0	0	0	0	0
CPAR2_501490	cpar_Chr_5	349402	191	2	0	Ortholog(s) have beta-1,4-mannosyltransferase activity, role in oligosaccharide-lipid intermediate biosynthetic process, protein N-linked glycosylation and endoplasmic reticulum localization	0	0	0	0	0	0	0	0	0	0	0	0	0	0	0	0	0	0	0	0	0	0	0	0	0	0	0	0	0	0	0	0	0	0	0	0	0	0	0	0	0	0	0
CPAR2_501520	cpar_Chr_5	355614	107	1	0	Ortholog(s) have cytoplasm, mitochondrion localization	0	0	0	0	0	0	0	0	0	0	0	0	0	0	0	0	0	0	0	0	0	0	0	0	0	0	0	0	0	0	0	0	0	0	0	0	0	0	0	0	0	0	0
CPAR2_501540	cpar_Chr_5	361299	975	5	0	Ortholog(s) have phosphatidylinositol binding, ubiquitin protein ligase activity	0	0	0	0	0	0	0	0	0	0	0	0	0	0	0	0	0	0	0	0	0	0	0	0	0	0	0	0	0	0	0	0	0	0	0	0	0	0	0	0	0	0	0
CPAR2_501630	cpar_Chr_5	388393	228	2	0	Ortholog of Candida metapsilosis : CMET_3875, Candida orthopsilosis Co 90-125 : CORT_0B01790 and Candida orthopsilosis NEW ASSEMBLY : CORT1B01790	0	0	0	0	0	0	0	0	0	0	0	0	0	0	0	0	0	0	0	0	0	0	0	0	0	0	0	0	0	0	0	0	0	0	0	0	0	0	0	0	0	0	0
CPAR2_501640	cpar_Chr_5	393672	796	2	0	Ortholog(s) have DNA-binding transcription activator activity, RNA polymerase II-specific, RNA polymerase II cis-regulatory region sequence-specific DNA binding activity	0	0	0	0	0	0	0	0	0	0	0	0	0	0	0	0	0	0	0	0	0	0	0	0	0	0	0	0	0	0	0	0	0	0	0	0	0	0	0	0	0	0	0
CPAR2_501710	cpar_Chr_5	407862	1048	1	0	Ortholog(s) have ATPase, translation elongation factor activity, role in translational elongation, translational termination and cytoplasmic stress granule, cytosolic ribosome, ribosome localization	0	0	0	0	0	0	0	0	0	0	0	0	0	0	0	0	0	0	0	0	0	0	0	0	0	0	0	0	0	0	0	0	0	0	0	0	0	0	0	0	0	0	0
CPAR2_501730	cpar_Chr_5	414734	460	4	0	Ortholog(s) have role in assembly of large subunit precursor of preribosome, maturation of LSU-rRNA, ribosomal large subunit assembly and 90S preribosome, nucleolus, nucleoplasm, preribosome, large subunit precursor localization	0	0	0	0	0	0	0	0	0	0	0	0	0	0	0	0	0	0	0	0	0	0	0	0	0	0	0	0	0	0	0	0	0	0	0	0	0	0	0	0	0	0	0
CPAR2_501800	cpar_Chr_5	427007	110	1	0	Ortholog of C. albicans SC5314 : C5_01070C_A, C. dubliniensis CD36 : Cd36_51250, Candida tenuis NRRL Y-1498 : CANTEDRAFT_116405 and Debaryomyces hansenii CBS767 : DEHA2D07634g	0	0	0	0	0	0	0	0	0	0	0	0	0	0	0	0	0	0	0	0	0	0	0	0	0	0	0	0	0	0	0	0	0	0	0	0	0	0	0	0	0	0	0
CPAR2_501850	cpar_Chr_5	433814	313	14	14	Ortholog of C. albicans SC5314 : C5_01010W_A/CCW14, C. dubliniensis CD36 : Cd36_51300, Candida tenuis NRRL Y-1498 : CANTEDRAFT_113633 and Pichia stipitis Pignal : PICST_61692	0	0	0	0	0	0	0	0	0	0	0	0	0	0	0	0	0	0	0	0	0	0	0	0	0	0	0	0	0	0	0	0	0	0	0	0	0	0	0	0	0	0	0
CPAR2_501920	cpar_Chr_5	448096	17	1	1	Has domain(s) with predicted transmembrane transporter activity, role in transmembrane transport and integral component of membrane localization	0	0	0	0	0	0	0	0	0	0	0	0	0	0	0	0	0	0	0	0	0	0	0	0	0	0	0	0	0	0	0	0	0	0	0	0	0	0	0	0	0	0	0
CPAR2_501930	cpar_Chr_5	448924	39	1	0	Ortholog(s) have histone binding activity and role in DNA replication-dependent nucleosome assembly, heterochromatin maintenance, mitotic recombination-dependent replication fork processing	0	0	0	0	0	0	0	0	0	0	0	0	0	0	0	0	0	0	0	0	0	0	0	0	0	0	0	0	0	0	0	0	0	0	0	0	0	0	0	0	0	0	0
CPAR2_502040	cpar_Chr_5	460634	42	9	0	Ortholog(s) have RNA binding, poly(U) RNA binding activity and role in mRNA splicing, via spliceosome, maturation of SSU-rRNA, nuclear-transcribed mRNA catabolic process	0	0	0	0	0	0	0	0	0	0	0	0	0	0	0	0	0	0	0	0	0	0	0	0	0	0	0	0	0	0	0	0	0	0	0	0	0	0	0	0	0	0	0
CPAR2_502130	cpar_Chr_5	483647	828	1	0	Has domain(s) with predicted catalytic activity, hydrolase activity, hydrolyzing O-glycosyl compounds activity and role in carbohydrate metabolic process	0	0	0	0	0	0	0	0	0	0	0	0	0	0	0	0	0	0	0	0	0	0	0	0	0	0	0	0	0	0	0	0	0	0	0	0	0	0	0	0	0	0	0
CPAR2_502140	cpar_Chr_5	486956	125	6	6	Has domain(s) with predicted catalytic activity, hydrolase activity, hydrolyzing O-glycosyl compounds activity and role in carbohydrate metabolic process	0	2	0	2	0	0	0	2	0	0	0	0	0	0	0	0	2	0	0	0	0	0	0	0	0	0	0	0	0	0	0	0	0	0	0	2	0	0	0	0	0	0	0
CPAR2_502210	cpar_Chr_5	504634	2274	1	0	Ortholog(s) have protein kinase activity, protein serine/threonine kinase activity	0	0	0	0	0	0	0	0	0	0	0	0	0	0	0	0	0	0	0	0	0	0	0	0	0	0	0	0	0	0	0	0	0	0	0	0	0	0	0	0	0	0	0
CPAR2_502270	cpar_Chr_5	522695	235	2	0	Ortholog(s) have tRNA-intron endonuclease activity, role in tRNA-type intron splice site recognition and cleavage and tRNA-intron endonuclease complex localization	0	0	0	0	0	0	0	0	0	0	0	0	0	0	0	0	0	0	0	0	0	0	0	0	0	0	0	0	0	0	0	0	0	0	0	0	0	0	0	0	0	0	0
CPAR2_502310	cpar_Chr_5	533568	195	1	0	Ortholog of C. albicans SC5314 : C5_00100C_A, C. dubliniensis CD36 : Cd36_50140, C. auris B8441 : B9J08_002777, Debaryomyces hansenii CBS767 : DEHA2B10230g and Pichia stipitis Pignal : PICST_63700	0	0	0	0	0	0	0	0	0	0	0	0	0	0	0	0	0	0	0	0	0	0	0	0	0	0	0	0	0	0	0	0	0	0	0	0	0	0	0	0	0	0	0
CPAR2_502320	cpar_Chr_5	534427	223	1	0	Ortholog of S. cerevisiae : YIL077C, C. albicans SC5314 : C5_00090C_A, C. glabrata CBS138 : CAGL0M12969g, C. dubliniensis CD36 : Cd36_50130 and Candida tenuis NRRL Y-1498 : CANTEDRAFT_113370	0	0	0	0	0	0	0	0	0	0	0	0	0	0	0	0	0	0	0	0	0	0	0	0	0	0	0	0	0	0	0	0	0	0	0	0	0	0	0	0	0	0	0
CPAR2_502410	cpar_Chr_5	551819	40	1	0	Ortholog of C. albicans SC5314 : C5_00050W_A, C. dubliniensis CD36 : Cd36_50090, Candida tenuis NRRL Y-1498 : CANTEDRAFT_113400 and Debaryomyces hansenii CBS767 : DEHA2B08338g	0	0	0	0	0	0	0	0	0	0	0	0	0	0	0	0	0	0	0	0	0	0	0	0	0	0	0	0	0	0	0	0	0	0	0	0	0	0	0	0	0	0	0
CPAR2_502430	cpar_Chr_5	556637	357	1	0	Ortholog(s) have acylglycerol lipase activity, role in cellular lipid metabolic process and cytoplasm, nucleus localization	0	0	0	0	0	0	0	0	0	0	0	0	0	0	0	0	0	0	0	0	0	0	0	0	0	0	0	0	0	0	0	0	0	0	0	0	0	0	0	0	0	0	0
CPAR2_502540	cpar_Chr_5	571524	1187	1	0	Ortholog(s) have ATPase, chromatin binding, histone binding activity	0	0	0	0	0	0	0	0	0	0	0	0	0	0	0	0	0	0	0	0	0	0	0	0	0	0	0	0	0	0	0	0	0	0	0	0	0	0	0	0	0	0	0
CPAR2_502590	cpar_Chr_5	587356	652	2	0	Ortholog(s) have cysteine-type endopeptidase activity	0	0	0	0	0	0	0	0	0	0	0	0	0	0	0	0	0	0	0	0	0	0	0	0	0	0	0	0	0	0	0	0	0	0	0	0	0	0	0	0	0	0	0
CPAR2_502740	cpar_Chr_5	627438	329	1	0	Ortholog(s) have role in autophagy, retrograde vesicle-mediated transport, Golgi to endoplasmic reticulum and Dsl1/NZR complex, endoplasmic reticulum localization	0	0	0	0	0	0	0	0	0	0	0	0	0	0	0	0	0	0	0	0	0	0	0	0	0	0	0	0	0	0	0	0	0	0	0	0	0	0	0	0	0	0	0
CPAR2_502840	cpar_Chr_5	653101	1271	2	0	Ortholog(s) have role in Ras protein signal transduction, conjugation with cellular fusion, pheromone-dependent signal transduction involved in conjugation with cellular fusion and regulation of cell cycle, more	0	0	0	0	0	0	0	0	0	0	0	0	0	0	0	0	0	0	0	0	0	0	0	0	0	0	0	0	0	0	0	0	0	0	0	0	0	0	0	0	0	0	0
CPAR2_502880	cpar_Chr_5	665941	254	5	0	Ortholog of C. albicans SC5314 : C3_01340W_A, C. dubliniensis CD36 : Cd36_81270, C. auris B8441 : B9J08_003308 and Candida tenuis NRRL Y-1498 : CANTEDRAFT_101483	0	1	0	1	0	0	0	1	0	0	0	0	0	0	0	0	1	0	0	0	0	0	0	0	0	0	0	0	0	0	0	0	0	0	0	1	0	0	0	0	0	0	0
CPAR2_502940	cpar_Chr_5	677839	409	2	0	Has domain(s) with predicted chitin synthase activity and role in chitin biosynthetic process	0	0	0	0	0	0	0	0	0	0	0	0	0	0	0	0	0	0	0	0	0	0	0	0	0	0	0	0	0	0	0	0	0	0	0	0	0	0	0	0	0	0	0
CPAR2_503030	cpar_Chr_5	704674	34	0	0	Ortholog(s) have role in G2/M transition of mitotic cell cycle, regulation of cyclin-dependent protein serine/threonine kinase activity	0	0	0	0	0	0	0	0	0	0	0	0	0	0	0	0	0	0	0	0	0	0	0	0	0	0	0	0	0	0	0	0	0	0	0	0	0	0	0	0	0	0	0
CPAR2_503150	cpar_Chr_5	735552	654	157	2	Ortholog(s) have transcription factor binding activity	0	0	1	0	0	0	0	0	0	0	0	0	0	0	0	0	0	0	0	0	1	2	0	0	0	0	0	0	1	0	1	1	0	1	0	0	0	0	0	0	0	0	0
CPAR2_503170	cpar_Chr_5	743495	98	1	0	Alpha-1,2-mannosyltransferase; expression increased in fluconazole and voriconazole resistant strains	0	0	0	0	0	0	0	0	0	0	0	0	0	0	0	0	0	0	0	0	0	0	0	0	0	0	0	0	0	0	0	0	0	0	0	0	0	0	0	0	0	0	0
CPAR2_503220	cpar_Chr_5	757403	55	1	0	Ortholog(s) have DNA replication origin binding, chromatin binding activity	0	0	0	0	0	0	0	0	0	0	0	0	0	0	0	0	0	0	0	0	0	0	0	0	0	0	0	0	0	0	0	0	0	0	0	0	0	0	0	0	0	0	0
CPAR2_503260	cpar_Chr_5	770715	1448	1	0	Has domain(s) with predicted ATP binding, ATPase, ATPase-coupled transmembrane transporter activity, nucleoside-triphosphatase activity, nucleotide binding activity and role in transmembrane transport	0	0	0	0	0	0	0	0	0	0	0	0	0	0	0	0	0	0	0	0	0	0	0	0	0	0	0	0	0	0	0	0	0	0	0	0	0	0	0	0	0	0	0
CPAR2_503270	cpar_Chr_5	771210	35	1	0	Ortholog of Candida metapsilosis : CMET_4175, Candida orthopsilosis Co 90-125 : CORT_0H02250 and Candida orthopsilosis NEW ASSEMBLY : CORT1H02250	0	0	0	0	0	0	0	0	0	0	0	0	0	0	1	0	0	0	0	0	0	0	0	0	0	0	0	0	0	0	0	0	0	0	0	0	0	0	0	0	0	0	0
CPAR2_503280	cpar_Chr_5	773783	150	1	0	Ortholog of Candida metapsilosis : CMET_4477, Candida orthopsilosis Co 90-125 : CORT_0H02260 and Candida orthopsilosis NEW ASSEMBLY : CORT1H02260	0	0	0	0	0	0	0	0	0	0	0	0	0	0	0	0	0	0	0	0	0	0	0	0	0	0	0	0	0	0	0	0	0	0	0	0	0	0	0	0	0	0	0
CPAR2_503300	cpar_Chr_5	777703	281	0	0	Ortholog(s) have peptidyl-prolyl cis-trans isomerase activity, protein phosphatase regulator activity, role in mitotic spindle organization, response to osmotic stress and protein phosphatase type 2A complex localization	0	0	0	0	0	0	0	0	0	0	0	0	0	0	0	0	0	0	0	0	0	0	0	0	0	0	0	0	0	0	0	0	0	0	0	0	0	0	0	0	0	0	0
CPAR2_503470	cpar_Chr_5	801197	134	1	0	Ortholog(s) have DNA/RNA helicase activity, GTPase activity, telomeric DNA binding activity, role in telomere maintenance via telomerase and nucleus, telomerase holoenzyme complex localization	0	0	0	0	0	0	0	0	0	0	0	0	0	0	0	0	0	0	0	0	0	0	0	0	0	0	0	0	0	0	0	0	0	0	0	0	0	0	0	0	0	0	0
CPAR2_503480	cpar_Chr_5	802264	731	31	0	Ortholog(s) have GTPase activity, identical protein binding activity	0	0	0	0	0	0	0	0	0	0	0	0	0	0	0	0	0	0	0	0	0	0	0	0	0	0	0	0	0	0	0	0	1	0	0	0	0	0	0	0	0	0	0
CPAR2_503530	cpar_Chr_5	814431	66	1	0	Ortholog(s) have L-proline transmembrane transporter activity, amino acid transmembrane transporter activity, beta-alanine transmembrane transporter activity, polyamine transmembrane transporter activity	0	0	0	0	0	0	0	0	0	0	0	0	0	0	0	0	0	0	0	0	0	0	0	0	0	0	0	0	0	0	0	0	0	0	0	0	0	0	0	0	0	0	0
CPAR2_503540	cpar_Chr_5	818269	99	1	0	Ortholog(s) have dipeptide transmembrane transporter activity, peptide transmembrane transporter activity, tripeptide transmembrane transporter activity	0	0	0	0	0	0	0	0	0	0	0	0	0	0	0	0	0	0	0	0	0	0	0	0	0	0	0	0	0	0	0	0	0	0	0	0	0	0	0	0	0	0	0
CPAR2_503620	cpar_Chr_5	830953	441	1	0	Has domain(s) with predicted DNA-binding transcription factor activity, RNA polymerase II-specific, zinc ion binding activity, role in regulation of transcription, DNA-templated and nucleus localization	0	0	0	0	0	0	0	0	0	0	0	0	0	0	0	0	0	0	0	0	0	0	0	0	0	0	0	0	0	0	0	0	0	0	0	0	0	0	0	0	0	0	0
CPAR2_503780	cpar_Chr_5	864369	454	0	0	Ortholog(s) have role in protein maturation by iron-sulfur cluster transfer and CIA complex, nucleus localization	0	0	0	0	0	0	0	0	0	0	0	0	0	0	0	0	0	0	0	0	0	0	0	0	0	0	0	0	0	0	0	0	0	0	0	0	0	0	0	0	0	0	0
CPAR2_503880	cpar_Chr_5	889963	188	1	0	Has domain(s) with predicted transmembrane transporter activity, role in transmembrane transport and integral component of membrane localization	0	0	0	0	0	0	0	0	0	0	0	0	0	0	0	0	0	0	0	0	0	0	0	0	0	0	0	0	0	0	0	0	0	0	0	0	0	0	0	0	0	0	0
CPAR2_504030	cpar_Chr_5	925613	1167	1	0	Ortholog(s) have SUMO-specific isopeptidase activity, cysteine-type peptidase activity, transcription elongation regulator activity	0	0	0	0	0	0	0	0	0	0	0	0	0	0	0	0	0	0	0	0	0	0	0	0	0	0	0	0	0	0	0	0	0	0	0	0	0	0	0	0	0	0	0
CPAR2_504090	cpar_Chr_5	938185	35	1	0	Has domain(s) with predicted integral component of membrane localization	0	0	0	0	0	0	0	0	0	0	0	0	0	0	0	0	0	0	0	0	0	0	0	0	0	0	0	0	0	0	0	0	0	0	0	0	0	0	0	0	0	0	0
CPAR2_504120	cpar_Chr_5	943244	28	1	0	Ortholog(s) have GTPase regulator activity, mRNA binding activity	0	0	0	0	0	0	0	0	0	0	0	0	0	0	0	0	0	0	0	0	0	0	0	0	0	0	0	0	0	0	0	0	0	0	0	0	0	0	0	0	0	0	0
CPAR2_504180	cpar_Chr_5	952349	486	1	0	Ortholog(s) have single-stranded telomeric DNA binding, translation elongation factor binding activity, role in negative regulation of telomere maintenance via telomerase, telomere capping and CST complex localization	0	0	0	0	0	0	0	0	0	0	0	0	0	0	0	0	0	0	0	0	0	0	0	0	0	0	0	0	0	0	0	0	0	0	0	0	0	0	0	0	0	0	0
[truncated: 329 more columns]

## Sheet: 1E
Table S1E: GO Term Statistics of accessory genes
GO Term	Description	Type	Count	P-value
GO:0022857	transmembrane transporter activity	molecular_function	25	2.85e-27
GO:0055085	transmembrane transport	biological_process	26	4.54e-24
GO:0015355	secondary active monocarboxylate transmembrane transporter activity	molecular_function	9	1.51e-15
GO:0035879	plasma membrane lactate transport	biological_process	9	1.51e-15
GO:0016020	membrane	cellular_component	21	5.95e-12
GO:0015343	siderophore-iron transmembrane transporter activity	molecular_function	5	1.06e-09
GO:0004458	D-lactate dehydrogenase (cytochrome) activity	molecular_function	4	1.4e-08
GO:0007155	cell adhesion	biological_process	4	1.4e-08
GO:0008720	D-lactate dehydrogenase activity	molecular_function	4	1.4e-08
GO:0050839	cell adhesion molecule binding	molecular_function	4	1.4e-08
GO:0098609	cell-cell adhesion	biological_process	4	1.4e-08
GO:1903457	lactate catabolic process	biological_process	4	1.4e-08
GO:0005774	vacuolar membrane	cellular_component	5	1.11e-07
GO:0000140	acylglycerone-phosphate reductase activity	molecular_function	4	1.93e-07
GO:0019433	triglyceride catabolic process	biological_process	4	1.93e-07
GO:0006879	intracellular iron ion homeostasis	biological_process	5	1.67e-06
GO:0006654	phosphatidic acid biosynthetic process	biological_process	4	2.67e-06
GO:0005768	endosome	cellular_component	5	4.56e-06
GO:0004806	triglyceride lipase activity	molecular_function	4	4.79e-06
GO:0005811	lipid droplet	cellular_component	4	7.97e-06
GO:0050660	flavin adenine dinucleotide binding	molecular_function	5	1.18e-05
GO:0050664	oxidoreductase activity, acting on NAD(P)H, oxygen as acceptor	molecular_function	3	2.18e-05
GO:0009277	fungal-type cell wall	cellular_component	4	3.73e-05
GO:0009395	phospholipid catabolic process	biological_process	3	4.63e-05
GO:0004620	phospholipase activity	molecular_function	3	6.33e-05
GO:0046475	glycerophospholipid catabolic process	biological_process	3	6.33e-05
GO:0004623	phospholipase A2 activity	molecular_function	3	0.000109
GO:0005622	intracellular anatomical structure	cellular_component	3	0.000726
GO:0005576	extracellular region	cellular_component	3	0.00221
GO:0043231	intracellular membrane-bounded organelle	cellular_component	3	0.00260182
GO:0005783	endoplasmic reticulum	cellular_component	5	0.00275
GO:0004129	cytochrome-c oxidase activity	molecular_function	1	0.00755
GO:0030532	small nuclear ribonucleoprotein complex	cellular_component	1	0.00754651
GO:0043709	cell adhesion involved in single-species biofilm formation	biological_process	1	0.00755
GO:0043710	cell adhesion involved in multi-species biofilm formation	biological_process	1	0.00755
GO:0003824	catalytic activity	molecular_function	4	0.008
GO:0004671	protein C-terminal S-isoprenylcysteine carboxyl O-methyltransferase activity	molecular_function	1	0.015
GO:0034067	protein localization to Golgi apparatus	biological_process	1	0.015
GO:0006481	C-terminal protein methylation	biological_process	1	0.0225
GO:0008380	RNA splicing	biological_process	1	0.0298538
GO:0000328	fungal-type vacuole lumen	cellular_component	1	0.0372
GO:0034715	pICln-Sm protein complex	cellular_component	1	0.0371802
GO:0000387	spliceosomal snRNP assembly	biological_process	1	0.0445
GO:0006895	Golgi to endosome transport	biological_process	1	0.0445
GO:0043001	Golgi to plasma membrane protein transport	biological_process	1	0.0444525
GO:0004180	carboxypeptidase activity	molecular_function	1	0.0588
GO:0006123	mitochondrial electron transport, cytochrome c to oxygen	biological_process	1	0.0588365
GO:0004499	N,N-dimethylaniline monooxygenase activity	molecular_function	1	0.0659
GO:0005682	U5 snRNP	cellular_component	1	0.0659
GO:0005685	U1 snRNP	cellular_component	1	0.08
GO:0035673	oligopeptide transmembrane transporter activity	molecular_function	1	0.0800168
GO:0005686	U2 snRNP	cellular_component	1	0.0939
GO:0071011	precatalytic spliceosome	cellular_component	1	0.114287
GO:0016705	oxidoreductase activity, acting on paired donors, with incorporation or reduction of molecular oxygen	molecular_function	1	0.12099
GO:0046540	U4/U6 x U5 tri-snRNP complex	cellular_component	1	0.12099
GO:0005802	trans-Golgi network	cellular_component	1	0.128
GO:0008152	metabolic process	biological_process	1	0.127643
GO:0004497	monooxygenase activity	molecular_function	1	0.134
GO:0005351	carbohydrate:proton symporter activity	molecular_function	1	0.134
GO:0008643	carbohydrate transport	biological_process	1	0.134247
GO:0050661	NADP binding	molecular_function	1	0.140803
GO:0005886	plasma membrane	cellular_component	3	0.151639
GO:0004190	aspartic-type endopeptidase activity	molecular_function	1	0.154
GO:0051603	proteolysis involved in protein catabolic process	biological_process	1	0.160179
GO:0071013	catalytic step 2 spliceosome	cellular_component	1	0.173
GO:0005739	mitochondrion	cellular_component	4	0.184
GO:0000139	Golgi membrane	cellular_component	1	0.21
GO:0020037	heme binding	molecular_function	1	0.216
GO:0005506	iron ion binding	molecular_function	1	0.222
GO:0016787	hydrolase activity	molecular_function	1	0.367
GO:0006508	proteolysis	biological_process	1	0.427
GO:0005829	cytosol	cellular_component	3	0.434
