# Supplementary material for: Small pangenome of Candida parapsilosis reflects overall low intraspecific diversity
Source: mBio. 2025 Aug 25;16(10):e01320-25. doi: 10.1128/mbio.01320-25 (PMC12505961; doi:10.1128/mbio.01320-25)
Supplement: Table S2 — DESEQ2 results of RNA-seq, [file mbio.01320-25-s0003.xlsx]

## Sheet: Sheet2
Table S2: DESEQ2 Results of RNA-seq
	STAR Read Counts						DESeq2 Results
Gene Name	1A	6A	7A	1B	6B	7B	baseMean	log2FoldChange	lfcSE	stat	pvalue	padj	Standard Name
CPAR2_702920	252	262	302	260	261	299	272.319	0.0476579	0.152687	0.312127	0.754944	0.99661	SOA1
CPAR2_702930	35	90	92	32	107	150	84.4684	0.461353	0.630218	0.732052	0.464137	0.981708
CPAR2_702940	306	327	417	309	327	335	336.224	-0.0706662	0.175892	-0.401759	0.687862	0.99661	SOA1
CPAR2_702950	78	141	189	68	186	167	138.242	0.0968019	0.495456	0.195379	0.845096	0.99661	SOA1
PARALOG_702960_1	47	156	171	5613	6103	11326	3944.77	5.98766	0.511765	11.7	1.2741e-31	2.63829e-29	SOA1
FDH	892	879	1377	1144	1206	1697	1198.74	0.404065	0.270467	1.49395	0.135188	0.715079
PARALOG_702960_3	96	161	273	580	878	1735	625.247	2.63496	0.519918	5.06802	4.01967e-07	2.57776e-05	SOA1
CPAR2_702970	6	11	10	95	222	799	192.242	5.40639	0.778378	6.94571	3.76552e-12	3.83026e-10	SOA1
CPAR2_702980	658	639	791	747	768	714	719.19	0.136162	0.140413	0.969724	0.332184	0.920433
NOTE: Highlighted genes have increased expression in absence of cysteine and methionine
