# Supplementary material for: Small pangenome of Candida parapsilosis reflects overall low intraspecific diversity
Source: mBio. 2025 Aug 25;16(10):e01320-25. doi: 10.1128/mbio.01320-25 (PMC12505961; doi:10.1128/mbio.01320-25)
Supplement: Table S3 — LOR growth values for strains grown on 23 different nitrogen sources. [file mbio.01320-25-s0004.xlsx]

## Sheet: MASTER_pheno_batch_nitro
Table S3: Log odds ratio (LOR) growth values for strains grown on 23 different nitrogen sources
	GABA	Isoleucine	Histidine	Alanine	Cysteine	Adenine	Glutamine	Ornithine	Allantoin	Valine	Glycine	Leucine	Ammonium_sulphate	Serine	Methionine	Urea	Threonine	Proline	Lysine	Glutamic_acid	Phenylalanine	Tryptophan	Aspartic_acid	Arginine	GABA_72	Isoleucine_72	Histidine_72	Alanine_72	Cysteine_72	Adenine_72	Glutamine_72	Ornithine_72	Allantoin_72	Valine_72	Glycine_72	Leucine_72	Ammonium_sulphate_72	Serine_72	Methionine_72	Urea_72	Threonine_72	Proline_72	Lysine_72	Glutamic_acid_72	Phenylalanine_72	Tryptophan_72	Aspartic_acid_72	Arginine_72
103	1.96857	1.21121	0.783308	1.72351	1.41883	0.886077	1.5047	1.56117	1.26368	1.57659	1.79143	0.929309	0.671302	2.09995	1.02678	1.9065	0.772481	1.40743	-4.27863	1.01614	1.34681	1.59092	1.36887	1.17919	1.93398	1.15816	0.822806	1.67867	1.39862	0.833327	1.47436	1.63528	1.27325	1.53034	1.76608	0.905887	0.692211	2.05137	1.00687	1.9269	0.821138	1.39437	-2.43504	1.01763	1.2519	1.54957	1.36117	1.11905
247	1.36877	0.864051	-0.299122	0.922338	0.282476	0.680854	0.993977	0.561455	1.02898	1.23106	1.0289	0.353606	0.539369	1.69337	0.674427	1.43127	0.403462	1.08162	-0.473723	0.465739	0.801569	0.875317	0.651454	0.259126	1.34632	0.841154	-0.0215636	0.926345	0.518418	0.705066	0.96715	0.947187	1.13883	1.21031	1.06204	0.317984	0.607624	1.72245	0.660709	1.58899	0.607988	1.08955	-0.262127	0.509358	0.724	0.948119	0.687922	0.371507
249	1.00008	1.1801	0.951004	1.15515	0.831999	1.16699	0.694227	0.742734	0.567579	1.14397	1.03484	1.14138	1.22972	1.07894	1.09629	0.968592	1.21991	0.771765	1.54	1.07674	0.813553	1.10627	0.996945	1.65547	1.04927	1.20904	0.960625	1.22819	0.891396	1.19915	0.69936	0.744392	0.671358	1.18438	1.1053	1.17221	1.21535	1.12831	1.11477	1.00828	1.31837	0.840594	1.91937	1.10117	0.836804	1.12122	1.07409	1.4687
478	1.06456	1.19664	1.29166	0.871645	1.33715	0.760849	0.962905	0.654445	0.922166	0.891311	0.941274	1.29007	1.24853	0.674687	1.02248	0.756143	1.4545	0.87203	1.70531	1.10248	1.0716	0.967529	1.01677	0.254244	1.00196	1.17819	1.24867	0.830674	1.24273	0.74906	0.923192	0.514799	0.858591	0.925379	0.895993	1.28121	1.25959	0.573427	0.975362	0.718	1.29935	0.797642	1.72749	1.00533	1.0857	0.934312	0.938207	0.484762
620	1.14626	1.16173	1.10943	0.99351	1.57779	1.13705	1.17522	0.995197	1.0658	1.06003	1.05268	1.19808	1.1955	0.918588	1.05901	0.982744	1.44365	1.22438	1.47674	1.19351	1.26823	1.29924	1.05252	0.830962	1.13595	1.22008	1.13799	1.02343	1.56836	1.17312	1.25021	0.999119	1.10484	1.10375	1.07722	1.20872	1.17782	0.917315	1.17594	1.02999	1.39293	1.22437	1.4077	1.20508	1.34105	1.32725	1.05831	1.22884
794	0.686485	1.22089	1.22926	0.609588	0.471279	0.961794	0.939744	0.420676	1.00629	0.519821	1.23554	1.06	1.10885	0.681759	1.10998	0.622287	0.651389	1.09231	1.12384	0.980312	1.15909	0.914007	0.883474	1.17158	0.699794	1.21961	1.31911	0.634191	0.44309	0.967692	0.982425	0.429652	1.0273	0.566144	1.25838	1.08272	1.12942	0.703709	1.13623	0.690467	0.684664	1.1086	1.02929	1.02573	1.13126	0.953887	0.887679	1.16142
795	0.462153	0.907116	1.01319	0.404097	0.364774	0.900456	0.804612	0.790676	0.804994	0.369344	0.722263	0.821513	0.83585	0.0833335	0.496617	0.412155	0.208746	0.39539	0.789705	0.660267	0.889082	0.557095	0.661223	0.761847	0.483276	0.896739	1.0356	0.463217	0.378315	0.871295	0.867204	0.688928	0.837482	0.413421	0.749807	0.821393	0.89481	0.139116	0.532194	0.462363	0.192102	0.439953	0.726315	0.686361	0.862054	0.552662	0.702307	0.614533
799	0.525369	0.902659	0.835524	0.424872	0.440983	0.717275	0.499504	1.04775	0.399796	0.294501	0.760639	0.76257	0.811641	7.56e-05	0.500738	0.182218	0.113158	0.493731	0.858178	0.726176	0.739818	0.4516	0.630377	0.724064	0.529223	0.844934	0.881339	0.456611	0.455374	0.738143	0.568465	0.915093	0.482408	0.323047	0.77411	0.768234	0.888566	-0.0115589	0.49134	0.259535	0.147472	0.54275	0.923295	0.738296	0.687102	0.449353	0.668271	0.619945
800	0.242629	0.536727	0.62866	0.432799	0.455645	0.623712	0.501555	1.18931	0.151424	0.245937	0.473927	0.29706	0.313897	0.223957	0.248282	0.166032	0.361832	0.501285	0.752659	0.416139	0.492312	0.340891	0.580322	-0.0850667	0.319102	0.547574	0.79202	0.505029	0.427491	0.617751	0.583549	1.08567	0.24709	0.31608	0.534988	0.379061	0.418283	0.269564	0.323464	0.237571	0.431754	0.585544	0.94334	0.489943	0.517597	0.383626	0.621707	0.102157
802	0.837144	1.11041	1.21525	1.08544	1.5457	1.07275	1.1294	1.33786	0.993194	1.05942	1.14689	1.19902	1.06007	1.12213	1.10913	1.10428	1.19778	0.963612	1.26509	1.06609	1.07404	1.00146	1.08313	0.496569	0.795662	1.0872	1.16673	1.08057	1.49178	1.03207	1.13213	1.14886	0.970535	1.06843	1.10641	1.1899	1.09998	1.03989	1.05554	1.12522	1.05003	0.916567	1.22937	1.01706	1.09297	0.985765	1.02304	0.820535
803	0.874194	1.23797	1.23818	1.31163	1.48602	1.08442	0.781401	0.826763	0.91913	0.903572	1.12385	1.21617	1.37723	0.813928	1.23061	0.803079	1.3834	1.17126	1.28761	1.27004	1.23876	1.1106	1.02504	0.756086	0.790859	1.21164	1.20911	1.26625	1.43887	1.06192	0.779473	0.739151	0.906857	0.916354	1.07936	1.18732	1.31273	0.755964	1.21927	0.803766	1.22158	1.12023	1.1286	1.19175	1.23788	1.10093	0.982192	1.09697
807	2.07793	0.878371	0.347029	2.00053	1.79694	0.761011	1.13911	1.26228	1.21772	1.49673	1.28682	0.780009	1.14899	2.58622	1.44336	2.39269	1.56563	1.81121	-3.69699	1.20089	0.856184	1.22955	1.12775	0.842519	1.86822	0.870909	0.542992	1.82387	1.65205	0.806785	1.06671	1.43661	1.19674	1.36655	1.16908	0.670292	1.07612	2.40792	1.34976	2.4089	1.58449	1.63341	-4.18594	1.0523	0.900925	1.05257	1.00913	1.54784
808	0.591122	1.23198	1.25254	1.19757	0.966567	1.0906	1.0217	0.651243	1.00061	1.15454	0.890017	1.20157	0.923434	0.579902	1.21137	0.830808	1.27223	0.941868	1.23499	1.22872	1.17508	1.06805	1.06654	1.00632	0.646323	1.27607	1.27958	1.21493	0.973075	1.07103	1.09857	0.663058	0.99969	1.17859	0.928124	1.20974	0.872997	0.611417	1.22397	0.787672	1.25433	0.964067	1.23108	1.24739	1.19555	1.06409	1.08413	1.1835
809	1.33817	1.34936	1.2703	2.69494	1.56989	1.4468	1.44366	1.88352	1.74035	1.15205	2.1354	1.03511	0.061809	3.11581	1.30296	2.43187	1.62925	1.828	1.68223	1.45599	1.27626	1.24629	1.29805	1.10669	1.41846	1.4795	1.37455	2.75943	1.59163	1.46097	1.43415	1.63321	1.84016	1.26686	2.20495	1.18121	-0.0830239	3.15585	1.30024	2.52704	1.66788	1.95419	1.85368	1.54376	1.36631	1.25241	1.4068	1.61532
810	1.01893	0.959721	1.04385	0.9768	1.05603	0.770331	0.734636	0.773022	0.556088	0.891666	0.446968	0.937591	0.912111	0.403091	1.02179	0.728714	1.25048	0.894893	0.906728	1.08599	0.807636	0.634608	0.816214	0.242466	1.00762	1.02885	1.18866	0.995377	1.0645	0.809638	0.815048	0.714092	0.618167	0.934996	0.449132	0.947594	0.961709	0.393307	1.02793	0.752637	1.24169	0.887708	0.744453	1.06562	0.894481	0.698387	0.81744	0.721893
812	0.911436	1.06321	1.29812	0.712438	0.974942	1.04804	0.999742	0.6963	0.969037	0.65012	1.01418	1.22234	1.10977	0.624061	1.03123	0.531019	1.23548	1.00556	1.70104	1.14367	1.06724	0.941921	0.984677	1.13683	0.848731	1.03536	1.23917	0.706801	0.94809	1.00393	0.98894	0.548321	0.933882	0.682169	0.967882	1.18275	1.12085	0.544443	1.00049	0.53167	1.18093	0.936133	1.79933	1.05672	1.08211	0.866182	0.906942	1.32568
815	0.219091	0.896271	1.28747	0.400764	0.743116	1.27344	0.815307	1.46102	1.02386	0.281054	0.999632	0.919056	1.0395	0.261338	0.884978	0.583187	1.19864	0.851566	-0.0639739	0.501927	0.700254	0.746238	0.597601	1.1252	0.256513	0.914051	1.35457	0.45798	0.72469	1.32811	0.855955	1.39526	1.06671	0.320378	1.05073	0.972016	1.0595	0.306988	0.812712	0.682561	1.26711	0.868612	-0.357216	0.550902	0.684323	0.631515	0.713994	0.87946
1004	0.6534	1.16402	1.37102	0.324723	0.344294	1.02537	1.03561	0.21969	0.970208	0.581281	0.986635	1.1653	1.12697	0.284812	0.857815	0.519549	0.64903	0.835482	1.23579	0.885748	1.13781	0.898053	0.989739	1.31378	0.643956	1.11517	1.28346	0.341787	0.287092	0.976241	1.07567	0.277592	0.96349	0.592044	0.992817	1.18118	1.14037	0.285231	0.839986	0.552391	0.73741	0.828995	1.30817	0.899832	1.11338	0.917525	0.985416	1.02586
1129	0.585695	1.15844	1.30958	0.313704	0.494232	0.882006	0.947983	0.277456	0.821182	0.52005	0.998217	1.1412	0.950232	0.2156	0.879749	0.342727	0.541451	0.903212	1.45304	1.09101	1.13697	0.878237	1.07509	1.30271	0.621181	1.15518	1.2604	0.320774	0.64996	0.905047	1.00691	0.356263	0.869143	0.553048	1.01119	1.13708	0.974636	0.231834	0.851145	0.421417	0.70059	0.958434	1.53161	1.09388	1.13066	0.935222	1.09424	1.04052
1206	0.731127	0.939339	1.06444	0.701026	0.418432	1.01213	0.875459	0.540181	0.658872	0.587704	0.877204	0.535353	0.919995	0.67756	0.599393	0.562383	0.622502	0.723598	0.718916	0.705569	0.675865	0.661291	0.932997	0.578466	0.715279	0.959692	1.33051	0.681344	0.404348	0.992561	0.924496	0.595555	0.696135	0.622979	0.891876	0.53678	0.937602	0.654286	0.626275	0.619477	0.515318	0.757217	0.563262	0.684826	0.725047	0.581922	0.922832	0.637794
1394	0.775767	0.882412	0.921217	0.749389	0.669424	0.985589	1.0005	1.31529	0.66979	0.676639	0.956936	1.07716	0.894521	0.948882	0.606096	0.529178	0.836302	0.562536	1.47431	0.858577	0.969651	0.687571	1.09174	0.491283	0.750106	0.843377	0.892272	0.733205	0.51099	0.965343	1.04534	1.23025	0.708206	0.703466	0.949257	1.07436	0.947819	0.945177	0.619879	0.581209	0.705628	0.557091	1.55288	0.831546	1.00126	0.676927	1.05885	0.728712
1666	0.808735	1.14537	1.24248	0.616939	0.919748	1.0736	1.0197	0.152254	0.99502	0.690204	1.02648	1.12201	1.23794	0.577228	0.91591	0.756624	0.691619	1.10348	1.14988	0.977901	1.17073	0.848884	0.959005	1.09378	0.785995	1.0937	1.17296	0.625112	0.859161	1.00468	1.02674	0.23616	0.975826	0.684472	0.997299	1.09916	1.21629	0.549299	0.856751	0.775037	0.68139	1.08349	1.07467	0.968273	1.12068	0.81496	0.934292	0.790001
2086	0.810439	1.18799	1.27867	0.611493	0.540141	0.873794	1.03861	0.366055	0.958386	0.737687	0.988483	1.18166	1.18852	0.377095	1.15373	0.501122	0.781313	0.979671	1.58885	1.14625	1.23531	1.02928	0.991676	1.43178	0.807447	1.1536	1.27032	0.637104	0.576794	0.882227	1.08413	0.40466	0.971885	0.727329	1.01327	1.18799	1.16389	0.389067	1.13419	0.550432	0.897584	0.991724	1.82848	1.13676	1.21721	1.0009	1.02187	1.13472
2159	0.872824	1.20804	1.20879	0.769266	1.21679	1.19777	0.885768	0.595921	1.03187	0.807694	1.3394	1.00098	1.1578	0.789445	1.067	1.04252	0.654972	0.918164	1.47913	0.99126	1.19446	0.568705	1.23308	1.08999	0.879204	1.20844	1.23818	0.831438	1.24631	1.19997	0.938631	0.607156	1.08915	0.833872	1.36853	1.05702	1.18912	0.802291	1.06563	1.09985	0.654757	0.956024	1.8013	1.01977	1.18695	0.667055	1.27806	0.944659
2384	1.56843	1.29982	1.11989	1.34859	1.52741	1.15551	1.20287	1.38369	1.26684	1.28908	1.1408	1.34202	1.18364	1.4879	1.48256	1.45939	1.64366	1.10581	1.19258	1.45881	1.30297	1.40607	1.39659	1.69719	1.5896	1.29501	1.08835	1.38237	1.49314	1.20664	1.22805	1.4432	1.33263	1.35038	1.15753	1.37847	1.13012	1.51527	1.4747	1.47167	1.7067	1.14557	1.24453	1.49788	1.30078	1.46156	1.44792	1.3843
2386	1.34229	1.03977	1.28971	1.13342	1.19549	0.980507	1.23337	0.986972	1.20033	1.1137	0.986119	1.09165	1.27987	1.18823	1.25022	1.21283	1.18896	1.26576	1.31216	1.20954	1.13699	1.5668	0.951388	1.53396	1.31476	0.970568	1.34193	1.13753	1.21434	0.902415	1.22827	1.01159	1.18458	1.115	0.958934	1.09294	1.22365	1.15133	1.19607	1.19654	1.16149	1.25018	1.19348	1.18122	1.08056	1.52464	0.937222	1.21652
2387	0.775767	1.10502	1.03508	0.851467	0.41461	0.96364	1.19651	1.17292	0.621979	0.708578	1.07213	1.13764	0.916174	0.761201	0.744553	0.472262	0.293718	0.42375	1.1105	1.04781	0.865227	0.472254	1.12777	0.652003	0.731587	1.08038	1.01529	0.816101	0.488001	0.955116	1.23016	1.1665	0.669399	0.699592	1.05755	1.10733	0.959766	0.730242	0.747976	0.52147	0.296159	0.44398	1.19954	0.992255	0.921315	0.462568	1.09447	0.59965
2389	0.740132	0.697977	0.892797	0.849445	1.00099	1.05231	0.977786	1.40711	0.631778	0.854209	0.791674	0.726217	0.809905	0.999703	0.673932	0.801138	0.820812	0.544186	0.928819	0.837349	0.958743	0.794417	1.04209	0.409363	0.750925	0.697973	0.792061	0.823933	0.894235	0.999951	0.998743	1.2646	0.597189	0.830634	0.777915	0.706198	0.862425	0.945333	0.673563	0.765518	0.683363	0.528694	0.759102	0.840041	0.960392	0.733725	0.988799	0.638803
2640	1.00719	1.07395	1.22254	0.569858	0.665893	1.15909	0.88468	0.516511	0.885167	0.644538	1.12766	0.918167	0.927679	0.574191	0.663139	0.692285	0.404563	0.683404	1.03578	0.84235	1.11868	0.447939	1.07052	0.532483	0.984003	1.0147	1.1963	0.568836	0.721103	1.10224	0.948029	0.557176	0.924147	0.680658	1.13666	0.915944	0.926333	0.564418	0.628991	0.747259	0.45934	0.733524	1.00923	0.870757	1.09553	0.463596	1.09481	0.324115
02-203	1.47246	0.661355	0.833915	1.21864	1.44107	0.812759	1.20225	2.09572	1.48925	1.46375	1.0526	0.911179	0.753652	2.14303	1.44494	1.7644	1.20975	1.11584	-4.11699	1.28339	1.22364	2.06068	1.0869	1.18571	1.46534	0.642302	1.05876	1.17926	1.43343	0.834143	1.13698	2.2917	1.49499	1.41063	1.06151	0.894013	0.701181	2.07453	1.3614	1.76053	1.24984	1.08586	-4.48051	1.24316	1.11865	2.03456	1.05519	0.962685
73_037	0.789911	0.748761	1.38189	0.932352	0.993859	1.31093	1.14591	1.06724	0.985094	0.937073	0.802396	0.669279	1.07135	1.03084	0.987141	0.73442	0.968994	0.837018	1.27015	0.917614	0.855887	1.21063	0.97546	1.19011	0.814174	0.741848	1.33433	0.90885	0.950955	1.28353	1.15543	1.05888	1.00159	0.926713	0.800543	0.687891	1.09847	1.01314	0.973216	0.766222	1.09354	0.867126	1.17981	0.943358	0.909816	1.12116	0.981142	0.949111
73_114	0.752803	0.971401	1.53663	0.553764	0.679118	1.17744	1.14002	0.526792	0.952816	0.706666	0.889502	1.01239	1.14944	0.750724	1.17067	0.895119	1.81412	0.703759	1.29259	0.872649	0.932778	1.35636	0.85673	1.33821	0.707049	0.915488	1.55349	0.53659	0.665959	1.13731	1.1564	0.604255	0.910674	0.693665	0.856949	0.974807	1.14452	0.688617	1.08143	0.841421	1.67019	0.654339	1.20112	0.821286	0.858353	1.21668	0.80884	1.06622
73-107	0.738365	0.961511	1.10593	1.02875	1.2208	1.01121	1.09702	0.718995	0.983438	0.89073	1.00493	1.11447	1.26054	0.800869	1.06976	0.847868	1.52662	0.693165	1.67397	0.741197	0.846269	1.15034	0.739354	0.623889	0.696517	0.936383	1.09233	1.02642	1.14871	0.962488	1.04964	0.727786	0.936074	0.88182	0.972198	1.0691	1.26772	0.746366	0.965979	0.795293	1.40744	0.656239	1.56686	0.688828	0.882014	1.04621	0.695301	0.660764
74-046	1.82875	0.948862	0.13653	1.40407	1.08637	0.729483	1.2812	2.50065	1.1807	1.59578	1.16543	1.2098	0.987404	2.01174	1.09536	1.89168	1.19745	1.27137	-3.75548	1.2726	1.13925	1.28809	1.00095	1.22529	1.75437	0.860873	0.52467	1.3221	1.32469	0.782642	1.23942	2.48963	1.16048	1.5205	1.0932	1.16647	0.886112	1.92019	1.06609	1.86752	1.27676	1.19809	-4.16183	1.18604	1.05562	1.29169	0.919074	0.991861
81-040	1.20172	0.83284	1.1101	1.16211	0.916157	1.213	1.44147	1.47848	1.13186	1.28183	1.82448	1.00076	0.933788	1.57482	1.08499	1.70285	1.72525	1.3339	0.422225	0.993161	0.835421	1.22138	1.21322	1.41755	1.28186	0.886265	1.10424	1.19945	1.19878	1.31504	1.46961	1.56635	1.17712	1.3509	1.90597	1.07282	0.930534	1.63876	1.08044	1.80453	1.75801	1.38842	0.166346	1.04599	0.815809	1.26163	1.28717	1.21906
81-042	1.23239	0.91034	0.83936	0.938441	0.431154	0.892865	1.2234	0.919054	1.06561	1.1769	0.482592	1.12478	0.838534	1.21045	1.28185	1.12732	1.09448	0.8189	0.809149	1.08652	1.0532	0.827826	0.745542	1.2179	1.28867	0.936564	0.901449	1.02331	0.50558	1.00912	1.29452	1.00424	1.20505	1.26826	0.55901	1.17641	0.847538	1.23861	1.37285	1.25818	1.13901	0.879409	0.709311	1.13332	1.0972	1.01673	0.794627	0.917266
81-253	1.88499	0.795669	0.653835	1.94886	1.29882	0.831751	1.268	1.83583	1.37697	1.55431	1.68631	0.727105	0.734716	2.78855	1.42459	2.33059	1.25151	1.5899	-4.23818	1.16785	0.625015	1.75778	0.972112	1.1256	1.84368	0.808826	0.860941	1.86217	1.29037	0.87455	1.22355	1.83409	1.37446	1.47755	1.63968	0.736701	0.746659	2.71175	1.37393	2.38872	1.3935	1.56232	-4.60496	1.17196	0.712952	1.70066	0.930739	1.47396
90-137	1.34345	0.650663	0.678642	1.16976	1.3844	0.86847	1.44103	1.88745	1.54502	1.43359	1.38199	0.897976	0.785355	1.9768	1.50369	1.85214	1.2635	1.15393	-4.10954	1.22723	1.15468	2.24468	1.01528	1.17749	1.28313	0.642302	0.985388	1.10028	1.39596	0.908144	1.3571	2.03602	1.58614	1.37437	1.34793	0.834307	0.76727	1.87813	1.40108	1.87408	1.30955	1.14475	-4.48051	1.19911	1.05887	2.14704	0.998355	0.956711
CDC165	1.07574	0.74062	0.71746	0.863	1.26285	0.95526	0.863564	0.508638	0.727002	0.8076	0.891784	0.976326	0.953314	0.958582	0.954119	0.679058	0.993058	0.752788	1.5144	0.978907	0.848918	0.883053	0.967964	0.821417	1.02327	0.8059	0.61801	0.845136	1.22785	0.977567	0.811328	0.450792	0.698945	0.823054	0.854794	0.951464	0.998097	0.892362	0.904002	0.668499	0.829971	0.714852	1.65375	0.922461	0.857716	0.840982	0.934951	1.02806
CDC167	1.17809	0.99952	0.836995	0.863869	1.31793	1.13174	0.931718	0.816761	0.712207	0.984952	1.00231	0.978975	1.16933	1.09518	1.11886	0.87365	0.998872	0.883402	1.2654	0.99063	0.996222	0.849541	0.999051	1.148	1.1915	0.99895	0.823594	0.866178	1.30992	1.07679	0.924415	0.805432	0.728985	1.00444	1.03755	0.996838	1.14964	1.10052	1.05092	0.879368	0.897108	0.890464	1.55511	1.00038	0.960124	0.811936	1.03649	0.972192
CDC173	1.40215	0.638644	0.871232	0.906189	1.25616	0.806786	1.03523	1.0048	0.872646	1.03686	0.861785	0.875893	1.13218	1.1285	1.15298	1.07841	0.701142	0.951298	2.02901	1.19605	0.776764	0.643431	1.03474	1.26307	1.42727	0.67854	0.931625	0.968518	1.40505	0.847906	1.07364	1.00412	0.89919	1.08153	0.929786	0.915347	1.14564	1.17109	1.14892	1.103	0.708376	1	2.41003	1.2377	0.764952	0.687507	1.09655	0.988628
CDC177	1.2672	0.831312	0.659966	0.876984	1.17902	1.10808	0.853453	0.888346	0.765287	1.06043	0.899075	0.946038	0.983759	1.18503	1.02876	1.00332	0.706913	0.783488	1.11248	1.01086	0.902963	0.752141	0.962704	1.23386	1.30297	0.889988	0.724359	0.960323	1.14443	1.11899	0.911699	0.947367	0.820986	1.12321	0.959859	0.98729	1.02632	1.25185	1.04087	1.09764	0.745182	0.862139	1.56619	1.09055	0.901432	0.850825	1.04056	0.990508
CDC179	0.963521	0.685583	0.557475	0.649803	0.817798	0.865745	0.625475	0.601573	0.303189	0.834772	0.748074	0.770263	0.846227	0.940747	0.803016	0.787214	0.441533	0.643796	0.939008	0.834031	0.747433	0.62364	0.787252	0.940863	1.01402	0.731637	0.589666	0.743382	0.85892	0.921651	0.656258	0.649151	0.38936	0.857312	0.804087	0.836528	0.901589	1.00645	0.825239	0.863789	0.50332	0.690376	1.29576	0.891587	0.749779	0.702353	0.885075	0.764237
CDC317	0.990719	0.838555	0.637414	0.764288	1.07042	0.93592	0.60714	0.658215	0.330387	0.966181	0.823366	0.895838	0.984829	0.90059	0.946207	0.680981	0.468731	0.740035	1.08935	1.01781	0.777251	0.710493	0.964893	0.961961	1.00705	0.909424	0.662234	0.83215	1.07995	1.00824	0.653698	0.680178	0.403918	1.00331	0.881719	0.929637	1.05631	0.935583	0.970867	0.745805	0.538367	0.785883	1.40137	1.03974	0.82187	0.771858	1.00556	0.919321
CI-01	0.989437	1.25503	1.06335	1.39674	0.857912	0.964424	1.39023	1.16699	0.956756	0.578358	2.33577	0.60769	0.767018	1.624	0.6458	1.28416	0.721752	1.2601	1.18416	0.919756	1.50211	1.56703	0.943915	1.07194	1.01696	1.23467	1.10319	1.39658	0.932984	0.981225	1.32944	1.20643	0.976062	0.569661	2.34565	0.619619	0.808065	1.64398	0.585095	1.36744	0.724586	1.27824	1.20626	0.948908	1.40008	1.46495	1.00415	0.942793
CLIB214	1.59397	1.59388	2.61738	1.42079	1.60543	1.81199	1.54509	1.91363	1.44265	1.39676	1.49142	1.52464	1.39856	1.78799	1.58357	1.60051	2.64397	1.43761	1.26099	1.75897	1.23982	1.51003	1.73848	1.44701	1.80182	1.72669	3.21385	1.55565	1.70376	1.93892	1.64348	1.85673	1.41082	1.47553	1.6107	1.67002	1.35681	1.80752	1.71285	1.69153	2.54344	1.50157	1.30352	1.80755	1.24616	1.58517	1.79079	1.34115
FM01	1.48336	0.642664	0.303472	1.22372	0.445959	0.360706	1.20714	0.724778	0.423773	0.526789	1.12949	0.249912	0.842403	1.89387	1.11622	0.912769	0.858498	0.984675	0.318349	0.598848	0.382136	0.688093	0.920511	-0.0623314	1.42337	0.679692	0.489785	1.19587	0.207014	0.390736	1.20683	0.960161	0.46451	0.569895	1.11071	0.26933	0.844617	1.84469	1.12307	0.909504	1.08023	0.936031	0.416201	0.574918	0.42354	0.776967	0.880273	0.697966
FM02	0.927898	1.02461	0.974712	1.16104	1.30289	1.08962	0.981944	0.584633	1.2493	1.28796	0.961731	1.15781	1.13939	0.911739	0.889542	0.887947	1.20622	1.11065	1.76164	1.02738	1.06237	1.07236	0.700994	0.908469	0.893529	1.02604	0.81402	1.12701	1.28954	1.09854	0.946992	0.534054	1.21369	1.28459	0.918156	1.14982	1.17847	0.846315	0.911974	0.838412	1.0886	1.06288	1.94058	0.996649	1.05001	1.07389	0.692057	1.21453
FM03	1.07287	0.926429	0.743166	1.04435	1.24083	1.01714	0.897341	0.612381	1.10307	1.09932	0.789923	0.98785	1.26274	0.905402	0.889318	0.724106	1.03778	0.941861	1.8119	0.976224	0.843052	0.904465	0.586022	0.963308	1.04679	0.977801	0.681845	1.04851	1.25035	1.05311	0.855282	0.520959	1.14199	1.1756	0.78419	1.0221	1.31447	0.88092	0.935122	0.734917	0.957306	0.939504	2.02098	0.954115	0.89638	0.966254	0.597105	1.22296
FM04	1.18006	0.577251	0.39428	0.972057	0.760847	0.876674	0.935684	0.896945	0.910147	0.969442	0.782237	0.976304	1.16408	0.861296	0.832892	0.932935	0.567005	0.761151	1.16772	1.09585	0.763013	0.751862	1.03545	-0.0949061	1.14433	0.705873	0.0920533	0.969244	0.791079	1.00005	0.889459	0.781413	0.933852	1.00084	0.784847	0.999285	1.18226	0.819946	0.808917	0.99486	0.515424	0.726355	1.0566	1.04142	0.711121	0.746972	0.991153	0.179577
FM05	1.01726	0.867786	0.719583	0.997467	1.38036	0.971085	0.906242	0.561174	1.10335	1.10643	0.788206	0.988444	1.09019	0.866747	0.887713	0.773126	1.13188	0.906998	1.86603	0.972889	0.805816	0.842454	0.583156	0.64751	1.01371	0.938226	0.636998	1.03709	1.41193	1.05578	0.909859	0.511393	1.14166	1.15879	0.78665	1.0384	1.21257	0.839658	0.922404	0.797437	1.04943	0.928899	2.01659	0.958739	0.879728	0.905215	0.603103	1.1378
FM06	1.16652	1.07684	0.918705	1.07954	1.13409	0.511658	0.966477	1.04777	0.977191	0.716048	1.05887	1.05603	1.14598	0.940387	0.907711	1.03055	0.990977	1.00213	1.59395	1.16396	0.943879	0.790779	1.03331	0.2103	1.06114	1.03702	0.894951	1.07251	1.10338	0.547965	0.96988	0.960949	0.934773	0.775327	0.942873	1.04691	1.19443	0.844132	0.864581	0.995662	0.842818	0.921692	1.54777	1.06641	0.967604	0.814071	0.95218	0.239771
FM07	1.6734	0.830729	0.597851	1.79125	1.08886	1.35949	1.02415	2.06214	1.57521	1.52774	1.78635	0.838719	0.800903	1.99902	0.998311	1.89341	0.896538	1.15353	-1.22857	0.937676	1.13477	1.49775	0.942897	0.696554	1.62358	0.807472	0.710274	1.78681	1.0564	1.35269	0.984201	2.08366	1.58725	1.49038	1.76186	0.791652	0.818842	1.98257	0.942814	2.03916	0.884595	1.16294	-1.55399	0.91141	1.21474	1.51717	0.924875	1.0578
FM08	0.664183	0.990221	0.726962	0.714082	0.628909	0.895688	1.08836	0.509343	0.995061	0.363223	1.16344	0.934207	1.25017	0.436005	0.789168	0.616728	0.723168	0.992429	0.919984	1.03984	1.00712	0.978809	0.979947	0.565776	0.598196	0.969131	0.521451	0.730773	0.613973	0.925437	1.09513	0.659614	1.01412	0.354411	1.15049	0.935833	1.23387	0.434109	0.749515	0.655444	0.661197	0.970117	0.838883	1.0336	1.01743	1.00882	1.00164	0.489127
FM09	0.863994	0.676305	0.871586	2.72131	0.710066	0.610759	1.96859	0.483892	1.34634	1.3027	1.84516	1.73753	0.81557	-5.98923	0.987026	1.88421	1.23956	1.68807	0.655388	1.04095	1.31193	1.44734	1.30514	1.05175	0.879428	0.674271	1.14111	2.69854	0.84069	0.780072	1.94573	0.625515	1.37304	1.30332	1.86673	1.76141	0.873976	-6.03654	1.00852	1.96849	1.39975	1.71345	0.931248	1.02308	1.31782	1.38027	1.3289	1.0848
FM10	0.725188	0.897008	0.991858	0.768629	1.11813	1.08589	0.762447	0.227915	1.16009	0.826126	0.973472	0.954112	1.09888	0.351781	0.849998	0.607144	1.19647	1.02188	1.6686	0.857319	0.940464	0.889171	0.610693	1.32546	0.704761	0.877778	0.862399	0.757159	1.13356	1.0829	0.744102	0.252136	1.17247	0.798187	0.961718	0.936095	1.13868	0.351636	0.822137	0.625643	1.13294	1.00655	1.88764	0.83469	0.919634	0.885424	0.627197	1.10989
FM11	0.916735	0.798477	0.663268	0.845997	0.985663	0.87093	0.824322	0.665794	0.58996	0.91289	0.711679	0.86786	0.997659	0.812633	0.895114	0.717975	0.866759	0.462954	1.50087	0.781837	0.730791	0.854104	0.691771	0.991725	0.918378	0.816098	0.573408	0.861904	0.999565	0.924459	0.803244	0.682956	0.626475	0.954093	0.770172	0.896342	1.06101	0.822219	0.896317	0.76351	0.873381	0.516573	1.74401	0.817023	0.785939	0.894728	0.731211	0.982294
FM12	0.672847	0.801836	0.819159	0.622392	0.841178	0.850866	1.03414	0.773415	0.939535	0.777004	0.831474	0.88729	1.13725	0.383127	0.780641	0.438764	0.843352	0.869752	1.62513	1.1222	0.600817	0.973926	1.04533	0.40197	0.665954	0.858751	0.678553	0.633104	0.747565	0.863824	0.968067	0.635894	0.932873	0.834399	0.794955	0.906976	1.15884	0.322572	0.801848	0.493931	0.63875	0.831186	1.73154	0.00810307	0.641986	0.92287	0.995795	0.704635
FM13	1.29812	0.889414	0.769103	1.00602	1.65562	1.18992	1.03735	0.511906	0.92333	1.00535	0.960992	1.10076	1.11255	1.25599	1.05351	1.02294	0.919322	1.04135	1.5931	1.0816	1.15967	1.1475	0.882813	1.1526	1.2726	0.878597	0.566769	1.02838	1.63349	1.14036	1.01049	0.535878	0.919585	1.02138	1.01531	1.09892	1.11805	1.23349	1.01217	1.0696	0.728925	1.06867	1.82151	1.08838	1.1838	1.13673	0.917198	1.19338
FM14	1.44952	0.636457	0.346429	1.44988	0.743233	0.446986	1.31006	0.744951	0.531376	1.20201	0.865154	0.414354	0.612341	1.89654	1.40703	1.39896	0.833845	0.962242	0.864011	0.986248	0.694798	0.733449	0.863414	0.567518	1.45479	0.624382	0.40526	1.48513	0.667963	0.491175	1.37756	1.11398	0.573826	1.19139	0.883333	0.37756	0.636154	1.91793	1.33803	1.39946	1.18362	0.977763	1.19036	1.02123	0.653847	0.728889	0.92268	0.542383
FM15	0.462762	1.10926	1.1119	0.460763	0.755581	1.1779	0.896807	0.348834	1.22825	0.659464	1.0196	1.0611	1.21343	0.298841	0.846526	0.448021	1.0451	1.13127	1.90142	0.832367	1.12882	1.07497	0.742448	1.43339	0.47938	1.05346	1.01473	0.476242	0.817748	1.11281	0.859919	0.40771	1.24161	0.66973	1.01541	1.05609	1.20348	0.279465	0.824324	0.45536	0.951565	1.10782	2.18251	0.83403	1.05199	1.07167	0.716858	1.15095
FM16	1.06616	0.924956	1.03508	1.10175	1.31273	0.711453	0.934647	0.884715	0.905772	1.10483	0.799014	0.916001	1.09603	1.0192	0.959147	0.996683	1.29182	0.81973	1.33219	0.931261	1.06128	1.11215	1.10277	1.13183	1.11769	0.976662	0.981448	1.18238	1.28656	0.783909	0.978073	0.905936	0.95982	1.15827	0.877456	0.989284	1.07641	1.09819	0.95699	1.03975	1.24699	0.877078	1.53096	1.00867	1.05711	1.13323	1.19329	0.955761
FM17	0.652065	1.04781	1.14187	0.938396	0.94332	1.03122	0.90042	0.397337	1.20026	0.96159	0.989148	1.03658	1.32174	0.473999	0.994639	0.492455	0.95689	1.13743	1.81571	1.03403	1.02705	0.957631	0.699468	1.56083	0.669892	1.04339	1.00348	0.925586	0.99307	1.07153	0.904724	0.466132	1.21115	0.965502	1.02	1.0233	1.29063	0.504232	1.00627	0.523412	0.938905	1.17165	2.08398	1.04222	1.03479	1.02163	0.709443	1.2645
FM18	0.81269	1.15027	1.04973	0.946234	0.795796	1.02934	0.997018	0.946626	0.863085	0.8068	1.01356	0.77307	0.94771	0.92354	0.77152	0.753532	0.722021	0.733282	1.07208	0.922213	0.887728	0.898341	1.16521	0.683928	0.76087	1.13199	1.05504	0.891339	0.737929	1.0333	1.0209	0.895216	0.832631	0.788727	0.955581	0.754349	1.01806	0.849518	0.7942	0.760651	0.613375	0.696614	1.05015	0.870111	0.904556	0.798039	1.09618	0.820136
FM19	0.510426	1.01518	1.34549	0.596345	1.05799	1.37562	0.925792	1.23621	1.06252	0.499761	0.83309	0.995897	1.13733	0.522975	1.03113	0.60925	1.44872	0.931293	0.0678831	0.778247	1.0343	1.00973	0.779923	1.16113	0.568279	1.02487	1.37857	0.679845	1.07289	1.35156	0.878662	1.24125	1.09733	0.557761	0.861573	1.02782	1.11018	0.537257	0.999511	0.655612	1.40243	0.988069	-0.252728	0.826596	1.05909	1.0044	0.833823	0.992084
FM20	0.626434	1.06657	1.00406	0.484307	1.25234	1.19585	0.885819	0.137481	1.19667	0.731466	0.963627	1.03126	1.26473	0.472993	0.941824	0.705128	1.2963	1.02792	1.84587	0.764349	1.04657	0.965648	0.6799	1.45751	0.656355	1.03026	0.915857	0.504595	1.26925	1.14184	0.871871	0.192905	1.22528	0.775312	0.976109	1.00289	1.25681	0.490345	0.930984	0.718111	1.21154	1.04494	2.13516	0.786151	1.03574	0.970939	0.721159	1.17718
FM21	1.75659	0.813809	1.2899	1.84892	0.669424	1.18541	0.949701	1.42618	0.864193	1.23559	1.36301	0.874882	0.718082	2.09594	0.987339	1.77757	0.581561	0.956919	-0.561474	0.942588	0.796228	1.31335	1.23803	0.860901	1.73824	0.766661	1.27509	1.82802	0.833607	1.14117	0.985638	1.57138	0.899258	1.23487	1.40089	0.894013	0.724394	2.08759	0.95186	1.86494	0.638448	1.00791	-0.434758	0.941795	0.722079	1.27979	1.28622	0.651996
FM22	1.72202	0.673878	1.35459	1.89584	0.991837	1.18855	1.45573	1.852	1.12105	1.52846	1.67099	1.12879	0.962685	2.29536	1.11032	1.8717	0.88314	1.02821	-0.411897	1.22775	1.01215	1.65029	1.3489	1.19863	1.67209	0.635006	1.43047	1.8503	0.984879	1.15249	1.3946	1.91068	1.10915	1.49925	1.62837	1.09471	0.916008	2.19892	1.0607	1.86765	1.01825	1.04685	-0.622903	1.1783	0.883768	1.55344	1.36227	0.932019
FM23	0.616939	1.24746	1.22451	0.731047	0.77718	1.18325	0.619498	0.886755	0.361451	0.634508	1.18981	0.780145	0.971689	0.137109	0.588656	0.112613	0.529376	1.08235	1.51207	1.26293	1.12638	0.886586	1.21639	0.489199	0.584731	1.21594	0.979595	0.683952	0.721445	1.18667	0.65611	0.901929	0.301176	0.57756	1.13848	0.706735	0.976037	0.100077	0.618005	0.142287	0.429843	1.02675	1.43034	1.18847	1.12156	0.848584	1.17335	0.308652
FM24	1.38512	1.12416	1.09227	1.04047	0.563773	0.974082	1.09366	0.897382	0.852209	0.645206	0.781331	1.05083	1.01778	0.958169	0.517788	0.703227	0.402845	1.40216	1.58749	1.40319	0.660648	0.695951	1.37108	1.28995	1.24584	1.10834	0.98886	0.93297	0.360126	0.960113	0.945739	0.792791	0.810158	0.668872	0.681353	1.00357	0.990447	0.842963	0.62554	0.633569	0.205278	1.29054	1.63742	1.29945	0.61732	0.728194	1.26817	1.2834
FM25	0.682261	0.977262	0.982617	0.600764	0.886317	1.15963	0.815672	0.275337	1.10816	0.708266	0.959511	1.03663	1.28077	0.46798	0.984801	0.463021	1.26853	0.89966	1.86438	0.710705	1.00802	0.900628	0.678889	1.4003	0.668394	0.955956	0.928188	0.611511	0.892691	1.13316	0.776171	0.26026	1.09022	0.745097	0.930214	1.04479	1.25199	0.448117	0.959839	0.443936	1.19674	0.901313	2.01997	0.699564	1.00356	0.873642	0.668827	1.29322
FM26	1.33303	1.21787	1.25748	1.10601	1.19252	1.0229	1.04918	0.625485	1.01383	1.28381	1.02049	1.22822	1.02184	1.26659	1.22544	1.03231	1.48541	1.24304	1.2411	1.2391	1.0339	0.958778	1.34054	1.09927	1.39534	1.24619	0.959117	1.20823	1.15167	1.0876	1.09749	0.698115	1.09277	1.36219	1.10994	1.31425	0.987759	1.32538	1.2614	1.09868	1.54203	1.32012	1.34688	1.30255	1.0545	1.01087	1.4273	1.01463
FM27	0.591848	1.14481	1.12168	0.466876	0.744014	1.21668	0.844705	0.396429	1.21854	0.787754	1.01356	1.00501	1.13853	0.32171	0.918361	0.333258	0.648675	1.21985	1.9126	0.758056	1.08643	0.935018	0.734056	1.53738	0.590449	1.09838	1.02579	0.470948	0.70587	1.13482	0.812344	0.660447	1.21547	0.786087	1.02461	0.988547	1.11665	0.30765	0.892954	0.366539	0.680777	1.23479	2.13376	0.760987	1.04818	0.950133	0.748842	1.16342
FM28	0.442103	1.00288	1.02307	0.454555	0.62075	1.05032	0.648817	0.190044	0.859218	0.786482	0.910224	0.960677	1.00721	0.289322	0.783775	0.481133	0.542285	1.10201	1.72182	0.733905	1.02604	0.842391	0.663685	1.40351	0.499151	1.0161	0.912619	0.500415	0.712856	1.05254	0.679436	0.498345	0.900829	0.810439	0.948131	0.989236	1.03437	0.343425	0.822579	0.538623	0.606029	1.12231	2.0027	0.752706	1.01004	0.879108	0.711885	1.03357
FM29	1.01666	0.614717	-0.434815	0.86463	0.0362945	0.477828	0.845838	0.737607	0.837427	0.834923	1.10999	0.438149	0.43458	1.32711	0.190857	1.3933	0.307478	0.710289	-1.58317	0.338561	0.394889	0.488241	0.528042	0.614419	0.932639	0.536298	-0.0989623	0.841544	0.0726664	0.524529	0.756449	0.983378	0.834666	0.786396	1.08732	0.400103	0.429899	1.26843	0.235059	1.4962	0.539307	0.68857	-0.456339	0.274788	0.376176	0.475429	0.451242	0.615061
FM30	1.4838	0.70922	0.489463	1.39472	-0.352944	0.203722	1.08451	-0.605885	0.999748	0.845615	0.493647	0.664462	0.531294	1.8524	0.355249	1.75649	0.492556	1.06999	-0.673199	0.902756	1.0366	0.996675	0.984235	0.508	1.44028	0.718197	0.547605	1.35421	-0.199152	0.336646	1.03689	-0.464212	0.985315	0.864068	0.442443	0.683154	0.581536	1.84565	0.448667	1.8053	0.518449	1.09106	-0.62606	0.906787	1.02917	0.995779	0.985416	0.805166
FM31	0.861532	0.933637	0.750549	0.642693	1.3475	1.07265	0.880452	0.15458	0.742341	0.612409	0.94466	1.03056	1.07254	0.962213	1.02599	0.701188	0.839422	0.822826	1.58984	1.03497	0.974169	0.870057	1.04706	1.17529	0.884619	0.950347	0.803434	0.678913	1.26794	1.07394	0.891285	0.163391	0.818494	0.674935	0.988592	1.07158	1.10392	0.978902	1.01658	0.749729	0.839867	0.850868	1.92334	1.06901	0.978827	0.882174	1.06006	1.17591
FM32	1.31031	1.27324	1.28538	1.39049	1.5859	1.14374	1.03187	1.40672	1.16316	1.35124	1.12933	1.38991	1.14962	1.32493	1.51433	1.1756	1.7886	1.07073	1.46781	1.25818	1.39573	1.3041	1.37022	1.53656	1.3238	1.2708	1.21954	1.41109	1.57796	1.10817	1.04754	1.37944	1.19507	1.36443	1.1274	1.39612	1.09318	1.31381	1.49407	1.17726	1.78656	1.08938	1.35361	1.28395	1.37044	1.30369	1.39961	1.23979
FM33	0.885446	1.05839	0.906165	0.932696	1.3475	1.12999	0.963707	0.487355	0.811545	1.00081	0.956002	1.13836	1.17208	1.12697	1.24448	1.04968	0.78257	1.0294	1.15322	1.14161	0.959596	0.998535	1.12569	1.6099	0.933776	1.0935	1.01172	0.999702	1.38839	1.11714	0.981807	0.610425	0.875192	1.08244	1.02517	1.19304	1.18404	1.1623	1.23725	1.11864	0.842464	1.08536	1.55404	1.19573	0.958575	1.04793	1.17913	1.30693
FM34	0.53988	0.766166	0.740935	0.552727	0.3512	0.833375	0.887969	0.279638	0.533847	0.527391	0.893544	0.782556	0.940544	0.344429	0.818227	0.576444	0.267441	0.898991	0.901662	0.858971	0.864694	0.831009	0.724733	1.03	0.570425	0.797548	0.650375	0.608811	0.320183	0.857906	0.975834	0.535749	0.632686	0.594724	0.939751	0.804247	0.93058	0.347269	0.794671	0.687929	0.332791	0.932647	0.781527	0.860106	0.880271	0.867983	0.761349	0.712402
FM35	0.421157	1.05132	0.916765	0.297645	0.191702	0.751792	0.456194	0.628727	0.499794	0.430458	0.951699	0.743823	0.770719	0.15924	0.448171	0.406742	0.239934	0.409776	0.920501	0.586766	0.929046	0.415683	0.864487	0.679187	0.422533	1.01494	0.837311	0.295799	0.249591	0.723402	0.559794	0.511757	0.541338	0.424966	0.9357	0.747353	0.77237	0.139872	0.449839	0.444997	0.226042	0.439485	0.896328	0.571476	0.890519	0.467242	0.84994	0.46074
FM36	1.61521	1.6608	0.952946	1.84819	1.00756	1.09247	1.74285	1.96152	1.18795	1.56849	1.56707	1.15317	0.81832	2.31657	1.19507	1.5628	1.12305	1.21902	-0.906646	1.30674	1.08431	1.6186	1.39036	0.663764	1.51164	1.5518	1.12228	1.71399	0.918908	1.0587	1.60609	1.83297	1.13824	1.46292	1.49399	1.08607	0.788919	2.19333	1.1749	1.55959	1.15443	1.149	-1.3137	1.21863	1.07515	1.52163	1.34331	0.997227
FM37	0.724165	1.00973	1.02747	0.480703	0.552428	0.933163	0.91465	0.768355	0.687739	0.372128	0.947261	0.789993	0.981439	0.440565	0.563608	0.555595	0.523604	0.594593	1.08299	0.650012	0.82716	0.35519	0.917886	0.445939	0.7264	1.01316	0.994574	0.511668	0.525125	0.911251	0.966159	0.722313	0.752104	0.394247	0.957457	0.7913	1.0129	0.443302	0.539987	0.618007	0.411816	0.601014	1.12419	0.649212	0.861361	0.363809	0.926095	0.465866
FM38	1.61661	0.897345	0.683663	1.32871	1.21117	1.10244	0.965248	1.42786	0.97785	1.23529	0.897038	0.481307	0.97203	1.61574	0.888452	1.4989	0.863162	0.753719	0.995127	0.958213	0.63663	1.02246	1.10217	1.3896	1.59308	0.841871	0.677677	1.35414	1.13241	1.04798	0.956576	1.43483	0.974431	1.20785	0.939575	0.446554	0.983566	1.63282	0.821701	1.48171	0.883784	0.791387	0.991975	0.976941	0.605849	0.922483	1.10336	1.1408
FM39	0.669124	1.01907	0.80086	0.809032	0.758429	0.882851	0.843554	1.22817	0.643065	0.640889	0.78205	0.597348	0.581346	1.0003	0.389972	0.504189	0.441383	0.668259	0.989273	0.714921	0.463653	0.893035	1.11057	0.640302	0.671853	0.974929	0.889226	0.810652	0.727431	0.869226	0.8643	1.29364	0.65836	0.65784	0.808831	0.635411	0.532123	0.98805	0.416144	0.521803	0.506349	0.678937	1.01946	0.719259	0.433039	0.870178	1.1094	0.375565
FM40	0.521514	1.07149	0.976839	0.427955	0.513957	1.04826	0.586941	0.23459	0.798058	0.664613	0.930466	1.03153	1.02126	0.178967	0.796217	0.407563	0.536397	1.01803	1.73321	0.773761	0.997233	0.845825	0.578519	1.43908	0.546761	1.02505	0.812142	0.462597	0.641935	0.976241	0.575601	0.398491	0.843847	0.658657	0.921945	1.02365	1.01468	0.153859	0.801746	0.404989	0.555528	1.02783	2.0285	0.752174	0.937831	0.867159	0.610907	1.08941
FM41	1.28787	1.097	0.750567	1.06033	1.27227	0.926452	0.757914	1.23346	0.825268	1.05403	0.95607	1.23144	0.982604	1.15761	1.13172	1.2002	1.26259	0.83481	1.03758	1.27028	1.17816	1.05223	1.24924	1.44439	1.25449	1.10491	0.594464	1.07523	1.19754	0.979381	0.784187	1.16394	0.904427	1.07438	0.975679	1.243	0.994251	1.13719	1.13598	1.20432	1.32725	0.849472	0.90479	1.27665	1.18919	1.09947	1.26273	1.15183
FM42	0.669124	1.00784	0.850695	1.01344	1.24643	0.87805	0.401079	0.176068	0.662488	0.818424	0.825715	0.967692	1.00869	0.713381	0.750628	0.573693	1.04426	0.934536	1.82123	0.939892	0.846269	0.770618	0.687775	1.45866	0.667757	1.03913	0.762427	1.00856	1.18265	0.886817	0.373967	0.136949	0.709888	0.824252	0.786471	0.957916	1.03333	0.619306	0.765744	0.553341	0.950893	0.928255	1.96693	0.923618	0.861943	0.809794	0.621726	1.38256
FM43	0.780466	1.18085	1.17513	0.472296	0.344206	0.873715	0.986537	0.245886	0.978507	0.511005	1.14746	1.07531	1.21117	0.4861	0.77349	0.632657	0.530395	0.874389	1.18866	0.790353	1.09886	0.734298	0.833047	0.943772	0.733254	1.16454	1.11828	0.478038	0.31651	0.837753	1.0226	0.375448	0.992353	0.513341	1.12701	1.04457	1.21398	0.457192	0.749868	0.679364	0.475621	0.837323	1.12948	0.784694	1.07945	0.710011	0.820532	0.933149
FM44	0.610707	1.19191	1.05791	0.565729	0.809602	1.15671	0.873345	0.23293	1.22917	0.732177	1.0705	1.07313	1.11045	0.412262	0.990965	0.458789	1.08925	1.07606	1.9126	0.778066	1.09884	1.05014	0.684587	1.6702	0.630429	1.13176	0.891734	0.56074	0.810738	1.11255	0.848285	0.287242	1.23784	0.716694	1.07425	1.05278	1.09235	0.397197	0.972597	0.440479	1.01519	1.07614	2.17511	0.778076	1.04081	0.992589	0.68908	1.30089
FM45	0.670149	1.01718	1.07976	0.592152	0.362795	0.983412	1.01719	1.06505	0.935607	0.578489	0.823467	0.933357	0.952094	0.614455	0.727798	0.350614	0.531602	0.706042	0.81893	0.892023	0.975639	0.76997	0.930325	1.16216	0.644717	0.977425	1.01708	0.614099	0.398123	0.92942	1.01191	0.937753	0.94399	0.560706	0.825399	0.923929	0.980369	0.563165	0.683373	0.383777	0.551824	0.702083	0.599657	0.870933	0.89803	0.70135	0.940764	0.810492
BAK231	0.880539	0.608587	1.05159	0.98422	1.11763	1.17877	0.822521	0.716694	0.890728	1.05749	0.633931	0.796332	1.03434	0.855167	0.807795	0.778293	0.693695	1.00937	1.69519	0.794127	0.866066	0.704057	0.706367	1.00361	0.973814	0.782136	0.802074	1.03975	1.19511	1.13163	0.877599	0.635366	0.900629	1.05069	0.754358	0.894564	1.11062	0.962523	0.901947	0.807921	0.627471	1.11106	2.10501	0.902283	0.960738	0.89512	0.819757	1.06948
EGM393	0.67525	0.935286	1.34829	0.756388	1.19194	1.21991	1.06676	0.860237	0.936061	1.0261	0.629348	0.975278	1.04538	0.759174	0.873694	1.03295	1.09663	0.592407	-0.356029	0.565877	0.872439	0.929435	0.588034	1.21841	0.586285	1.01932	1.29987	0.72662	1.18886	1.20451	0.962958	0.788897	0.917883	1.04658	0.706095	0.978444	1.15685	0.8082	0.835959	0.963891	1.06327	0.571359	-0.630755	0.56802	0.950869	0.940398	0.532048	1.23695
EGM486	1.37619	1.53329	0.973681	1.30709	0.509211	1.08054	1.1699	1.23987	1.5508	0.947877	1.66651	1.61091	1.31984	1.60932	0.881633	1.23127	-0.0555892	1.06837	-2.08316	1.24304	1.36868	1.62327	1.62846	0.905388	1.38074	1.46872	1.24939	1.24496	0.799763	0.992617	1.0948	1.38562	1.42973	0.848386	1.57215	1.55416	1.23274	1.55156	0.739226	1.15976	0.3455	0.987398	-4.35729	1.14337	1.25846	1.49821	1.61619	0.864352
EGM495	1.7195	1.05331	0.691385	1.64566	1.13594	1.59945	1.22712	1.443	1.50405	1.13025	1.76272	1.67827	0.741451	1.45937	1.00887	1.28168	0.247077	0.994662	-1.98694	0.930449	1.7544	1.09499	1.51609	0.694942	1.68301	0.952053	0.807925	1.5413	0.831099	1.59852	1.15264	1.69811	1.50298	1.08567	1.7984	1.59394	0.672697	1.43149	0.911533	1.38374	0.731533	1.03537	-4.26824	0.841841	1.65058	1.06237	1.52157	0.698306
EGM496	-1.0843	1.12993	0.320547	0.49934	0.608984	1.48015	1.31031	0.323701	1.67754	0.745405	1.66253	1.34577	0.961728	1.72116	0.678395	1.64781	0.954242	1.03322	0.838619	1.36933	1.06709	1.04608	1.11828	0.56803	-1.07718	0.978356	0.165264	0.235673	0.853277	1.2849	1.14896	0.506997	1.54073	0.499413	1.55968	1.16701	0.88492	1.59802	0.449402	1.52106	1.21881	0.955855	0.50295	1.163	0.883622	0.920572	1.03988	0.66016
EGM500	0.796596	0.570506	0.227437	0.471415	0.393018	0.345218	0.611484	-0.548194	0.524305	0.580145	0.525367	0.575269	0.986455	0.559465	0.674837	0.837545	0.435207	0.964151	1.19297	0.981075	0.942527	0.0842151	0.550595	0.764427	0.788658	0.576548	0.294137	0.453551	0.728935	0.42336	0.668534	-0.402886	0.573288	0.519872	0.515574	0.541285	0.983244	0.584517	0.682612	0.830084	0.493088	0.950427	1.50454	0.964042	0.833762	0.160778	0.565807	0.611319
EGM501	1.00546	1.09041	1.33991	1.14274	1.70852	1.25559	1.29069	1.25993	1.00502	1.23504	0.619836	0.893834	1.01147	0.604465	0.562245	0.882905	1.15864	0.758667	1.60019	1.01868	0.694814	0.96591	0.829268	0.936845	1.07457	1.15831	0.96668	1.20054	1.63137	1.2737	1.30719	1.24414	1.01251	1.29097	0.727991	0.951603	1.06362	0.674959	0.705526	0.929559	1.15837	0.854902	1.66503	1.03132	0.819492	0.974263	0.860581	0.828228
EGM505	0.718969	0.738509	0.891154	0.374802	0.805196	0.576823	0.696497	1.02128	0.594593	0.697228	0.802835	0.691623	0.927282	0.974342	0.939458	0.942294	0.966221	0.880932	1.49823	0.886947	0.887053	0.797259	0.616323	0.691178	0.704295	0.689323	0.883496	0.343184	0.803501	0.434869	0.770702	0.95039	0.588948	0.748757	0.863196	0.717431	0.976855	0.907264	0.974596	0.965877	0.880746	0.924867	1.45163	0.792092	0.987677	0.790845	0.587068	0.985567
EGM506	0.237629	0.272892	0.44983	0.60417	0.515875	0.32145	0.667867	0.444717	0.806819	0.201634	0.606897	0.511753	0.689069	0.328491	0.89723	0.729789	0.970757	0.496499	1.09343	0.515411	0.815912	0.510966	0.487079	0.948852	0.236119	0.427018	0.323452	0.527854	0.740378	0.549661	0.699227	0.400145	0.775863	0.191804	0.582322	0.519146	0.710431	0.322996	0.803679	0.653346	0.933005	0.450357	1.04124	0.549514	0.752534	0.421235	0.520209	0.664265
EGM524	-0.0704932	0.429494	0.0575124	0.0333653	0.00808021	-0.0326655	0.579501	0.0826932	0.593207	-1.13268	0.636005	0.394078	1.16818	0.678933	0.745683	0.968546	1.08269	0.490073	0.858657	0.788005	0.728838	0.542037	0.161599	1.21599	-0.00105073	0.474517	-0.240839	0.0755384	0.315855	0.363199	0.73127	0.188463	0.650369	-0.986117	0.644208	0.449703	1.22486	0.653354	0.732932	0.995591	1.10181	0.576615	0.863648	0.766967	0.73868	0.612406	0.290059	0.97577
EGM525	1.63415	1.4925	1.51962	1.81258	1.0007	1.4504	1.54735	2.03272	1.90383	1.53178	1.73469	1.57758	0.776136	2.23057	0.867482	1.42874	0.490348	1.19213	-1.74367	1.38183	1.57386	1.66019	1.88222	0.938213	1.64871	1.44347	1.9966	1.76287	1.31626	1.43558	1.5241	2.03692	1.92023	1.40703	1.70996	1.60686	0.856275	2.23051	0.811306	1.49095	0.53638	1.21977	-3.97573	1.38419	1.47337	1.57467	1.86223	0.83419
BAK242	3.03891	2.77039	0.139975	2.62362	0.790982	2.29958	1.76201	0.89159	2.18146	1.96217	2.49142	2.21175	1.45539	2.08903	1.92524	1.7225	1.1107	2.1575	-0.216423	1.65034	1.69775	1.67286	2.00421	1.8025	2.7982	2.56581	-2.76074	2.40802	-0.0124216	2.20773	1.45434	1.0538	1.91432	1.76723	2.3689	2.03242	1.36297	1.89364	2.00973	1.6695	2.25231	2.06205	-2.66697	1.39378	1.63618	1.64526	1.84541	2.44085
EGM549	0.981289	1.22723	1.02357	0.835017	1.28226	1.11278	1.15084	0.619903	0.821127	0.799216	0.753211	1.05553	1.00671	0.786749	1.00148	0.769188	0.579258	1.01134	1.06927	0.873418	0.561259	0.766172	0.665405	0.633618	1.04542	1.28939	0.811426	0.880548	1.25137	1.18213	1.18137	0.669525	0.863936	0.850781	0.817216	1.13611	1.01926	0.839824	0.94719	0.812095	0.729101	1.06649	1.29165	0.896484	0.587723	0.744304	0.781217	0.683885
EGM582	0.863619	0.838885	0.696923	0.525218	0.914971	0.480147	0.764693	0.700077	0.646487	0.764229	1.00043	0.74561	1.22092	0.714208	1.05477	1.11923	1.08269	0.866449	1.49253	0.95793	1.13058	0.711962	0.705339	0.996873	0.87112	0.848371	0.692596	0.471913	0.958197	0.628179	0.780738	0.617031	0.63629	0.715726	0.982476	0.808224	1.22316	0.708057	1.05626	1.15348	1.0112	0.848471	1.7366	0.948699	1.12797	0.821316	0.723344	0.962255
EGM584	0.969433	0.907541	1.08305	0.488693	1.3606	0.672792	0.895277	0.101309	0.724604	0.995183	1.1435	0.78136	1.27486	1.15698	0.91995	1.07855	0.893313	0.903269	1.93815	0.930449	0.831019	0.833672	0.659824	0.497641	1.00759	0.929289	1.07606	0.502009	1.43206	0.641606	0.895118	0.0749553	0.684112	1.04981	1.22531	0.84717	1.24997	1.05907	0.997171	1.05954	0.735678	0.913795	2.01272	0.875412	0.90608	0.819289	0.639555	0.697801
EGM586	0.883992	1.21123	1.44084	1.27094	0.64439	0.926212	1.19614	1.3111	1.66855	1	1.24088	1.02718	0.877931	1.30612	0.818453	0.951413	0.33757	1.17038	-2.23748	0.866319	1.72249	1.16637	1.23312	0.325754	0.863844	1.20367	1.72156	1.26005	0.630922	0.869351	1.10521	1.3098	1.61954	0.846597	1.17619	0.909653	0.851839	1.28038	0.688936	0.958087	0.660908	1.20801	-4.49756	0.762095	1.60094	1.0476	1.21089	0.829573
EGM588	0.721054	0.691361	0.540937	0.465157	0.414337	0.466072	0.635041	0.977051	0.394352	0.747794	0.759116	0.612707	1.11938	0.613977	1.13356	0.914005	0.971098	0.55846	1.6108	0.916374	0.683677	0.612245	0.655148	0.866423	0.685018	0.656219	0.628926	0.379915	0.839164	0.509503	0.688996	0.817315	0.450373	0.708103	0.739161	0.578757	1.15931	0.619937	1.06702	0.907321	0.928043	0.605981	1.87079	0.871454	0.720177	0.535047	0.725591	0.714837
EGM596	1.16208	1.24314	1.42008	1.74845	1.0007	1.22299	1.36803	1.68627	1.33229	1.39428	1.73469	1.35827	1.14226	1.78417	1.47892	1.36084	1.10702	1.88179	-0.74367	1.69078	1.30377	1.84076	1.53429	1.52318	1.061	1.1488	1.37064	1.54121	1.09488	1.17759	1.23758	1.73111	1.16283	1.21431	1.64995	1.24148	1.04093	1.64918	1.24294	1.23017	1.30775	1.78968	-2.09019	1.5886	1.07128	1.57568	1.4222	1.65891
EGM617	1.31641	1.15908	1.51962	1.84361	1.0007	1.18737	1.13855	1.99993	1.60531	0.965436	1.76748	1.48201	0.6766	1.78417	0.741951	1.09432	0.283897	1.3254	-1.74367	1.0971	1.4831	1.00123	1.47696	0.644482	1.23649	1.10226	1.57259	1.69298	1.00513	1.1466	1.07048	2.02046	1.50677	0.925675	1.66737	1.39262	0.67238	1.69349	0.689615	1.08666	0.276382	1.28506	-4.03409	1.01406	1.34167	0.842406	1.4319	0.846845
EGM628	1.20506	1.47233	1.8124	1.47141	1.18657	1.03034	1.61148	2.20983	1.65622	1.49862	1.36589	1.1219	1.13603	1.33166	1.17734	1.78184	1.03467	1.08968	-0.614387	1.27284	1.04603	1.73058	1.46718	0.957072	1.18041	1.32538	1.8618	1.38209	1.09317	0.930465	1.51484	2.05133	1.55953	1.39905	1.29784	1.00556	1.08497	1.21154	1.04684	1.70242	1.40082	0.987886	-1.417	1.21491	0.997441	1.65215	1.36363	1.32518
EGM647	-1.30986	1.02496	0.853979	1.46316	0.920024	0.969185	0.762827	0.426271	0.988576	1.0241	1.62816	1.20328	0.680812	0.988933	0.871695	1.29118	0.172632	0.479184	-1.96185	0.682521	1.0205	0.664401	1.04933	-0.357969	-1.28337	0.958444	1.203	1.28017	0.944889	0.820719	0.634496	0.96359	0.826398	0.890525	1.5173	1.06012	0.766679	0.909186	0.885626	1.27232	0.474341	0.405018	-4.34709	0.596089	1.03309	0.487092	0.833055	0.705866
EGM649	-1.67217	0.957097	0.080596	0.271462	-0.660714	0.655234	0.669001	-1.19754	1.12666	0.0954345	0.952261	0.62512	0.302348	1.06617	0.402465	1.1541	-0.0555892	0.852643	-1.08316	0.36857	1.28621	0.320702	0.512983	-1.18977	-1.56944	0.812276	0.00308973	0.137174	0.187199	0.502444	0.542601	-0.691142	1.00178	-0.0487195	0.827999	0.417456	0.36949	0.934921	0.446221	1.09739	0.289754	0.746152	-1.42671	0.18943	1.22238	0.272546	0.2495	0.369909
BAK245	0.922127	1.02302	1.59001	1.24612	1.94556	1.2875	1.40985	1.34162	1.21764	1.13844	1.68406	1.03027	1.30109	1.33166	0.82684	1.20254	1.24879	1.19504	2.48995	0.930449	0.856554	1.34201	0.981752	1.279	0.913667	1.06395	1.1485	1.26853	1.794	1.20554	1.36674	1.39707	1.27843	1.21835	1.72828	0.976349	1.36707	1.25165	0.953583	1.27577	1.2308	1.25898	3.00981	1.00772	0.9104	1.26909	1.00692	1.46532
EGM681	0.704755	0.74291	1.3099	0.959225	0.70852	0.738459	1.00421	0.406163	0.805086	0.865492	1.00222	0.989353	1.03392	1.05155	0.925244	0.939308	0.811144	0.824074	1.19861	0.765818	0.601537	0.553564	0.717586	0.24728	0.654259	0.798025	1.17746	0.925333	0.825389	0.757715	1.0856	0.383147	0.821488	0.839142	0.994962	1.0031	1.19947	1.02895	0.924264	0.985447	0.620355	0.832046	1.06065	0.786878	0.749568	0.486981	0.675251	0.92147
EGM682	1.18516	1.14361	1.64247	1.05985	0.971554	1.0513	1.24712	1.07216	1.05151	1.03582	0.906457	1.12338	1.04273	1.04721	1.29846	0.908628	0.943353	0.893285	1.15679	1.12309	0.831019	0.67613	1.13376	0.800203	1.14411	1.22685	1.58418	1.01545	1.05855	1.01635	1.21449	0.953315	1.05558	1.02189	0.92623	1.16928	1.16696	1.01013	1.39488	0.946205	0.990925	0.861529	1.38704	1.1272	0.862305	0.623052	1.10446	1.3192
EGM732	1.38694	1.28959	1.67285	1.36037	1.86818	1.05484	1.22333	1.27532	1.22248	1.20776	1.07979	1.31809	1.04484	1.19448	1.28124	0.92856	1.10301	0.998494	1.17443	1.20875	0.948855	1.06135	1.13498	0.035809	1.37328	1.38778	1.30311	1.22913	1.87289	1.04742	1.21724	1.11126	1.16597	1.21828	1.16829	1.35676	1.09191	1.12633	1.34373	1.00146	1.00433	0.965914	1.37959	1.15351	1.006	1.09028	1.10798	0.95618
EGM762	1.24249	1.39621	1.66184	1.15371	1.17149	1.31509	1.30053	1.11199	1.19697	1.31411	0.96379	1.26729	1.36196	1.00356	1.35074	1.04926	1.63257	0.928592	1.51957	0.930449	0.906968	1.01654	1.16462	0.554974	1.1439	1.30226	1.56276	1.11834	1.00538	1.13958	1.22664	0.932839	1.06612	1.20031	0.982097	1.22183	1.30584	0.864085	1.31846	1.00923	1.59228	0.815837	1.50164	0.914348	0.947314	0.938692	1.0089	0.749182
EGM768	1.1927	-0.171722	0.499517	0.834021	1.02499	0.533587	0.961772	1.32642	0.804039	0.129065	0.836748	-0.82103	1.2045	0.572557	-1.32819	1.07226	-0.00619111	0.648284	1.72808	0.757117	-0.196462	-0.27245	0.826722	0.577075	1.09568	-0.204546	0.0996586	0.702302	1.21117	0.403607	0.877329	1.2041	0.717387	-0.0374654	0.791646	-0.78926	1.24052	0.451241	-1.26987	0.986204	-0.420072	0.566355	2.04612	0.561533	-0.0909046	-0.479482	0.640092	0.89185
EGM776	1.12448	1.07931	0.761774	1.15427	1.3897	0.771913	0.991492	0.837279	0.849828	0.999005	0.816661	0.9558	1.06338	0.787993	0.863677	0.990452	0.799618	1.06075	1.37061	0.917958	0.879928	0.738846	0.79242	0.447015	1.10378	1.12519	0.946915	1.14686	1.32599	0.66674	1.06072	0.816148	0.822967	1.06653	0.905342	0.969273	1.17916	0.787009	0.994019	0.999344	0.775464	1.06556	1.44403	0.931098	1.02521	0.733897	0.774057	0.917419
EGM783	0.955858	0.912703	1.49563	0.888133	0.924249	0.613414	1.02854	1.2024	0.680856	0.879706	0.937154	0.843465	1.2302	0.744245	1.00193	0.94399	1.11844	0.722875	1.68943	0.914852	0.831019	0.661739	1.45158	0.547197	0.90016	0.867698	1.36707	0.80914	0.773511	0.486442	0.999929	0.951452	0.580828	0.869523	0.907831	0.792558	1.23479	0.684828	0.931201	0.893121	0.933649	0.674818	1.40295	0.897332	0.916019	0.487667	1.37858	0.942714
EGM808	1.29291	1.28644	1.59667	1.18913	1.29348	1.44977	1.40835	1.02968	1.21448	1.31711	1.27569	1.3443	1.39085	1.27191	1.57279	1.09236	1.89861	1.10057	1.84067	1.17838	1.20025	1.77173	1.30848	0.527388	1.26743	1.38062	1.55298	1.20221	1.13832	1.26268	1.38312	0.855473	1.04513	1.24005	1.26557	1.33072	1.32472	1.24729	1.5489	1.05997	1.92479	1.16271	2.00854	1.14866	1.268	1.65251	1.27038	1.01458
EGM883	1.51113	1.23785	1.58533	1.25065	1.25084	1.423	1.23114	0.655123	0.973214	1.1474	1.13882	1.20907	1.31052	1.31311	1.13356	0.868201	0.681592	1.15483	1.8284	1.08944	0.872439	1.12445	1.11458	0.0779267	1.46846	1.37601	1.29227	1.31003	1.20324	1.23236	1.08764	0.602862	0.935882	1.2395	1.27548	1.21869	1.36923	1.23535	1.19579	0.944538	0.664084	1.17857	1.92708	1.08345	0.980108	1.10171	1.02108	0.377276
BAK292	1.23763	1.12993	1.50497	1.2856	1.61832	1.13619	1.09881	1.25659	1.05461	1.27272	0.800663	1.25481	1.03782	0.975975	1.17476	1.00457	1.29673	0.715139	1.09966	1.15907	1.02184	1.14804	1.17172	0.997567	1.24311	1.19546	1.30043	1.24566	1.65365	1.10127	1.13533	1.17846	1.08912	1.33756	0.938362	1.22239	1.06166	1.00434	1.31375	1.02336	1.2835	0.835937	0.99299	1.12027	1.12615	1.21842	1.1794	1.30051
EGM884	1.02673	0.749112	0.846616	1.02541	1.02814	1.02216	0.67096	0.580953	0.525533	0.925149	0.68214	0.748461	1.15238	0.745481	0.854277	0.834394	0.319846	0.628326	1.66014	1.03075	0.685414	0.777263	0.786797	0.731529	1.0375	0.761456	0.670632	1.02474	1.0386	0.999203	0.673637	0.520842	0.486674	0.893638	0.740783	0.831338	1.16537	0.777733	0.946859	0.797146	0.43101	0.704563	1.90657	1.03525	0.770669	0.897158	0.795	1.08835
EGM891	0.795111	0.611466	0.747444	0.90373	0.957879	0.659117	0.752319	0.870043	0.619007	1.11757	0.348462	0.605235	1.15976	0.702324	0.924197	0.883813	0.896512	0.768579	1.05001	0.943995	0.746955	0.640088	0.840797	0.621469	0.766585	0.630915	0.733185	0.829014	0.830683	0.627239	0.792077	0.785669	0.625285	1.02497	0.338084	0.569366	1.15012	0.623794	0.920422	0.842756	0.876654	0.671987	1.14204	0.870507	0.713919	0.655169	0.795059	0.677655
EGM898	0.81091	0.66759	0.917097	0.880271	1.03973	1.12586	0.786571	0.643767	0.655765	0.925509	0.610472	0.707582	1.00008	0.744245	0.817502	0.754834	0.703403	0.840961	1.5607	0.796432	0.759466	0.699214	0.62846	1.02322	0.949291	0.786043	0.837673	1.00205	0.944309	1.1043	0.784905	0.666402	0.676435	0.940127	0.713787	0.806583	1.08609	0.894932	0.867033	0.788273	0.714659	0.974199	1.97017	0.904126	0.851553	0.85311	0.747722	1.13982
EGM944	1.4802	1.43962	0.662653	1.67285	0.603167	1.35277	0.915455	0.191876	1.16648	0.752326	1.37142	1.13218	0.749245	1.3263	1.06941	1.28365	-0.25114	1.44436	0.306256	0.846791	1.64706	0.973148	1.17541	0.0621391	1.34591	1.33383	0.500504	1.56476	0.643955	1.08424	0.852115	0.558723	1.08382	0.693774	1.30343	1.06731	0.753841	1.24932	0.924893	1.24624	-0.180751	1.38547	0.26242	0.748985	1.57358	0.980735	1.1049	0.365036
EGM961	0.714676	0.69307	0.75495	0.942204	1.02263	0.543712	1.04338	0.853016	0.889546	1.03949	1.0309	0.82672	1.138	1.08535	0.944116	0.935373	0.72568	0.903717	1.20591	0.808458	0.919246	0.702875	0.595595	0.739398	0.624537	0.697556	0.701517	0.870277	0.952331	0.479603	1.02608	0.729919	0.837983	0.954456	1.00108	0.754365	1.10206	1.04608	0.998454	0.913697	0.666466	0.882993	1.17898	0.78203	0.920345	0.659211	0.622269	0.86215
EGM1020	1.09007	0.544971	0.931982	0.956197	1.29348	0.45318	0.725352	0.859754	0.514037	0.866285	0.809781	0.691162	1.051	0.750908	0.824166	0.879041	0.800832	0.839222	1.54242	0.71472	0.958774	0.567317	0.81383	0.222533	1.0599	0.651042	1.09347	0.95238	1.16352	0.402146	0.777842	0.752345	0.572942	0.914697	0.908702	0.73236	1.0706	0.767509	0.938698	0.894356	0.616813	0.824564	1.73978	0.719171	1.02038	0.437708	0.820682	0.492003
EGM1024	1.39809	1.04247	0.555012	1.03866	0.942985	1.26715	1.54478	1.38192	1.33346	1.3971	1.44349	1.14136	1.03392	1.97355	0.769125	1.01554	0.695667	1.18022	1.44654	1.52481	1.06548	1.05313	1.04268	0.63257	1.43833	1.03481	0.647166	0.966297	0.936048	1.17197	1.45512	1.58822	1.27928	1.34708	1.44124	1.13289	0.964634	1.94294	0.824136	1.05212	0.781002	1.24219	1.38583	1.49224	1.09513	1.06677	1.06904	1.26339
EGM1026	1.41775	0.860747	0.480203	1.38256	1.54625	0.879755	1.05493	1.59439	1.05537	1.2909	0.87543	1.01051	0.883562	1.023	1.34264	1.04592	1.28743	0.707445	1.36085	1.2585	1.00435	1.04224	1.02807	1.49187	1.41415	0.91746	0.276995	1.31175	1.50422	0.960061	0.975343	1.34898	1.02815	1.30748	0.870579	1.01653	0.958667	1.04045	1.23408	0.981438	1.26262	0.76767	1.36182	1.19745	0.925219	1.09116	1.0143	1.2674
EGM1032	1.38108	1.57739	0.905509	1.33182	0.971554	1.37121	0.99656	0.390339	1.08317	1.02908	1.10238	1.23406	1.2051	1.25947	1.33826	1.0286	0.664735	1.3001	-1.91032	1.23655	0.882549	1.41954	1.45841	1.16749	1.36867	1.50646	0.928519	1.31184	0.808936	1.22174	1.04514	0.538277	1.03452	1.01644	1.08717	1.21492	1.1966	1.20421	1.17765	0.971699	0.876282	1.28911	-4.16755	1.23259	0.914772	1.44425	1.45045	1.10781
BAK306	1.55956	1.81799	0.0575124	1.82127	0.123557	1.83378	1.63224	0.586736	2.53788	1.66398	2.38039	1.94642	1.42951	1.67536	0.842782	1.85685	-0.971758	2.32657	-0.298885	0.567879	1.41598	1.44601	1.03422	2.26435	1.30718	1.52515	0.535758	1.43589	0.0500161	1.78575	1.30294	0.811779	2.27945	1.28994	2.01177	1.5519	1.19627	1.30653	1.09885	1.60879	0.586355	1.94688	-2.89404	0.275415	1.14422	1.55905	0.740827	2.27697
NRZ-BK2015	0.740908	0.511496	0.982815	0.611279	0.773226	0.355819	0.430873	0.707295	0.237706	0.415302	0.53059	0.478556	0.831248	0.532293	0.772901	0.854689	0.8223	0.839346	0.960837	0.982444	0.870189	0.530561	0.589766	0.840592	0.800624	0.493988	0.803033	0.593225	0.727746	0.218264	0.531408	0.610053	0.277323	0.408858	0.543242	0.515174	0.878033	0.560977	0.762663	0.900115	0.762855	0.886008	1.14295	0.977346	0.918226	0.546604	0.679135	0.788386
NRZ-BK2028	1.10705	0.994278	0.942035	1.04459	0.330008	0.62101	1.08561	0.793187	1.60019	0.842231	1.26491	0.598768	0.742873	0.853611	0.114328	0.724494	0.372197	1.50976	-2.41436	0.645047	1.18947	1.01334	0.825633	-0.810482	1.00851	0.987223	1.20357	1.09245	0.465695	0.545919	0.969831	0.817518	1.51541	0.88702	1.26132	0.499178	0.711392	0.79199	0.270508	0.76429	0.416127	1.45561	-4.69136	0.529528	1.17803	0.998438	0.839175	0.321918
NRZ-BK2044	1.68627	1.57424	1.54463	1.80588	1.45021	1.24985	0.96454	1.37024	1.16826	1.25275	1.59043	1.33371	0.875146	1.49951	1.08197	1.1455	1.26743	1.09183	-1.0597	1.16964	1.05003	1.24463	1.3438	1.39663	1.62801	1.51592	1.77943	1.72406	1.44355	1.27405	0.986782	1.5526	1.10603	1.20542	1.59624	1.29045	0.877487	1.48531	1.00056	1.11433	1.63934	1.0922	-2.00456	1.06869	1.06249	1.1922	1.3538	1.42261
NRZ-BK2088	0.853619	0.693834	0.703875	0.628096	1.01785	0.933865	0.500998	0.602333	0.443334	0.422233	0.630823	0.612147	0.767748	0.576978	0.765985	0.600506	0.996534	0.804814	0.047918	1.09339	0.922167	0.625806	0.733694	1.10336	0.875291	0.696187	0.778867	0.566732	0.848242	0.9168	0.620102	0.451737	0.428027	0.387724	0.536877	0.598637	0.885247	0.504417	0.671334	0.598792	0.949399	0.860538	-0.599861	1.06826	0.866798	0.618113	0.7339	0.73833
NRZ-BK210	1.28044	1.39875	1.75929	0.850619	1.16637	1.46266	1.24816	1.48316	1.03139	0.896984	1.07058	1.17571	1.06311	1.20255	1.58108	1.25889	1.99305	0.985398	0.817929	1.03114	1.07069	1.50076	1.10709	1.19674	1.38858	1.50701	2.26451	0.992873	1.31727	1.54039	1.36924	1.45134	1.12751	1.04187	1.22385	1.30058	1.07689	1.35372	1.62424	1.28061	1.89083	1.13677	1.11927	1.1585	1.05233	1.51826	1.25456	0.962774
NRZ-BK2179	0.20244	0.904641	0.939861	-0.0118778	-2.08156	0.234391	0.248158	0.679302	0.209387	0.570756	0.11638	0.76067	0.6737	0.763974	1.00332	0.565316	1.14506	0.953337	1.66593	0.840812	0.848297	0.665394	0.882217	0.484545	0.264241	0.89569	0.384483	-0.0390119	-4.26595	0.288764	0.261262	0.550194	0.216467	0.543831	0.14842	0.756176	0.675788	0.778724	0.887402	0.482066	1.09595	0.986189	1.90764	0.745459	0.842514	0.580038	0.905114	0.34644
NRZ-BK2182	0.871501	0.953777	1.64247	1.16123	1.938	1.46347	1.34715	1.45668	1.20449	1.26965	0.971308	1.13637	1.11426	0.939996	0.913718	1.20196	0.925149	0.917494	-0.401978	0.896896	0.710003	0.969459	0.724675	1.79279	0.907361	0.926592	1.31341	1.20146	1.62286	1.39459	1.30926	1.41582	1.24493	1.23887	0.939979	1.12928	1.10854	1.00058	0.967727	1.25179	0.818091	1.00469	-0.705043	0.922603	0.734375	0.953144	0.838165	1.63724
NRZ-BK2190	1.51697	1.49832	2.08993	2.25165	1.68205	1.76488	1.71383	2.07684	1.69615	1.6682	1.95799	1.64909	1.00028	1.94262	0.923225	1.72604	0.738736	1.4636	-0.910319	1.52413	1.23948	1.65274	1.65545	1.19606	1.36568	1.36464	2.20566	2.04664	1.37155	1.52194	1.52612	1.92412	1.51157	1.51339	1.86344	1.51077	0.896751	1.84993	0.767936	1.65594	1.13511	1.39872	-1.0929	1.42411	1.09513	1.48282	1.57149	1.31807
NRZ-BK2217	0.871501	0.795515	0.691385	0.553544	0.827819	0.429521	0.709721	0.617498	0.410944	1.28851	0.816661	0.906891	1.07443	1.02179	1.08364	0.871808	1.31747	1.16459	1.53662	1.0837	1.00646	0.902344	0.831591	1.42429	0.844745	0.841824	0.548249	0.575235	0.982902	0.626675	0.807788	0.605328	0.476895	1.28556	0.883764	0.904461	1.11853	1.01828	1.08961	0.890747	1.37249	1.17847	1.55221	1.02443	1.01319	0.980785	0.816001	1.2687
BAK314	0.789802	0.720289	0.839167	0.100422	0.402711	0.289816	0.628997	0.339821	0.510791	0.553719	0.856989	0.679085	0.849524	0.790392	0.880928	1.01959	0.892359	0.900471	1.03916	0.993874	1.0135	0.5647	0.728411	0.873656	0.863191	0.782191	0.695058	0.134059	0.47698	0.480571	0.730084	0.367785	0.591976	0.561144	0.944687	0.706855	0.877459	0.776489	0.933157	1.05665	0.777363	0.960356	1.47234	1.01497	0.93469	0.618139	0.721214	0.732576
NRZ-BK2248	0.310385	0.68699	0.954419	0.650611	0.75743	1.24666	0.661787	0.837279	0.69168	0.343653	0.672967	0.873338	0.848366	0.448143	0.82352	0.829988	1.11278	0.802017	0.128537	0.791286	0.673478	0.568921	0.70606	1.28832	0.45246	0.733163	0.995414	0.656379	0.811962	1.2652	0.756549	0.761734	0.785535	0.347082	0.732095	0.910169	0.874242	0.41938	0.827039	0.880417	1.07154	0.892495	-0.388873	0.791624	0.684637	0.632223	0.717434	0.950541
NRZ-BK2263	0.514469	0.872437	1.17085	0.757879	0.84097	0.733904	0.922758	0.897523	0.749057	0.749122	0.472804	0.806364	1.00591	0.650078	1.19679	1.01901	1.72655	0.737166	1.25806	0.784598	0.774435	0.711962	0.62472	1.03082	0.587183	0.992067	0.963886	0.801095	0.798113	0.784735	1.00638	0.867304	0.791099	0.841951	0.55747	0.927021	1.02765	0.703289	1.17133	1.07935	1.84429	0.881867	1.81174	0.917626	0.806495	0.773276	0.758583	0.716284
NRZ-BK2265	1.69706	1.41287	1.90551	1.04123	1.19395	1.38061	1.5883	0.965247	1.24522	1.36513	1.76775	1.32193	0.773462	1.71212	1.47147	0.997396	1.5392	0.87649	1.13407	1.36341	1.31645	1.74652	1.40159	0.983068	1.71384	1.4903	2.22105	1.12576	1.06763	1.41402	1.75111	1.17263	1.34968	1.39097	1.80217	1.3669	0.830043	1.71546	1.49936	1.02115	1.73574	1.00444	1.55701	1.40454	1.38388	1.73715	1.535	0.83419
NRZ-BK228	0.490516	0.319204	0.945402	0.371716	0.35937	0.493568	0.580075	0.384428	0.495036	0.182633	0.16499	0.294707	0.66532	0.237082	0.615194	0.801553	1.07141	0.839096	0.129573	0.664715	0.803797	0.484522	0.567014	1.05538	0.59203	0.388321	0.966892	0.419891	0.346735	0.507737	0.737677	0.427269	0.590289	0.235864	0.202022	0.298784	0.738405	0.293003	0.60808	0.8039	1.10974	0.896027	-0.36819	0.753963	0.807028	0.384467	0.623792	0.824852
NRZ-BK2286	1.12598	1.05108	1.8823	1.09061	1.59687	1.28311	1.40678	1.26097	1.05537	1.25585	1.03837	1.0388	1.17729	0.812231	1.09753	0.976654	1.47647	1.15604	1.98888	0.975773	0.799992	1.45728	1.05555	0.794801	1.20083	1.1465	1.78535	1.08176	1.46973	1.18996	1.44629	1.08171	1.05079	1.27579	1.01099	1.08017	1.18907	0.886287	1.18894	0.994297	1.53843	1.17797	2.29253	1.01799	0.928614	1.34345	1.09095	1.10863
NRZ-BK241	1.01524	1.32258	1.22744	1.2049	0.945559	0.99472	0.970565	1.19723	0.751076	0.930332	0.931992	1.16562	1.15773	1.17119	1.08987	0.793151	1.09125	1.11138	2.06369	1.07729	1.08975	1.05251	1.20414	1.52001	0.971151	1.23712	1.04031	1.12409	0.998549	0.907307	0.918677	1.08447	0.726076	0.823434	0.953737	1.14649	1.19474	1.11558	0.952226	0.69112	0.856103	1.08846	2.20198	1.00772	0.965978	0.995319	1.11739	1.31647
NRZ-BK2503	0.559557	0.754424	0.890402	0.745032	0.956447	1.14311	1.05178	0.979053	0.933576	1.03621	0.625275	0.813781	1.22092	0.749067	1.1367	1.11358	1.36809	0.710624	0.0934327	0.754877	0.889913	0.97287	0.672294	1.4615	0.656244	0.874211	0.921089	0.85096	0.979699	1.27485	1.11076	1.00576	1.06471	1.19036	0.715779	0.964199	1.22798	0.851554	1.17305	1.14456	1.4305	0.875955	-0.207543	0.815074	0.908618	1.0697	0.779848	1.13043
NRZ-BK255	0.541179	0.708796	1.44722	0.577229	0.989702	1.30565	0.839424	0.750561	0.865608	0.705208	0.690139	0.94296	0.703736	0.653395	0.962683	0.866581	1.41795	0.975127	0.267699	0.874596	0.970182	0.871582	0.882217	1.54037	0.747658	0.934374	1.5576	0.781273	0.990562	1.57665	1.01581	0.721951	0.998671	0.936518	0.844006	1.12851	0.70858	0.766183	1.09952	0.992664	1.62501	1.14726	-1.07903	1.06051	1.10328	0.964105	1.03209	1.26482
NRZ-BK284	1.4166	1.40201	1.66944	1.47959	0.88749	1.24408	1.29664	0.836095	1.37108	1.43719	1.7177	1.53652	1.00396	1.79252	1.3917	1.54501	1.55771	1.14709	0.14312	1.45046	1.35103	1.90687	1.42108	1.64316	1.46135	1.52144	2.30442	1.44456	0.955157	1.31388	1.37683	1.05082	1.34697	1.41747	1.74691	1.54683	1.03728	1.79185	1.33364	1.54981	1.53542	1.2243	-1.5936	1.44763	1.26862	1.88069	1.46846	1.40233
BAK326	1.43265	1.40557	-0.0204901	1.6558	0.0455549	1.93266	1.40224	0.508733	2.14385	1.58597	2.43989	1.74643	1.1105	1.68755	0.871695	1.39697	-1.04976	1.81417	-0.376887	0.489876	1.22695	1.20754	0.804214	2.14453	1.10264	1.11229	-0.235416	1.29726	-2.46438	1.78423	1.20522	0.679645	1.91453	1.26739	2.1237	1.38782	0.839923	1.40243	0.898686	1.27932	0.287462	1.55374	-2.94901	0.0476123	0.898204	1.1933	0.281963	1.85427
NRZ-BK30	0.994544	1.07408	1.6241	0.992267	1.23763	1.15365	1.16135	1.09674	1.04315	0.915775	0.831495	0.94296	1.30946	0.962345	1.27527	1.01097	1.77703	0.923902	1.88919	0.966518	0.867088	0.922208	0.987827	1.268	1.04524	1.09086	1.37055	1.00129	1.30574	1.13855	1.2581	1.09559	1.08446	0.948485	0.92841	0.962308	1.27974	1.02893	1.27152	0.987659	1.77271	0.936123	2.05962	0.957241	0.856225	1.00156	1.07362	0.956962
NRZ-BK31	-0.550867	1.56383	1.78686	1.39277	0.782521	1.07352	0.843747	1.56763	1.173	1.23664	1.68828	1.68871	0.873457	1.50114	0.97123	1.27541	0.535202	1.52755	-1.96185	1.30701	1.7396	1.53512	1.57289	0.642031	-0.542914	1.50265	1.92751	1.40309	1.03197	0.953786	0.810268	1.54267	1.14652	1.25397	1.68116	1.62205	0.846851	1.4348	1.01866	1.24811	0.575418	1.52149	-4.20754	1.22689	1.69601	1.60501	1.55181	1.19613
NRZ-BK333	1.33716	1.08811	0.268079	1.46095	0.334124	1.23351	0.874518	1.23224	1.29164	0.772791	1.57159	0.987061	0.577064	0.849266	0.504912	1.01038	0.316812	1.36722	-0.0883177	0.84556	1.35995	0.793314	0.819023	0.533265	1.32147	1.0384	0.58474	1.44035	0.831285	1.12705	0.782381	1.53731	1.24392	0.710413	1.48356	0.963006	0.561142	0.814304	0.458362	1.00926	0.575253	1.37551	-0.0850593	0.764635	1.26726	0.902089	0.741676	0.710318
NRZ-BK385	0.0806598	0.388002	0.534415	0.348211	0.394009	0.902602	0.445111	0.404675	0.58655	0.233989	0.237282	0.59238	0.957291	0.221911	0.666551	0.714838	1.05769	0.678995	-0.269441	0.705576	0.770265	0.626076	0.622154	1.29005	0.265437	0.54577	0.713052	0.378631	0.563966	1.1339	0.656939	0.568669	0.772755	0.38622	0.30949	0.722466	1.01554	0.337767	0.736653	0.800579	1.15395	0.797902	-0.459082	0.835539	0.797688	0.735128	0.710353	0.987995
NRZ-BK411	0.174893	0.506082	0.760311	0.303337	0.546248	0.947926	0.550142	0.683199	0.714336	0.255854	0.637271	0.811733	0.736721	0.290694	0.711875	0.615772	0.891506	0.757486	-2.09859	0.585313	0.702695	0.72031	0.537081	1.10796	0.389864	0.681832	0.811907	0.440078	0.495265	1.14457	0.686086	0.872254	0.877308	0.436276	0.74796	0.916672	0.84115	0.406441	0.810809	0.719338	1.07318	0.895094	-4.82225	0.655105	0.759371	0.858021	0.619972	0.785534
NRZ-BK435	1.76882	1.29594	1.19181	1.52346	2.02339	2.1226	1.78565	1.36874	2.01943	1.54452	1.90646	1.24978	0.933758	1.94293	1.5093	1.37224	0.747506	1.22301	-1.48651	1.50363	1.05843	1.29586	2.16852	1.23285	1.52967	1.1465	0.842432	1.23567	1.67136	1.94895	1.51255	1.68691	1.76772	1.28926	1.65699	1.07366	0.815217	1.78994	1.30442	1.28478	0.767196	1.06898	-3.92179	1.28783	0.860134	1.15671	2.01474	1.15337
NRZ-BK450	1.36025	0.848163	0.443166	1.11946	-0.338786	0.952216	0.799062	0.387427	1.34644	0.78349	1.37853	1.14252	0.726156	1.39632	0.358071	1.00386	0.150862	1.30784	-2.08316	1.16608	1.25186	0.998774	1.09795	0.598727	1.31357	0.707187	0.3665	1.06671	-0.338904	0.944631	0.76308	1.2495	1.36245	0.69336	1.3777	1.09885	0.713349	1.38443	0.376613	1.11958	0.524094	1.2564	-4.34709	1.05304	1.18377	0.971292	1.03144	0.694638
NRZ-BK465	0.29903	0.606372	1.09619	0.73772	0.577275	1.00098	0.657117	1.24805	0.6629	0.464668	0.775213	0.84276	0.975343	0.517271	1.05549	0.934925	1.31846	1.00151	-0.330594	0.89874	1.64731	0.952971	0.698505	1.2077	0.251679	0.604763	1.10725	0.585367	0.724113	0.913059	0.57432	1.0897	0.594442	0.47544	0.761909	0.821152	0.889226	0.373368	0.945562	0.841805	1.09904	0.919519	-0.79899	0.839815	1.52043	0.714197	0.59248	1.01343
NRZ-BK481	1.55298	1.09677	0.768006	1.35119	1.29348	0.342644	1.0797	2.31218	1.12499	1.22763	1.49142	1.22882	0.931414	1.56094	1.52526	1.18547	1.43918	2.03707	2.3658	1.51541	1.25423	1.71593	1.61261	1.48942	1.43669	1.01449	0.898228	1.27651	1.45237	0.452011	0.965405	2.07324	0.96641	1.09505	1.38193	1.11282	0.874031	1.46691	1.34995	1.04346	1.07364	1.9403	2.49449	1.46527	1.21016	1.49275	1.47361	1.57804
BAK331	1.46149	1.3405	2.00504	1.4038	1.74916	1.76026	1.48024	1.27123	1.51815	1.27398	1.36214	1.26946	1.36962	1.13684	1.50491	1.2914	1.82377	1.02714	1.87104	1.2606	1.05929	1.76229	1.22867	1.36554	1.46942	1.3703	2.02526	1.36782	1.72423	1.66976	1.49633	1.10828	1.53584	1.30948	1.35492	1.36309	1.31512	1.1372	1.44984	1.23283	1.95556	1.0766	2.11902	1.34166	1.11615	1.7051	1.30525	1.25732
NRZ-BK482	1.33074	1.06435	0.735584	1.21923	1.26106	0.236222	0.926986	1.53783	0.985658	1.11577	0.999567	1	0.898992	1.58906	1.49284	1.15305	1.29128	1.88435	2.33338	1.48299	1.36153	1.65751	1.41273	1.42785	1.31666	1.0312	0.727265	1.16799	1.41459	0.537882	0.912884	1.42428	0.938765	1.10197	0.998921	1.09085	0.855072	1.56506	1.32837	1.13278	1.09134	1.86985	2.46148	1.42995	1.28938	1.65656	1.50695	1.29886
NRZ-BK487	1.34044	1.12993	1.08993	1.02926	1.41901	0.108178	0.959407	1.49363	0.902602	1.25316	1.00161	1.00205	0.931414	1.3143	1.55328	1.22854	1.3237	1.99312	2.3185	1.51541	1.50087	1.66346	1.46718	1.46027	1.3359	1.10249	0.633926	0.965584	1.29804	0.513313	0.811837	1.34758	0.9094	1.15343	0.883329	0.957145	0.803935	1.32486	1.38417	1.07134	1.0788	1.86509	2.47053	1.46779	1.35918	1.60469	1.4764	1.27883
NRZ-BK512	1.23763	1.19267	1.19502	0.804194	1.12356	0.236222	0.895277	1.76731	1.04011	1.14274	1.19596	1	0.930701	1.73908	1.60177	1.27858	1.16575	1.82022	2.28608	1.54712	1.42663	1.68351	1.49889	1.48557	1.33503	1.17449	0.734497	0.920976	1.31289	0.533973	0.905832	1.61654	1.03124	1.13462	1.17922	1.10484	0.937461	1.73404	1.513	1.25784	1.0392	1.82548	2.48675	1.54602	1.33769	1.69046	1.58361	1.51045
NRZ-BK513	1.22977	0.963924	1.0258	1.21306	1.22935	0.278513	0.79798	1.91492	0.953949	1.11103	1.19025	1.02718	0.867284	1.57698	1.59606	1.30576	1.06692	1.78851	2.5174	1.57681	1.30746	1.4883	1.54848	1.39614	1.28692	1.03191	0.662354	1.17334	1.35395	0.508319	0.862405	1.73394	0.980897	1.11388	1.25594	1.14985	0.915692	1.63406	1.46845	1.21965	1.06069	1.76173	2.60084	1.56124	1.24526	1.65474	1.58363	1.61359
NRZ-BK514	1.32509	1.40295	1.54937	1.15166	1.70852	0.70254	1.19296	2.21609	1.099	1.33914	1.10285	1.20457	0.898992	1.47605	1.48219	1.26347	1.36809	1.58961	2.37354	1.51541	1.24606	1.61594	1.56404	1.27462	1.27627	1.25323	1.05563	0.985239	1.32684	0.648408	1.08642	1.91963	1.00227	1.26908	1.0741	1.22781	0.853853	1.37602	1.36366	1.12612	1.18652	1.46232	2.41078	1.44162	1.19606	1.49947	1.47195	1.52878
NRZ-BK515	1.61479	1.26423	1.67724	1.63364	1.93593	0.514913	0.997157	2.39911	1.11996	1.19458	1.54891	1.0729	1.00087	1.57793	1.56942	1.28735	1.16254	2.16752	2.42038	1.5729	1.33145	1.56504	1.63319	1.33976	1.56431	1.25561	1.25812	1.51131	1.89705	0.589515	0.972601	2.17635	1.10391	1.13698	1.49853	1.04485	0.982091	1.56377	1.4091	1.08959	1.06913	2.11291	2.53548	1.52001	1.272	1.36491	1.58095	1.61748
NRZ-BK516	1.45264	1.16388	0.420082	1.21185	1.22309	0.335757	0.929224	1.98883	0.908316	1.13124	1.00599	0.940838	1.06126	1.58623	1.56381	1.20819	1.12778	1.81788	2.38561	1.51541	1.4831	1.92989	1.59842	1.40453	1.42714	1.12899	0.443196	1.10946	1.37208	0.524456	0.906433	1.81162	0.907895	1.0341	0.947512	0.984814	0.989315	1.63149	1.40822	1.13111	1.06155	1.8015	2.65797	1.48557	1.31353	1.94692	1.60851	1.56964
NRZ-BK517	1.38447	1.26118	1.00504	1.15527	1.22309	0.257755	1.05755	2.0082	1.02861	1.15981	1.21458	1.00643	1.15053	1.78417	1.56381	1.16238	1.26528	2.01491	2.43292	1.60422	1.54723	1.78305	1.55599	1.43624	1.27122	1.18161	0.578402	0.986994	1.41459	0.515514	0.927028	1.69991	0.894174	0.995547	1.07469	0.956057	0.885606	1.70034	1.36169	1.10697	1.18154	1.90833	2.51492	1.51361	1.30492	1.57346	1.53712	1.45243
NRZ-BK518	1.36101	1.26118	1.00504	1.15527	1.22309	0.409758	0.994813	2.13693	1.02861	1.26875	1.26903	1.12928	1.09164	1.64852	1.59238	1.31671	1.56074	1.99948	2.43292	1.53813	1.29668	1.56065	1.61918	1.52739	1.25657	1.12286	0.495604	1.05064	1.45508	0.574408	0.962488	1.85761	0.882561	1.19143	1.13541	1.152	0.892533	1.56974	1.4343	1.19755	1.34147	1.89986	2.52065	1.4764	1.19576	1.47533	1.59571	1.52225
NRZ-BK519	1.43027	1.09517	1.15705	1.3443	1.22309	0.547261	0.895277	2.40874	1.05718	1.48739	1.34703	1.06916	1.03024	1.72759	1.59238	1.37811	1.71274	1.63025	2.43292	1.58253	1.19359	1.80858	1.73783	1.33894	1.44648	1.05803	0.868621	1.25804	1.39256	0.693349	0.943067	2.11952	0.991372	1.40236	1.3102	1.08037	0.966984	1.61905	1.55269	1.28574	1.54477	1.62618	2.62535	1.56742	1.1829	1.66617	1.67349	1.63724
NRZ-BK1013	1.2011	1.35233	0.905509	1.5818	1.19395	0.821184	0.795741	0.84977	0.914575	0.673255	1.24749	0.83289	0.746989	1.15412	0.405377	1.03347	0.0986317	1.77864	0.286078	1.08965	1.33352	1.18904	1.24211	0.485568	1.09764	1.24334	0.832882	1.47361	1.09408	0.689484	0.80003	1.01874	0.904159	0.651192	1.16949	0.756623	0.733109	1.08043	0.447936	1.06637	0.175054	1.65975	0.787239	1.00772	1.32046	1.14849	1.21824	0.944449
NRZ-BK520	1.55956	1.43806	2.00504	1.97084	1.90117	0.842717	1.33585	2.49363	1.29164	1.53178	1.68406	1.60204	1.03024	1.64852	1.50491	1.49359	1.26528	1.70825	2.43292	1.64666	1.29668	1.70361	1.65982	1.37211	1.3986	1.16726	1.42452	1.76405	1.76647	0.780859	1.09183	2.18442	1.08654	1.27052	1.57369	1.49432	0.924019	1.44856	1.36321	1.32466	1.27039	1.5811	2.41395	1.5361	1.22758	1.44078	1.52462	1.67291
NRZ-BK521	1.70395	1.40557	2.06697	1.76433	2.21548	1.18642	1.34779	2.56763	1.36203	1.51442	1.74599	1.68133	1.43242	1.92856	1.73676	1.44004	1.70513	2.17457	2.43047	1.96792	1.41598	2.16447	1.76357	1.26652	1.58181	1.19747	1.34591	1.52934	1.90467	1.08898	1.20568	2.26097	1.20831	1.35849	1.57302	1.54105	1.34399	1.76403	1.4823	1.2696	1.40858	2.04944	2.52484	1.75382	1.3071	2.00747	1.60875	1.50077
NRZ-BK522	1.5525	1.19865	1.57033	1.6547	1.93593	0.707558	1.31908	2.36874	1.14744	1.91447	1.43155	1.16405	1.3488	1.66282	1.53968	1.41288	1.36418	2.00289	2.32084	1.8583	1.35611	1.79182	1.61213	1.47101	1.56528	1.22866	1.17513	1.66825	1.88281	0.723271	1.31621	2.13795	1.10231	1.87609	1.44679	1.12749	1.35328	1.66566	1.46875	1.37091	1.22322	1.99404	2.5543	1.8373	1.34578	1.86051	1.64241	1.72426
NRZ-BK523	1.43027	1.38147	1.29455	2.03497	1.80806	1.13222	1.45716	2.37929	1.2674	1.69684	1.39678	1.51457	1.36466	1.56486	1.37938	1.11508	1.12778	2.07504	2.3367	1.70806	1.24606	1.97569	1.55599	1.40453	1.49636	1.46982	1.06482	1.99254	2.03316	1.19108	1.48701	2.24801	1.31674	1.73021	1.48412	1.63227	1.36105	1.62101	1.38996	1.20051	1.38718	2.1015	2.57673	1.74469	1.30492	1.93723	1.60724	1.78942
NRZ-BK555	0.789425	0.714896	0.768006	0.881704	1.15598	0.878697	1.02081	0.882192	0.82014	0.777826	0.616951	0.839776	0.942061	0.800888	0.89723	0.78493	1.42056	0.602665	1.75738	0.840251	0.797852	1.11803	0.84905	1.04196	0.827226	0.784925	0.789896	0.864353	1.14111	0.992305	1.12141	0.91077	0.900539	0.826499	0.724014	0.913491	1.03365	0.862763	0.999436	0.838604	1.57338	0.609909	1.81016	0.913083	0.922585	1.0149	0.862286	1.14642
NRZ-BK557	1.05348	0.979255	1.21546	0.950651	1.28151	0.809212	1.22434	0.481654	0.987491	0.97207	0.987594	1.03242	1.07816	0.914737	0.916966	0.948429	0.671622	1.0106	1.08146	1.02281	0.912156	0.940998	0.808843	0.386132	1.12257	1.11408	1.41741	0.958833	1.21819	0.851117	1.31056	0.567141	1.06071	1.06078	1.08393	1.10082	1.15665	1.00709	1.08028	0.984611	0.750453	1.09336	1.16567	1.11365	1.06409	1.01193	0.865756	0.922137
NRZ-BK614	1.20788	0.907541	1.51962	0.843609	1.0007	0.842717	0.895277	0.860769	0.890282	0.908852	0.949959	1.07354	1.0787	0.920232	0.926376	0.974481	0.583458	0.697365	1.42626	1.04366	0.708162	0.635941	0.791069	0.0478378	1.18861	0.906731	1.48983	0.858467	0.970754	0.731733	0.931611	0.778633	0.825331	0.916277	0.973485	1.04021	1.11497	0.859293	0.912749	0.998605	0.459074	0.695257	1.4227	1.02951	0.806892	0.583593	0.792197	0.60341
NRZ-BK641	-0.731997	1.95038	1.92078	1.65292	1.19833	1.31788	1.66262	2.372	1.69822	1.57304	1.48115	1.28304	1.22705	1.82835	1.07961	1.23574	0.965507	1.67309	-1.68355	1.2585	1.2988	1.74416	1.45691	0.83787	-0.675199	1.78223	1.78692	1.52695	0.974522	1.27184	1.59284	2.1823	1.55005	1.49518	1.42386	1.21681	1.19104	1.75296	1.0874	1.19139	0.905449	1.60998	-4.00196	1.17909	1.29654	1.61982	1.36146	1.60202
NRZ-BK67	1.33999	0.98107	-0.12306	1.67425	-0.378943	1.20004	0.777441	0.0842354	1.3141	0.529209	1.36331	1.6939	0.35585	1.1494	0.340281	1.26793	-1.15233	2.08711	-1.80139	0.985944	1.28788	0.280545	1.33907	0.156132	1.19207	0.875195	0.771547	1.53248	-0.235027	1.02703	0.688045	0.71656	1.26543	0.419932	1.22763	1.5163	0.364194	1.03842	0.572101	1.31659	0.184498	1.90257	-4.17909	0.824079	1.26158	0.491601	1.19443	0.960678
NRZ-BK680	1.18516	1.24314	1.78265	1.33341	2.0007	1.62032	1.32496	1.55699	1.18473	1.265	1.12464	1.24638	1.37175	1.10927	1.60445	1.32565	1.53765	0.852643	2.34379	1.26994	1.02366	1.36801	1.55291	0.938213	1.09168	1.28779	1.76309	1.21962	1.80714	1.72626	1.28685	1.35357	1.07691	1.19906	1.05182	1.21123	1.35656	0.967971	1.60327	1.21203	1.47544	0.870337	2.68047	1.16629	1.08153	1.29872	1.51444	1.11113
NRZ-BK1024	-0.393726	0.848521	1.24558	0.847877	1.57466	1.46177	1.00089	1.66233	0.777072	0.598293	0.924605	1.0125	1.13437	0.816124	1.05288	0.72299	1.35382	0.636325	-0.110812	0.948596	0.831019	0.708084	0.68696	1.02358	-0.437732	0.844366	1.106	0.774472	1.41669	1.27425	0.910564	1.49571	0.717713	0.656613	0.866401	0.968805	1.13646	0.724235	1.13095	0.697516	1.21139	0.595304	-0.43251	0.835865	0.87251	0.698659	0.648925	1.35607
NRZ-BK703	1.20341	0.971236	1.22744	1.21359	1.29348	1.04493	1.11767	1.41963	1.18079	1.27202	1.06296	1.15482	1.13421	1.07431	1.38552	1.09236	1.49585	0.96812	1.53401	0.989343	1.18857	1.19244	1.20414	1.00544	1.18835	0.995747	1.17275	1.11733	1.25472	0.973504	1.12508	1.20254	1.10708	1.16572	1.01099	1.13894	1.13633	1.0326	1.40104	0.964705	1.47484	0.979152	1.54016	0.93622	1.19434	1.20226	1.16286	1.27593
NRZ-BK731	1.30064	1.38867	1.50755	1.99119	1.94556	0.958195	1.15401	1.43043	1.2735	1.11674	1.36589	1.05373	0.949619	1.90391	0.964344	1.04108	0.712741	1.27411	0.648648	1.42687	0.97786	1.17536	1.61402	0.0826032	1.37746	1.41457	1.19913	1.93099	2.03501	1.02421	1.15346	1.37594	1.28246	1.03938	1.38539	1.06871	0.986799	1.89788	0.988687	1.12919	0.757351	1.2972	0.577863	1.45752	1.05689	1.1373	1.65474	0.979138
NRZ-BK734	1.06968	1.19199	1.42008	0.871669	1.17801	1.25775	1.24546	1.03894	1.03746	1.11338	1.16685	1.11334	1.3912	1.16465	1.08987	0.975354	1.1498	0.737166	1.64865	0.946216	0.571152	1.06967	1.00378	0.525121	1.00117	1.27841	1.08708	0.891147	0.997449	1.14943	1.26202	1.02447	0.993547	1.14069	1.23778	1.0614	1.44733	1.0594	1.04799	1.05294	1.25269	0.686571	1.56786	0.901566	0.583278	1.02889	0.964283	0.879684
NRZ-BK735	0.643268	0.74579	1.20858	0.884871	1.55026	1.21336	0.857309	1.05466	0.70011	0.721444	0.616951	0.943885	1.34645	0.646667	0.999677	0.991931	1.01884	0.775681	-0.588391	1.00351	0.921784	0.745078	0.863358	1.20813	0.628376	0.831076	1.14183	0.910533	1.43071	1.21891	0.891404	0.941409	0.77315	0.694716	0.669544	0.925146	1.2772	0.610759	1.04965	0.912891	0.949125	0.819476	-0.638883	0.902674	1.01972	0.68933	0.810731	1.05194
NRZ-BK743	0.602326	0.263951	0.494721	0.31237	0.932735	0.303824	0.484489	-0.189049	0.383157	0.18881	0.353065	0.390492	0.806734	0.428459	0.681913	0.930074	0.699917	0.407503	1.26031	0.89163	0.752307	0.0713911	0.41959	0.788597	0.714136	0.404653	0.497649	0.392068	0.873729	0.445674	0.614226	-0.116308	0.484614	0.218348	0.398525	0.496277	0.842409	0.479681	0.776087	0.949595	0.510913	0.503337	1.67012	0.938649	0.819492	0.210675	0.480613	0.798566
NRZ-BK763	1.04691	1.10271	1.48597	1.29155	1.41	1.19811	1.0607	1.52826	1.29299	1.24676	0.851491	1.11962	0.938885	0.995109	1.32569	1.03895	1.31468	0.797676	1.55584	0.996337	1.11192	1.08597	1.03557	1.42151	1.10099	1.22455	1.2431	1.31836	1.36943	1.17467	1.10011	1.39962	1.3087	1.25827	0.884811	1.13778	0.979456	1.06164	1.37969	1.00919	1.35464	0.877067	1.59849	1.02909	1.13587	1.19377	1.08181	1.25995
NRZ-BK767	0.751625	0.607093	0.168544	1.11785	1.72002	0.601826	1.18688	0.974098	0.425997	1.05347	0.350064	0.480265	1.09308	1.15412	1.0744	0.844175	1.44184	0.974321	1.90526	1.00906	0.565674	0.531507	0.799075	1.3279	0.892929	0.754062	0.209949	1.16148	1.68381	0.689885	1.21223	0.975523	0.487302	1.15207	0.438301	0.564551	1.15054	1.21961	1.11575	0.908383	1.4639	1.11429	2.23623	1.02966	0.658865	0.641048	0.9447	1.25955
NRZ-BK787	1.5755	1.67883	1.72048	2.45262	1.53859	1.21711	1.31031	2.185	1.4145	0.932173	1.43697	1.43741	0.872025	1.94355	1.01681	1.36918	1.14372	1.41968	-0.298885	1.44235	0.983022	1.25698	1.79975	1.27803	1.61809	1.70204	1.83956	2.44879	1.59654	1.09636	1.30644	2.07913	1.35862	0.913429	1.44428	1.52195	0.920873	1.93488	0.982449	1.42135	1.09055	1.49567	-0.990445	1.50368	1.06807	1.13215	1.8415	1.43143
NRZ-BK815	1.28616	1.06787	1.74504	1.24076	1.63052	1.21407	1.31411	1.1254	1.05271	1.19249	1.30239	1.3594	1.248	1.29851	1.47033	1.08593	1.60559	1.03767	2.15917	1.33787	1.13153	1.44201	1.195	0.822603	1.34951	1.2806	1.62031	1.3001	1.55393	1.14893	1.39798	1.12876	1.1268	1.31641	1.36531	1.42626	1.46591	1.31513	1.57472	1.17505	1.75652	1.13987	2.33519	1.38142	1.2764	1.44378	1.25482	1.30618
NRZ-BK872	1.51065	1.62297	1.72048	1.59179	0.860523	1.45318	1.14039	1.06067	1.37974	1.14719	1.57783	1.38082	1.00209	1.91756	0.805307	1.22066	0.44328	1.57349	-1.88385	1.00845	0.883486	1.36801	1.12733	1.07367	1.48417	1.52287	1.95794	1.52699	1.04329	1.22053	1.01646	1.03316	1.27201	1.11328	1.5247	1.25924	0.923351	1.81979	0.871434	1.14025	0.39223	1.51328	-4.19623	0.996315	0.90227	1.18816	1.0458	1.23782
NRZ-BK1025	-1.12737	0.627433	0.625401	0.448535	0.691446	1.07076	0.594411	1.30147	0.615608	0.225202	0.403957	0.626783	0.881919	0.339676	0.710231	0.583432	0.99823	0.800804	-0.216423	0.650341	0.669555	0.602473	0.538915	0.961694	-1.04333	0.63139	0.550798	0.409702	0.859579	1.02372	0.650396	1.13888	0.593325	0.219532	0.390928	0.640597	0.840558	0.333651	0.651337	0.497356	0.881031	0.750036	-0.566946	0.624391	0.64679	0.581192	0.470548	0.648924
NRZ-BK896	1.63817	1.87839	1.39094	1.85979	0.971554	1.50872	1.2287	1.67759	1.38114	1.32331	1.75445	1.63807	0.983057	1.97515	1.36885	1.2965	1.55431	1.13952	0.034539	1.43634	1.09405	1.55704	1.63068	1.68351	1.60534	1.73336	1.50516	1.76113	1.23269	1.42656	1.21458	1.54941	1.29901	1.25522	1.68846	1.5661	1.0251	1.87369	1.2859	1.33223	1.25118	1.1418	-1.05929	1.29552	1.00117	1.45404	1.62909	1.42123
NRZ-BK922	0.506816	0.259569	0.526998	0.262184	0.330008	0.391142	0.516765	0.134224	0.445866	0.0968039	0.0584603	0.265345	0.657984	0.24954	0.486297	0.828173	1.05572	0.877096	1.04507	0.892974	0.879517	0.198083	0.471284	0.97379	0.594063	0.32953	0.698696	0.321788	0.509258	0.352015	0.618028	0.179211	0.477527	0.13964	0.217074	0.312739	0.759389	0.206972	0.438357	0.878969	0.968629	0.899865	1.20749	0.946319	0.897494	0.279414	0.570677	0.733427
NRZ-BK962	1.7782	1.23529	0.883483	1.74198	1.05644	1.07961	0.895277	1.44923	1.4051	0.901401	1.74471	1.16628	1.10253	1.37025	0.553275	1.14107	0.323698	1.33181	-2.17335	1.05598	1.43048	1.34598	1.24721	0.81519	1.80849	1.23644	0.883728	1.7456	1.00491	0.981832	0.911512	1.52999	1.39609	0.890968	1.69512	1.15806	1.13707	1.41938	0.510572	1.25375	0.484165	1.33133	-4.36236	1.03778	1.31213	1.32744	1.29746	0.89854
NRZ-BK97	1.62096	1.09822	1.9518	1.58962	1.47036	1.08587	1.30245	1.97006	1.34097	1	1.36018	1.05575	1.13032	1.47605	1.11063	1.16441	1.37505	1.08397	-0.0675592	1.16177	0.922167	1.77518	1.56811	1.58879	1.52759	1.03506	1.69203	1.48255	1.21597	1.01253	1.19055	1.66747	1.23297	0.91196	1.22561	0.938888	1.06085	1.35132	1.06167	1.06535	1.38577	0.995563	-0.509663	1.13491	0.865296	1.62252	1.42934	1.47352
NRZ-BK982	0.822592	1.17502	1.57209	1.284	-0.098835	1.20331	1.10782	1.56946	0.989616	1.32869	1.21458	1.51457	1.42951	1.02233	1.42245	0.945154	1.68032	1.08482	2.17916	1.2751	1.17567	1.27337	1.29725	1.1857	0.744629	1.06106	1.49939	1.10166	-0.677111	1.12642	0.972832	1.32719	0.849024	1.21051	1.09083	1.36773	1.38672	0.857502	1.34265	0.868751	1.3997	0.958868	2.19581	1.15366	1.17272	1.13313	1.18437	1.21628
NRZ-BK99	0.737703	0.78201	0.905509	0.90373	0.971554	1.07878	0.994813	0.925058	0.797536	0.704619	0.659817	0.731804	0.814104	0.569158	0.797694	0.756625	0.712741	0.767754	0.549112	0.90969	0.89156	0.730578	0.962387	1.38517	0.878902	0.95058	0.784426	1.00659	1.05469	1.16427	1.00007	1.0712	0.877308	0.917247	0.842142	0.800328	0.952034	0.693414	0.919833	0.80373	0.700271	0.891179	0.0190491	0.921789	0.986142	0.842009	1.05878	1.29273
NRZ-BK997	1.63415	1.99096	1.51962	1.74845	1.26374	1.53786	1.49002	2.06478	2.08122	1.53178	1.8616	1.81574	1.11717	2.21889	1.25215	1.52495	1.04289	1.46675	0.0636854	1.26994	1.55616	1.50819	1.43743	0.938213	1.62903	1.93201	1.96618	1.81394	1.35509	1.49724	1.45393	2.12133	2.04294	1.49908	1.89846	1.85614	1.16293	2.24663	1.17631	1.61351	1.39244	1.48483	-0.640503	1.28626	1.53628	1.61387	1.39592	0.840854
PEU0041	-2.21303	0.901665	0.191814	0.131141	-1.06407	1.58203	1.60381	1.33771	2.48561	1.30351	1.81569	1.40732	0.967705	0.781462	0.539678	1.24295	0.747506	1.19553	-1.48651	0.999162	0.96532	0.595419	1.56906	1.07673	-1.71909	0.958312	0.950883	0.126262	0.12328	1.64942	1.63484	1.64704	2.68136	1.31429	1.81655	1.40691	0.952034	0.868459	0.587918	1.49674	1.24778	1.22084	-3.68328	0.924304	1.03725	0.758593	1.63907	1.2411
PEU0048	0.547969	0.734005	-2.00138	0.456271	-1.93534	0.979249	0.620655	0.300432	1.30314	0.673255	1.2626	0.867896	0.670174	0.74973	-0.161664	0.764004	-0.445689	1.14739	-1.35778	0.127895	0.731483	0.753899	0.325823	0.120571	0.584829	0.732975	-0.0397407	0.452382	-0.0316677	0.976148	0.604347	1.03995	1.40357	0.67693	1.24656	0.908948	0.670349	0.743953	-0.122385	0.934985	-0.0329861	1.12903	-0.431407	0.138389	0.690347	0.852723	0.298968	0.1104
PEU0073	1.05477	0.934013	-1.74984	0.62689	-0.683797	1.52524	1.10782	0.479821	1.59421	0.902426	1.42103	0.951978	0.779694	0.913806	0.142342	0.81305	-0.19415	0.962826	-1.10624	0.275097	1.04356	1.19808	0.519647	0.497641	0.998201	0.851535	0.300147	0.554281	0.00406648	1.40991	1.01983	1.05534	1.64203	0.796529	1.41615	0.85901	0.672991	0.85234	0.240677	0.83655	0.215803	0.947076	0.0388124	0.220128	1.04897	1.12588	0.576041	0.524645
PEU0082	0.723907	0.458998	0.832136	0.508429	0.374619	0.115873	0.484208	0.318924	0.233248	0.150667	0.479447	0.447459	0.761489	0.511382	0.622223	0.910461	0.671622	0.816423	1.47574	0.831765	0.556012	0.426425	0.422785	0.595586	0.698614	0.422515	0.949614	0.452144	0.342788	0.101338	0.548643	0.219648	0.22034	0.156651	0.482855	0.403356	0.810906	0.513217	0.641916	0.894502	0.599395	0.768099	1.64562	0.775382	0.695371	0.413986	0.45437	0.718497
PEU0084	1.50612	1.5118	-0.816957	1.2856	0.249088	1.60568	1.40547	1.03419	2.27184	1.22763	2.09088	1.69539	1.24692	1.43165	1.07523	1.85989	1.4757	2.09365	-1.17335	1.69341	1.66927	1.0785	1.8151	1.58253	1.39181	1.33307	0.905147	1.15484	0.898573	1.59507	1.29949	1.21288	2.28778	1.20888	2.0381	1.61546	0.997548	1.21879	1.04339	1.93288	1.86192	2.03231	-3.49295	1.52967	1.48246	1.09867	1.70435	1.98342
PEU0087	0.572268	0.557682	0.655186	0.253476	0.380194	0.387889	0.518042	0.460044	0.366283	0.125616	0.426128	0.479029	0.554547	0.280361	0.446284	0.638308	0.804253	0.852643	1.13832	0.633832	0.84373	0.355184	0.437077	0.992611	0.548302	0.518807	0.678797	0.199461	0.38843	0.347066	0.57722	0.33399	0.401729	0.19696	0.4285	0.478554	0.613066	0.221483	0.418458	0.588268	0.67864	0.846234	1.01445	0.599255	0.75305	0.386894	0.425948	0.581844
PEU0088	1.32636	1.23377	0.161348	0.670531	-0.187644	0.999021	0.999113	1.05981	1.49234	0.594976	1.45508	1.21584	0.739794	1.09178	0.153069	1.11938	-0.0605669	1.10848	0.612306	0.536785	1.13997	1.00236	0.838495	0.823869	1.33262	1.19118	0.28205	0.625154	0.262537	0.974288	0.938866	1.43751	1.49327	0.590686	1.43984	1.14669	0.783314	1.10227	0.115284	1.21398	0.0961591	1.09372	0.777908	0.504817	1.00912	0.958692	0.837757	0.697651
PEU0112	0.86566	1.15163	-0.231994	0.640696	0.0564432	0.828071	0.658238	1.0815	1.15894	0.616671	1.58998	0.949959	0.687488	0.996439	0.222069	1.17082	0.153773	1.52249	0.527086	0.640942	1.40133	0.996039	0.86019	0.618154	0.934341	1.02678	0.241741	0.682581	0.414138	0.911133	0.678073	1.61414	1.21759	0.617534	1.52694	0.918412	0.800581	0.994393	0.175169	1.23356	0.119689	1.52197	0.757328	0.571037	1.28925	0.96234	0.893003	0.507295
PEU0113	0.382892	0.355815	0.737112	0.396126	0.218194	0.574784	0.316415	0.376518	0.25198	0.206516	0.0010941	0.450512	0.508203	0.137726	0.38382	0.376074	0.839086	0.80289	1.2738	0.586965	0.818741	0.439561	0.459005	0.848617	0.397835	0.364641	0.501395	0.372683	0.221803	0.46164	0.343917	0.305118	0.270563	0.277641	0.0546211	0.487749	0.547803	0.16338	0.335351	0.323265	0.702999	0.794323	1.43066	0.603489	0.769834	0.393363	0.488812	0.506828
PEU0117	1.39291	1.02414	1.72736	1.29674	1.75159	1.31022	1.2317	1.15705	1.24575	1.13299	1.01857	1.31096	1.03782	1.15655	1.34112	1.1107	1.3237	0.991471	1.70112	1.23183	1.02184	1.11369	1.14768	1.05068	1.35265	1.07104	1.43752	1.23826	1.62545	1.19007	1.18514	1.02664	1.2336	1.15842	1.08081	1.31882	1.09657	1.10036	1.34695	1.0752	1.29929	0.96673	1.65929	1.20462	1.03255	1.09092	1.14279	1.32404
PEU0132	1.36474	1.17969	1.2019	0.953483	0.782521	1.23222	1.36617	1.14616	2.19211	1.15534	1.95621	1.44904	0.898992	1.24802	1.33736	1.8337	1.06572	1.44602	-1.96185	1.34549	1.53729	1.60121	1.91969	0.720033	1.42392	1.16726	1.57158	0.966833	1.27128	1.24922	1.39901	1.37958	2.24473	1.1668	1.94993	1.47879	0.969312	1.28751	1.32604	1.98086	1.48634	1.41893	-4.16755	1.27654	1.49249	1.59625	1.92676	1.16421
PEU0140	0.726833	0.491032	0.459253	0.305471	0.332653	0.266552	0.502132	0.210869	0.401205	0.155916	0.3862	0.531024	0.557073	0.408304	0.47482	0.639676	0.677911	0.798704	0.960837	0.588529	0.895725	0.272249	0.50635	0.996243	0.744472	0.515615	0.388841	0.390704	0.448356	0.341368	0.625943	0.285286	0.507649	0.256395	0.510163	0.572788	0.638417	0.394927	0.449686	0.670041	0.627651	0.842396	1.00616	0.640379	0.843537	0.400204	0.553328	0.653618
PEU0143	0.962522	0.866899	0.931982	0.763552	0.445486	0.70254	0.812815	0.546094	0.651541	0.839064	0.706159	0.810215	0.758815	0.721161	0.914932	0.879041	1.19817	1.25763	1.07035	1.03354	1.01865	0.700583	0.799755	1.23661	1.0044	0.912478	0.865991	0.692953	0.7039	0.798489	0.867558	0.513961	0.70726	0.83103	0.740055	0.820807	0.873045	0.7566	0.936649	0.822687	1.19011	1.24388	0.970244	0.965725	1.0051	0.750672	0.818518	0.83419
NRZ-BK1048	0.218	0.289714	0.75495	0.466866	0.499067	0.493086	0.458413	0.377282	0.40892	0.107658	0.156435	0.360402	0.408357	0.306124	0.562245	0.478515	1.04761	0.517659	0.720481	0.690622	0.764523	0.617986	0.595595	0.795982	0.304111	0.498232	0.555738	0.546468	0.736792	0.614672	0.582274	0.368618	0.539725	0.23877	0.252416	0.468477	0.57775	0.325666	0.707956	0.517312	1.03797	0.600181	0.848808	0.796375	0.745014	0.728798	0.743462	0.479376
PEU0144	0.697061	0.451862	0.964403	0.488693	0.930912	0.55815	0.506712	0.616483	0.651541	0.49114	0.643423	0.544321	1.12138	0.891086	1.00032	1.03049	1.11571	1.12566	0.0230434	1.15284	0.769618	1.10497	1.05214	1.8075	0.748529	0.381534	1.1609	0.343418	0.99386	0.615231	0.463232	0.624779	0.619109	0.400561	0.548032	0.511956	1.03256	0.828412	0.837354	0.966833	1.03967	1.09948	-0.408306	1.08412	0.638629	0.886007	0.970225	1.36135
PEU0147	0.464138	0.213998	0.583581	-0.0122057	0.234589	0.328144	0.421346	0.954107	0.32304	0.323312	0.169492	0.510962	0.29953	0.532632	0.475766	0.278578	0.461202	0.70064	0.549112	0.626443	0.831019	0.933605	0.560289	0.442499	0.587213	0.410648	0.858255	0.069187	0.0257102	0.40276	0.585739	0.967382	0.422929	0.430691	0.298465	0.532368	0.450681	0.588157	0.444768	0.381601	0.479586	0.814552	0.78209	0.663235	0.87687	0.924399	0.682574	0.31814
PEU0165	0.822592	0.607093	0.721085	0.892142	0.78713	0.836291	0.812136	0.395739	0.681652	0.655388	0.400105	0.599318	1.12303	0.583513	0.931445	0.700811	0.876239	0.559284	2.01378	0.895402	0.920517	0.706005	0.761922	0.847006	0.817222	0.694152	0.58816	0.835135	0.733589	0.756653	0.815188	0.387743	0.68933	0.701794	0.51771	0.648698	1.1527	0.555083	0.904497	0.700027	0.632569	0.566464	2.12867	0.851035	0.947289	0.798518	0.732574	0.814256
PEU0167	0.752883	0.844957	0.747444	0.533362	0.372917	0.682964	0.752319	0.488172	0.508583	0.893252	0.733126	0.851395	1.00396	0.863605	1.09214	0.938674	1.1141	1.05546	1.05001	1.00988	1.04561	0.810013	0.783653	0.986466	0.767319	0.872075	0.743	0.442124	0.68912	0.784753	0.80169	0.454635	0.582125	0.916969	0.750457	0.858291	1.04496	0.829159	1.15376	0.956006	1.15188	1.05828	1.09202	0.998693	1.07952	0.844069	0.839362	0.91865
PEU0168	1.40755	1.55262	1.8823	1.42596	2.06082	1.52547	1.23551	1.4626	1.42216	1.41258	1.18476	1.22267	1.01683	1.14385	1.31227	1.0346	1.316	0.821616	1.22334	1.10378	1.00435	1.36801	1.10899	1.43691	1.4727	1.61212	1.57671	1.45857	2.1239	1.62491	1.34146	1.35034	1.48187	1.43559	1.27013	1.32829	1.02798	1.23632	1.38524	1.06359	1.32157	0.946437	1.49861	1.12674	0.989811	1.34023	1.11681	1.19044
PEU0353	0.755477	0.866899	-0.00960178	0.587256	0.0564432	0.605678	0.632243	0.553569	0.755045	0.590199	1.25438	0.816693	0.661953	1.38585	0.125854	1.15602	-0.261264	1.39321	0.527086	0.613975	1.29442	0.847176	0.695804	0.508529	0.820624	0.915016	0.118649	0.565784	0.474646	0.651114	0.573165	1.09794	0.813837	0.52519	1.26745	0.81647	0.734557	1.39455	0.134037	1.23349	0.109807	1.35362	0.787524	0.499463	1.23944	0.833985	0.707173	0.558296
PEU0358	1.42463	1.20522	1.42008	1.40016	1.29348	0.802075	0.672885	1.31854	1.03581	1.24228	2.01797	1.57527	0.846525	1.79798	1.11962	1.0026	0.850244	1.15381	-1.35135	1.12309	1.17341	1.77011	1.26469	0.667566	1.5201	1.25508	1.36769	1.38465	1.33041	0.958943	0.758722	1.42184	1.07944	1.2648	1.98835	1.64217	0.93991	1.81084	1.07136	1.17501	0.82265	1.14216	-4.10841	1.19961	1.1232	1.67776	1.3386	0.727739
PEU0366	1.21687	1.46008	0.905509	1.5818	0.623631	1.23351	0.955819	1.25187	1.74582	1.37978	1.57159	1.6845	0.700447	1.7618	1.18298	1.66105	0.390812	1.18279	-2.25824	1.44502	1.76783	1.66499	1.48085	0.345638	1.2731	1.42951	1.40709	1.5418	0.60466	1.2329	1.00906	1.51391	1.82404	1.39917	1.61081	1.66742	0.722552	1.79408	1.20699	1.78057	0.872342	1.19254	-4.46493	1.39419	1.7445	1.7681	1.52831	0.384157
PEU0412	1.38649	1.87939	1.44084	1.6407	0.76992	0.986333	1.29455	1.58674	1.61106	1.5656	1.56612	1.36822	0.999921	1.64054	1.03663	1.37462	1.25957	1.34403	-0.652522	1.57681	1.19823	1.52627	1.61918	0.868897	1.35846	1.80736	1.76283	1.57622	0.964495	0.974733	1.28283	1.93885	1.6099	1.52013	1.60443	1.35527	1.04719	1.65642	1.04079	1.47358	1.36596	1.29674	-1.2264	1.5058	1.27722	1.56	1.61386	1.21845
PEU0441	1.04123	1.12993	0.905509	0.980351	1.41901	1.14173	1.0797	0.540086	0.790128	1.16444	1.04396	1.15895	1.23657	0.992369	1.00664	0.968893	0.876239	0.530715	1.41161	0.863335	0.817843	0.996039	0.869041	1.15299	1.07356	1.21768	0.977739	0.99955	1.55613	1.18034	1.11982	0.652695	0.827786	1.23575	1.1084	1.26404	1.34579	1.05184	1.08478	1.00066	0.962284	0.643702	1.82233	0.904514	0.927054	1.085	0.929919	1.29965
NRZ-BK1054	1.09635	1.17237	1.33127	1.16856	2.00875	1.15553	1.19551	1.05981	1.14561	1.19732	0.554614	0.829486	1.09029	0.91246	1.00107	0.847299	1.10936	0.693444	1.55984	0.930449	0.695667	0.988419	0.84955	1.1458	1.18462	1.18679	1.06372	1.19959	1.84142	1.12202	1.23335	1.03803	1.11167	1.22066	0.612339	0.882268	1.06543	0.999419	1.00509	0.817074	1.16875	0.721748	1.92616	0.937207	0.672124	0.964887	0.927967	0.929295
PEU0489	1.17726	1.03209	0.99714	1.29492	0.684673	0.797337	0.918736	1.71669	0.975617	1.64941	1.59043	0.93035	0.990623	1.36974	1.21442	1.28448	1.22163	1.84077	0.262231	1.04411	1.43944	1.84666	1.16093	1.44035	1.2646	1.11112	1.04031	1.27461	0.56559	1.11463	1.02289	1.78678	1.05685	1.68978	1.58079	1	1.09354	1.43444	1.21971	1.33837	1.21518	1.84372	0.282596	1.14922	1.34066	1.79336	1.31194	1.15391
PEU0493	0.626449	0.532693	0.432257	0.413404	0.218194	0.480147	0.80705	0.0964101	0.622349	0.683563	0.363664	0.499981	0.886714	0.467875	0.804663	0.815895	0.930234	0.628211	0.846378	0.829166	0.742792	0.439561	0.62893	0.779905	0.669769	0.586389	0.687725	0.416084	0.642082	0.630676	0.880433	0.19984	0.698361	0.625742	0.322563	0.562936	0.987124	0.427554	0.69812	0.755078	0.839896	0.659032	0.824878	0.849022	0.687987	0.470703	0.596913	0.567873
PEU0509	0.525975	0.354149	0.214613	0.331479	0.173743	-0.0921042	0.284551	0.25841	0.296743	0.229452	0.44383	0.426562	0.72267	0.445947	0.701542	0.86779	0.547913	0.661821	0.694718	0.878454	0.765727	0.329189	0.401888	0.674641	0.523824	0.451861	0.3796	0.320967	0.373026	0.0626662	0.465937	0.3184	0.389465	0.284818	0.425914	0.41362	0.818493	0.409426	0.635845	0.857447	0.433336	0.649016	0.755131	0.84592	0.719754	0.225798	0.468972	0.518625
PEU0510	1.28726	1.10079	1.28402	1.40962	1.10906	1.29572	1.00631	1.6153	1.08741	1.28024	1.83246	1.04439	1.11312	1.31332	1.4233	1.34897	1.41229	1.06677	0.686616	1.24079	1.09405	1.72415	1.46718	1.33356	1.16363	0.973721	1.11373	1.33521	1.12578	1.1278	0.940522	1.77237	1.01981	1.10266	1.76965	1	1.1771	1.25588	1.33321	1.26511	1.30429	1.03747	0.22611	1.18939	0.945023	1.5969	1.38772	1.23037
PEU0549	1.14882	1.49011	1.40928	1.53808	0.812356	1.16895	1.38378	1.91296	1.51834	1.17117	1.63478	1.19835	0.898992	1.74386	1.02754	1.48861	1.17647	1.35641	0.126879	1.13115	0.934855	1.2792	1.13806	1.16964	1.15951	1.43735	1.72671	1.44657	0.852587	1.1163	1.33098	1.8605	1.40752	1.1745	1.56783	1.20204	0.859553	1.6688	0.944917	1.4856	1.03141	1.30237	-0.420537	1.07226	0.984169	1.21534	1.10123	1.24923
PEU0551	0.822592	0.656864	1.01021	0.790836	1.00225	0.525951	0.765509	0.990091	0.664177	0.925509	0.89086	0.59655	1.29057	0.995784	0.962933	1.03863	0.980937	0.503309	1.61728	1.02065	0.831019	0.828849	0.718097	0.672727	0.877501	0.714378	1.0122	0.813615	1.09838	0.565627	0.87024	0.881452	0.676339	0.925024	0.934903	0.697204	1.33162	0.961699	1.07954	1.06692	0.964866	0.519828	1.63734	1.03203	0.946773	0.869754	0.761645	1.02727
PEU0552	0.915701	1.00065	0.683117	1.09638	1.38659	0.573257	1.08792	1.01204	0.790746	1.18783	1.19221	1.31159	1.28278	1.16553	1.32594	0.994785	1.4612	1.1384	1.40472	1.22743	0.844694	0.975691	1.01346	1.20546	0.903872	1.02318	0.600012	0.972638	1.44568	0.691718	1.1044	0.980296	0.778269	1.11121	1.08766	1.18966	1.30929	1.07132	1.28344	0.939805	1.40517	1.0886	1.3412	1.17897	0.854825	0.911653	0.973983	1.15134
PEU0553	0.504851	0.288631	0.801173	0.627212	0.674573	0.4462	0.754414	0.330396	0.208788	0.623366	0.670017	0.940057	1.18697	0.69364	0.792893	1.05688	1.32649	0.71178	1.65423	1.04334	0.671541	0.5856	0.665405	1.33816	0.452218	0.285521	1.00459	0.540585	0.790207	0.672493	0.813201	0.374724	0.357894	0.63527	0.628348	0.921796	1.25499	0.522536	0.793809	0.972	1.59559	0.689998	1.67153	1.00409	0.682713	0.658397	0.645209	1.12534
PEU0554	1.43557	1.34015	1.36237	1.70704	0.942985	1.39268	1.39278	2.02283	1.5965	1.35703	1.62635	1.30055	1.45539	1.78852	1.57058	2.39569	1.65503	1.96158	0.00596987	1.71746	1.15859	2.40983	1.45772	1.60985	1.32204	1.20134	1.49534	1.52466	0.829103	1.29111	1.24629	1.93895	1.5003	1.13543	1.49865	1.21333	1.31141	1.62526	1.34668	2.24674	1.57101	1.80195	-0.719655	1.4997	0.982375	2.14848	1.32873	1.33432
PEU0555	0.717622	0.882006	0.201902	0.68555	0.460592	0.291113	0.19167	0.426271	0.49877	0.661526	1.13966	0.565854	0.525534	1.73062	-0.198695	1.21056	-0.827368	1.54331	0.497582	0.345486	1.26492	0.783046	0.219252	0.115962	0.675116	0.817316	0.102593	0.586895	0.34218	0.413127	0.163657	0.994237	0.46965	0.610116	1.08754	0.621488	0.499522	1.69278	-0.105106	1.22942	-0.358723	1.53739	0.979542	0.261476	1.25245	0.73552	0.226622	0.777606
PEU0592	1.23763	1.41534	1.54937	0.933477	1.40896	1.19897	1.33268	0.872138	1.11097	1.33914	1.20414	1.51175	1.34745	0.920833	1.31227	0.992823	1.10506	1.00915	1.53401	1.37891	1.11642	1.17536	1.19207	0.626924	1.1165	1.38265	1.19109	0.884411	1.27708	1.11908	1.23276	0.751773	0.963012	1.26129	1.17517	1.40968	1.34319	0.714157	1.37049	0.916829	1.25151	0.903815	1.30213	1.2492	1.24063	1.1461	1.07842	0.891126
PEU0591	0.670589	0.61536	1.6604	0.90373	1.29348	1.32814	1.21721	1.47913	0.946997	0.824564	1.15438	0.888743	1.40995	0.778611	1.03473	0.936789	0.920633	0.923032	-0.865925	1.06795	1.1673	0.82744	0.917841	0.409332	0.633185	0.740507	1.36309	0.871991	0.989737	1.26434	1.15054	1.30878	0.912662	0.780473	1.1664	0.944505	1.48822	0.749838	1.10911	0.953554	0.925207	0.934891	-1.28339	1.10544	1.20606	0.754333	0.929312	0.79876
PEU0613	1.10436	1.38825	1.25545	1.49809	0.790982	0.977647	1.35213	1.28063	1.51404	1.04017	1.50082	1.1652	0.750129	1.38859	0.497823	1.1569	0.432633	1.28874	1.36854	1.06538	1.24606	0.980985	1.01715	0.539461	1.0706	1.33999	1.01555	1.50607	0.87046	1.02692	1.26797	1.6079	1.46648	1.04752	1.43667	1.1501	1.11914	1.40027	0.567797	1.13511	0.577469	1.28899	1.57428	1.08172	1.23453	1.00877	1.01992	1.47297
PEU0619	1.16655	0.937288	0.986429	0.997706	1.63744	1.1891	0.949725	0.579783	0.584426	0.837478	0.960905	0.961338	1.10544	0.775609	0.986867	0.770431	0.667653	0.578468	1.66245	0.984897	0.700435	0.574459	0.949961	0.558752	1.18106	0.965176	0.692698	0.996387	1.37542	1.13218	0.891404	0.504253	0.605601	0.770699	0.961345	1.00597	1.21656	0.760339	1.05258	0.771315	0.533449	0.6544	1.8103	1.01369	0.875269	0.588223	0.936796	0.915654
PEU0623	0.822592	1.17623	1.61077	0.90373	1.72412	1.33162	1.05822	1.12387	0.994977	0.831877	0.997605	1.11125	1.10335	0.759842	1.09249	0.971762	0.884059	0.70412	-1.33059	0.833152	0.831019	0.572367	0.801598	0.847523	0.855483	1.26842	1.48443	0.972638	1.64237	1.28636	1.03746	0.920286	1.00133	0.882291	1.00827	1.14921	1.20161	0.765556	1.13322	1.00237	0.825714	0.718594	-1.64961	0.852997	0.984362	0.631791	0.842446	1.26313
PEU0639	1.66731	1.06981	1.86066	1.87398	1.37921	1.32487	1.23476	2.09615	1.33229	1.53178	2.16211	1.24638	1.32868	2.0043	1.45244	2.13554	0.975775	1.40786	-1.74367	1.61952	1.1232	1.79769	1.55291	1.01221	1.65636	1.00425	1.80561	1.77116	1.2647	1.11555	1.12956	2.00005	1.1932	1.37909	2.07727	1.16306	1.22122	1.86869	1.42109	2.0335	1.00867	1.34078	-4.07791	1.52537	1.12904	1.62135	1.40682	1.87372
PEU0640	0.822592	0.726037	1.84557	0.886856	0.674573	1.18317	0.944746	1.30002	0.920662	0.738843	0.820042	1.06559	1.21419	0.768602	0.90837	0.818097	0.726099	0.616203	-1.97026	0.896502	0.959343	0.433596	0.848269	-0.0338063	0.747133	0.81711	1.46813	0.79834	0.815906	1.02779	0.782607	1.18332	0.851264	0.792793	0.834943	1.00349	1.18981	0.640774	0.876154	0.87782	0.645593	0.511497	-3.31258	0.85688	0.996773	0.408514	0.716206	0.553583
PEU0656	1.21504	1.01943	0.842875	0.978179	1.33216	0.843003	1.25315	1.06963	1.01782	1.12942	0.802445	1.19662	1.00869	0.909712	1.29903	0.916085	1.63403	0.957392	1.31147	1.22967	1.12296	1.22888	1.27274	0.328549	1.17456	1.03677	0.784567	0.999104	1.20209	0.897641	1.19668	1.00576	0.993308	1.15654	0.742493	1.20983	1.01119	0.844729	1.30131	0.907914	1.51955	0.934773	1.18652	1.1657	1.20473	1.21492	1.21288	0.518213
PEU0660	1.36377	1.21546	0.374935	1.35143	0.976853	0.655943	1.12751	1.79624	1.28904	1.41083	0.848914	0.866809	1.04583	1.63551	0.834375	1.14846	0.534032	1.14158	0.54901	1.00269	1.02618	0.821952	1.06286	0.567126	1.30516	1.14005	0.4253	1.27643	0.961809	0.68214	1.03432	1.68852	1.24988	1.3519	0.832029	0.839378	1.0892	1.56813	0.814021	1.17468	0.426524	1.09932	0.40823	0.932712	1.07679	0.77719	1.00958	1.22497
NRZ-BK1066	1.71156	2.08929	1.86487	1.82127	1.34595	1.99205	1.54978	2.00177	2.26059	1.61667	1.93293	1.72186	0.976995	1.79441	0.842782	1.50383	0.613205	1.68272	-1.88385	1.81942	1.43368	1.39448	1.97282	0.872036	1.61947	1.93817	1.9788	1.72668	1.254	1.76329	1.4416	1.97496	2.12399	1.53973	1.98743	1.67018	0.985981	1.68527	0.777044	1.56669	0.82609	1.63804	-4.18482	1.77191	1.4606	1.38117	1.90643	1.16979
PEU0670	1.36947	0.571968	0.5861	0.581859	1.00869	0.823825	0.982868	1.39713	0.8872	0.542401	1.35645	0.605314	0.763475	0.84719	0.333182	0.691433	0.522805	0.851566	0.775474	0.65251	0.989859	0.155373	1.03173	0.243016	1.28106	0.536234	0.575233	0.538811	1.09542	0.952164	0.914835	1.38343	0.883201	0.504783	1.33648	0.58426	0.793526	0.801878	0.389091	0.777892	0.510119	0.824096	0.781757	0.629472	0.975073	0.125449	1.01446	0.919068
PEU0671	1.27131	0.749515	0.337113	0.759704	1.08841	0.778063	0.914748	1.37151	0.80553	0.391237	1.03154	0.749915	0.650331	0.878602	0.352524	0.970759	0.465514	0.959422	0.816658	0.786589	0.522693	0.185362	1.18039	0.445241	1.19113	0.718102	0.377585	0.696574	1.18827	0.902258	0.798156	1.44388	0.827245	0.377125	1.0027	0.718375	0.675834	0.798079	0.381186	0.988783	0.555373	0.891258	0.838704	0.767485	0.498974	0.253917	1.15724	1.16813
PEU0677	0.821832	1.04474	1.08364	1.12095	0.914713	0.817814	1.0769	0.732398	1.04936	1.01792	1.02095	1.04181	1.15837	0.540915	0.973307	0.86569	1.01954	0.786634	1.39193	1.05534	1.1216	0.812571	0.955298	0.638982	0.76534	1.02932	1.08873	1.09918	0.861756	0.844337	1.08752	0.675933	1.02232	0.994354	0.985846	1.02932	1.23618	0.485927	0.930863	0.866726	0.882387	0.751998	1.3139	0.988318	1.12481	0.847943	0.895121	0.888655
PEU0688	1.05075	0.346428	0.604106	0.744095	0.839702	0.659402	0.886284	1.50334	0.88018	0.483355	1.27858	0.598103	0.81557	0.66348	0.334114	0.479843	0.568387	0.893235	1.00487	0.584096	0.808794	0.0495953	0.899216	0.0194674	0.961468	0.333506	0.466921	0.718744	0.839014	0.734505	0.768926	1.42675	0.853841	0.439115	1.1744	0.517768	0.82657	0.601251	0.33082	0.500321	0.500491	0.845377	0.955216	0.52116	0.798803	0.0468846	0.83744	0.930496
PEU0692	0.600971	1.06458	1.34595	0.914222	0.949573	1.06825	1.09705	0.399868	1.12245	0.887445	0.941711	1.16665	1.07903	0.72433	1.07752	0.80983	0.93285	1.10366	0.991283	1.07599	1.08383	1.13762	1.11933	1.3248	0.608003	1.05674	1.42719	0.894012	0.987863	1.02131	1.1073	0.557585	1.13081	0.90286	0.912941	1.17539	1.08976	0.733778	1.08561	0.850238	0.891431	1.08293	0.875087	1.05429	1.1299	1.13527	1.12878	1.264
PEU0704	1.6879	0.911648	0.143371	1.44227	0.959629	0.832292	0.840947	1.15922	1.00025	1.36773	0.520489	0.373126	0.660821	1.76612	1.20671	1.58055	0.891042	1.16138	0.116427	0.821575	0.621131	1.40567	0.905575	0.859181	1.69226	0.886735	0.412616	1.45922	0.93246	0.861788	0.828651	1.21757	1.02473	1.35319	0.539645	0.372316	0.690727	1.77496	1.18427	1.61825	0.953006	1.18579	0.543385	0.857667	0.62255	1.38533	0.939933	1.00706
PEU0717	1.87883	1.05133	0.847053	1.87584	1.10884	1.01201	1.60323	2.26397	1.10262	1.60156	1.44058	0.977778	0.967702	2.10899	1.14255	1.81196	1.05506	1.19022	-0.996051	1.13244	1.08429	1.50866	1.28159	1.03077	1.87343	1.02749	1.1875	1.85114	1.15555	1.04688	1.57795	2.25112	1.13755	1.59647	1.45241	0.974184	1.0019	2.10805	1.13028	1.92078	1.35019	1.22657	-1.23042	1.1594	1.08903	1.45228	1.30617	1.02572
PEU0718	0.52785	0.992047	1.15726	0.42266	0.643697	0.89526	0.962761	1.3804	0.924439	0.633148	0.971848	0.978438	1.01735	0.610548	0.794156	0.518552	0.537912	0.703286	0.953896	0.813183	1.0896	0.842433	0.724752	1.0178	0.479153	0.961836	1.08452	0.407834	0.655921	0.880916	0.999571	1.25708	0.947997	0.600829	0.970833	0.966819	1.10328	0.589559	0.776186	0.588061	0.502193	0.715717	1.07045	0.790928	1.06224	0.829178	0.716995	0.817176
PEU0731	1.9789	1.28288	0.936521	2.27211	1.61393	1.00078	1.80549	2.14829	1.58044	1.87399	1.7077	1.24695	1.2295	2.71956	1.29721	2.65786	1.29965	1.92778	-0.721438	1.44643	2.16001	1.5486	1.36428	1.30768	1.90516	1.25691	1.03187	2.22404	1.55679	1.09968	1.71795	2.14009	1.56895	1.83068	1.64757	1.17865	1.23849	2.65663	1.26508	2.79887	1.59175	1.87829	-1.08735	1.43252	2.07101	1.43496	1.34137	1.95234
NRZ-BK1102	0.731989	0.676761	0.703875	0.433279	0.447992	0.389545	0.54164	0.208851	0.306621	0.282143	0.584529	0.453718	0.561297	0.471861	0.656602	0.766243	0.876239	0.865134	1.06994	0.728815	0.713449	0.380499	0.47967	1.34215	0.807767	0.680684	0.853565	0.407615	0.624598	0.465726	0.64491	0.19629	0.355173	0.323952	0.646989	0.485017	0.715711	0.533754	0.699291	0.720658	0.89405	0.881356	1.05645	0.798177	0.703058	0.531375	0.56968	1.01712
PEU0743	0.995234	0.966879	0.837577	0.856115	1.04246	0.975078	1.08888	0.824345	1.00802	0.944971	0.714398	1.11747	0.99882	0.663806	1.01902	0.826024	1.31969	0.691646	1.55228	0.925553	1.09273	1.22215	1.0879	1.01996	0.956965	0.952902	0.72766	0.875324	0.996794	0.954828	1.00063	0.781431	0.962769	0.998007	0.688017	1.10696	1.01491	0.603213	0.977617	0.802097	1.25032	0.675649	1.49928	0.912036	1.08425	1.1601	1.03977	1.21045
PEU0752	1.85887	1.21064	0.80646	1.93892	1.2643	1.36625	1.38745	2.22845	1.46184	1.85293	1.55653	0.920697	0.815881	2.39451	1.39332	2.20102	-0.0483144	1.32898	-2.7901	1.22079	1.49211	1.6014	1.30507	0.904057	1.79984	1.1338	0.934314	1.89522	1.26657	1.30605	1.33659	2.27659	1.47389	1.80026	1.53551	0.904984	0.790101	2.34878	1.28013	2.26777	-0.0514494	1.31934	-3.13456	1.22033	1.40482	1.62253	1.31394	0.849208
PEU0755	1.87997	0.921565	0.897728	2.06879	1.24375	0.962863	1.43328	1.85586	1.25176	1.59415	1.76319	1.02328	0.794811	2.47558	1.22118	2.34891	0.888626	1.26366	-0.809861	1.26973	1.90681	1.7866	1.27178	0.833305	1.8354	0.821658	1.14772	2.02718	1.22624	0.983602	1.38116	1.94026	1.27203	1.54569	1.74457	0.940307	0.790795	2.46288	1.11467	2.48876	0.945858	1.26574	-0.987267	1.25315	1.77496	1.77949	1.2735	0.884531
PEU0756	1.8792	1.08618	0.620047	1.91895	0.909375	1.11836	1.32973	1.77725	1.24001	1.72002	1.2602	0.778497	0.493642	2.41591	1.7391	1.95486	0.908738	1.11269	-4.49436	1.12599	1.43123	1.79418	1.30938	0.752697	1.89673	1.03975	0.955223	1.92219	1.03424	1.0692	1.32557	1.87874	1.2862	1.70893	1.28318	0.795981	0.526848	2.41791	1.68987	2.0311	1.22274	1.18824	-4.78413	1.18347	1.36588	1.84997	1.35499	0.688573
PEU0822	0.676516	1.01457	1.15137	0.377981	0.378747	0.829213	0.836615	0.624077	0.78502	0.432756	0.996323	0.848465	1.06715	0.469965	0.573952	0.541063	0.289611	0.797928	0.855208	0.783385	1.00248	0.459358	0.907714	0.993314	0.680787	0.996624	1.04123	0.422673	0.398123	0.810181	0.90373	0.677999	0.818765	0.454944	1.0262	0.874862	1.07527	0.50579	0.51442	0.625181	0.26446	0.798298	0.935391	0.785566	0.987035	0.510282	0.950109	0.705482
PEU0823	-0.059842	1.15068	1.35481	1.06848	1.05554	1.05814	1.14623	0.986278	1.0779	1.10265	0.892113	1.0815	1.30649	0.924256	1.06483	1.11504	1.05142	0.873425	-0.302575	0.928776	1.21372	1.07178	0.813067	1.35696	-0.0139226	1.173	1.39987	1.06526	1.05074	1.09988	1.06972	1.00088	1.11766	1.10355	0.887052	1.09187	1.25993	0.869471	1.09138	1.11488	1.06122	0.877059	-0.474301	0.933273	1.23951	1.12101	0.796896	1.13619
PEU0874	0.995582	1.14216	1.28444	0.709969	0.998954	0.968895	0.836083	0.558012	0.883829	0.695362	1.16236	1.13889	0.975022	0.707216	1.14005	0.530387	1.00113	1.07784	1.39886	1.04367	1.05499	0.884936	0.97166	0.852753	0.963454	1.13103	1.2257	0.692593	0.95718	0.928587	0.896699	0.564133	0.857657	0.767076	1.12609	1.10066	1.03542	0.655663	1.10198	0.546184	0.983541	1.04842	1.42504	1.0058	1.08305	0.886953	0.940281	1.16549
PEU1147	1.88727	0.786717	0.758057	1.40096	0.938018	0.937659	1.24115	1.52237	1.27612	1.43512	0.728818	0.402541	0.846431	2.05073	0.809994	1.37477	1.02418	0.911573	0.247472	1.00143	0.989332	1.27081	1.23993	1.10162	1.84264	0.675967	0.614854	1.36487	0.881902	0.896785	1.18409	1.56644	1.2449	1.3795	0.727031	0.333545	0.818842	2.01929	0.687933	1.39348	1.02661	0.876317	0.232603	0.972378	0.935712	1.18459	1.25502	0.997141
PEU1182	0.565012	0.984854	1.31192	0.897423	0.986906	1.01506	0.89132	0.551377	0.803757	0.665212	0.899016	0.886134	1.04557	0.774113	1.07221	0.964419	1.44365	0.669452	1.12233	0.879673	0.846269	0.755667	0.942981	1.302	0.562442	0.93455	1.3351	0.913723	0.950526	1.00923	0.944102	0.570343	0.859967	0.682521	0.887677	0.891986	0.995234	0.733386	1.02369	1.01142	1.42159	0.667576	1.34992	0.885939	0.775142	0.723281	0.958831	0.926653
PEU1190	0.401149	1.04625	1.0815	0.311984	0.534582	1.16409	0.663051	0.173882	0.829433	0.513527	0.948868	0.760091	1.00655	0.375076	0.397809	0.276268	0.446959	0.923716	1.63714	0.699473	0.875563	0.222235	0.816448	1.18607	0.370567	0.994723	0.97296	0.293959	0.597485	1.08458	0.601479	0.324304	0.863638	0.525523	0.947114	0.760747	1.02058	0.316491	0.379362	0.272283	0.47293	0.926949	1.92688	0.694237	0.804564	0.217683	0.808538	0.844751
PEU1191	0.663332	1.2389	1.05146	0.285989	0.517421	1.04784	0.755355	1.34569	0.700787	0.706212	1.2522	0.984371	1.0057	0.582234	0.706254	0.65994	0.29991	0.630907	1.08626	0.788424	1.01311	0.507637	0.992771	0.992596	0.630926	1.18966	0.997245	0.2823	0.617449	0.973536	0.820139	1.27089	0.759705	0.709476	1.25112	0.948121	1.00547	0.561149	0.692705	0.700211	0.354778	0.617363	1.23522	0.768047	0.968141	0.584293	0.979277	0.676331
PEU1249	1.57081	0.787336	0.373407	1.01569	0.0255681	0.543149	1.3857	0.881856	2.05075	1.54736	1.26979	0.690457	0.655529	2.25395	1.3436	2.25456	1.64867	1.62516	-4.23132	0.774618	0.990004	0.745136	0.824122	1.0076	1.55092	0.82022	0.866337	1.01244	0.433894	0.681399	1.32579	1.04141	2.0986	1.54401	1.23683	0.727856	0.624478	2.23929	1.40235	2.44032	2.07046	1.58822	-4.58696	0.767928	1.02808	0.873938	0.81247	1.52983
PEU1258	2.14997	1.12764	0.752497	1.26396	0.401944	0.760488	1.26339	1.34255	1.70079	1.57038	1.10588	0.740605	0.770482	2.07878	1.57332	1.94837	1.60803	1.94879	-4.21752	1.50592	0.67721	0.816658	1.41577	0.268049	2.01388	1.03213	0.980118	1.19203	0.447679	0.811866	1.1371	1.40893	1.69123	1.52069	1.05712	0.694704	0.663797	2.00375	1.56099	1.99869	1.66141	1.82332	-4.64029	1.39878	0.709609	0.892399	1.30268	1.39974
PEU1261	0.744641	0.95276	1.11459	0.380476	0.41981	0.963386	0.907426	0.326503	0.864051	0.439304	1.04582	0.769625	1.06633	0.470588	0.576175	0.653959	0.325997	0.609945	1.10778	0.619159	0.984385	0.437106	0.845811	0.524004	0.734765	0.916144	1.08086	0.407192	0.436916	0.881957	0.952017	0.380259	0.88759	0.429747	1.06439	0.761039	1.0156	0.442406	0.495879	0.720145	0.345393	0.630128	1.13716	0.631343	0.944297	0.461922	0.845794	0.332709
PEU1266	1.107	1.17362	0.875795	1.1067	1.37628	1.05574	1.14907	1.00542	1.1123	1.05401	0.93281	1.25503	1.10471	1.37465	1.39544	1.31497	1.63039	0.799771	1.09785	1.19259	1.26856	1.25971	1.3275	1.44143	1.12259	1.16918	0.807288	1.14138	1.38354	1.07829	1.18468	1.08037	1.13751	1.1076	0.95694	1.28836	1.078	1.40754	1.423	1.29466	1.72376	0.821016	1.05939	1.24039	1.24019	1.30386	1.36469	1.16607
PEU1276	0.523583	0.89392	0.785992	0.222843	-0.0091246	0.765812	0.576264	0.340203	0.478762	0.276505	0.930051	0.55061	0.754998	0.182932	0.326768	0.385248	0.0254529	0.367331	0.65152	0.539943	0.648504	0.0823132	0.725658	0.66181	0.532125	0.852598	0.775115	0.252978	0.198283	0.717128	0.670391	0.425822	0.535806	0.298617	0.932475	0.566016	0.742391	0.206372	0.278053	0.44525	0.0858094	0.383029	0.631518	0.560061	0.622807	0.181469	0.74905	0.360863
PEU1308	1.27343	1.09737	0.914713	1.21039	1.39641	1.00299	1.12538	1.3745	1.22798	1.21775	1.00213	1.25394	1.06925	1.37529	1.29897	1.11892	1.33501	0.804616	1.2099	1.28161	1.10575	1.0579	1.3344	1.55757	1.26909	1.10085	0.71607	1.1993	1.4095	1.01441	1.11562	1.34996	1.26633	1.21906	1.01793	1.26315	1.06699	1.33601	1.30095	1.11422	1.37056	0.812003	1.11009	1.3123	1.08457	1.1158	1.34487	1.23367
PEU1313	1.1938	1.2168	0.974172	0.986258	1.22145	1.15574	1.0009	0.542455	0.940437	1.16533	0.995031	1.13531	1.23569	0.933713	1.1672	0.850282	0.715108	0.912031	1.32279	1.19848	1.07426	0.901543	1.18708	1.47984	1.20267	1.25668	0.988391	1.0253	1.27236	1.2264	0.979323	0.573048	0.970959	1.17402	1.0514	1.15035	1.27598	0.931681	1.2017	0.905315	0.774434	0.955745	1.42475	1.22811	1.1122	0.984524	1.2185	1.37222
NRZ-BK1121	0.411804	0.702072	0.577183	0.838439	0.932735	0.789251	0.843282	0.6553	0.586249	1.14699	0.529222	0.62587	0.886168	0.878262	0.831938	0.722841	0.625916	0.458729	1.18014	0.569702	0.868821	0.887679	0.290856	0.842369	0.455303	0.708893	0.267443	0.810164	0.9206	0.894627	0.824426	0.585686	0.640032	1.13355	0.511987	0.647153	0.905771	0.882687	0.810974	0.656863	0.634364	0.504279	1.6395	0.595525	0.802317	0.899536	0.332633	0.779085
PEU1329	-0.31967	0.813809	0.694048	1.2487	1.09957	0.855843	0.974965	1.22264	0.992341	1.03205	0.929545	0.725287	1.07544	1.06805	0.891662	1.10982	1.06792	1.04658	1.23499	0.998575	0.97338	0.942519	1.06805	0.571101	-0.390804	0.817019	0.531829	1.14212	0.969211	0.811789	0.875971	1.19418	0.948322	0.999155	0.856159	0.672521	1.07876	1.00417	0.871768	1.02449	0.845042	0.978778	1.40295	0.932825	0.935127	0.874186	0.996183	1.00636
PEU1350	-0.824878	0.817551	0.900155	1.29388	1.0511	0.882459	1.01781	0.915803	1.11099	1.20447	1.01437	0.683078	0.926601	1.21632	1.0584	1.30536	0.964177	1.00769	1.39803	1.02019	0.990004	1.35925	1.08952	1.16205	-0.758405	0.781422	0.896512	1.3039	1.06174	0.894209	1.04674	1.1131	1.14148	1.15588	1.0315	0.679888	0.891857	1.20115	0.977342	1.29972	0.919173	1.02229	1.70385	1.04318	0.967288	1.22098	1.10472	1.04095
PEU1351	1.40262	0.859169	1.42182	1.61114	1.20413	1.28895	1.15404	1.17092	1.03617	1.25325	1.52486	0.943944	1.01041	1.51557	0.986093	1.43828	0.90108	1.04583	0.469864	1.03117	0.94667	1.44829	1.2079	1.29272	1.34469	0.795801	1.44889	1.56551	1.15499	1.17418	1.10453	1.29621	1.03174	1.19674	1.47301	0.905418	0.988637	1.48099	0.961879	1.45442	0.836094	1.02953	0.117983	1.01624	0.85926	1.36272	1.21271	0.95899
PEU1352	0.0943844	0.947013	0.994113	0.586044	0.335908	0.943024	0.879448	0.010589	0.753769	0.308096	0.946424	0.618625	0.606675	0.487155	0.440909	0.182676	0.677872	0.951871	1.23595	0.695756	0.495194	0.535511	0.861444	1.19535	0.186113	0.945671	0.934314	0.637491	0.320955	0.97709	0.884777	0.214594	0.825892	0.358279	0.992504	0.688949	0.570559	0.531192	0.392164	0.311741	0.71826	1.0472	1.21694	0.789649	0.504472	0.527466	0.952585	0.939215
PEU1387	0.490127	1.05776	1.42922	0.619042	0.756136	1.42257	0.666694	1.50945	0.907048	0.720805	0.875761	0.931746	1.13187	0.548696	0.846158	0.939384	1.17558	0.973902	0.00851644	0.810238	1.20268	0.693772	0.914974	1.24998	0.544987	1.05653	1.48301	0.688026	0.745407	1.42298	0.693437	1.34639	0.969479	0.777695	0.880631	0.954134	1.12423	0.52735	0.844001	0.978721	1.33992	0.999996	-0.263406	0.828584	1.16507	0.649901	0.954389	0.9347
PEU1580	1.74174	1.13574	0.6019	1.63133	0.979764	0.845268	0.999742	2.0316	1.26051	1.31248	1.43493	0.825617	0.779968	1.97598	1.4638	2.21624	1.07965	1.48771	-4.42397	0.900923	0.765926	1.38072	1.06417	0.773618	1.7038	1.09238	0.737012	1.59868	1.07699	0.886064	0.973177	2.04394	1.26898	1.29099	1.45015	0.861099	0.855352	1.93619	1.57193	2.34886	1.21427	1.4993	-4.74138	0.932636	0.863096	1.46236	1.06456	1.04505
PEU1629	-0.788885	0.91148	1.18116	0.775063	1.15823	1.11515	0.873326	1.03238	0.99962	0.542649	0.851979	1.18419	1.07762	0.408991	0.974866	0.595766	1.25422	1.03631	0.215148	0.782641	0.865844	1.03863	0.74965	0.686911	-0.686393	0.910879	1.08494	0.766036	1.10545	1.11953	0.842082	0.891751	1.01559	0.591758	0.81955	1.18383	1.10112	0.391454	0.968765	0.623408	1.14715	1.0309	-0.0359044	0.77876	0.921218	1.02259	0.745663	0.838237
PEU1799	0.499199	1.06487	1.43906	0.809032	1.11688	1.34603	1.13782	0.692719	1.17698	0.896146	0.908247	0.911762	1.1442	0.688493	1.0643	0.885094	1.48488	1.02876	0.290275	0.817536	1.07683	1.08568	0.810205	1.2042	0.535808	1.09818	1.45187	0.847632	1.10114	1.35126	1.17022	0.801286	1.2438	0.940983	0.951884	0.934448	1.14733	0.720215	1.01435	0.947981	1.50289	1.05668	-0.0534683	0.865884	1.04208	1.05175	0.860902	0.928548
NRZ-BK1134	0.692531	0.154596	0.691385	0.367677	0.435501	0.207129	0.266115	0.773149	0.311408	0.151008	0.540329	0.370838	0.5956	0.442496	0.454286	0.719805	0.662114	0.960446	1.10052	0.627057	0.843403	0.264915	0.53203	0.768943	0.71883	0.195382	0.530191	0.350276	0.396925	0.209605	0.312111	0.572091	0.344636	0.133184	0.489462	0.368867	0.677595	0.487333	0.406984	0.679063	0.533784	0.973782	1.17881	0.73328	0.764498	0.234326	0.55541	0.4785
PEU1813	0.809873	1.17283	1.75711	0.766004	1.39543	1.04794	1.01911	0.360653	1.08735	0.554649	1.05974	1.11192	1.06452	1.07322	1.00169	1.05308	1.16411	1.28236	0.423214	1.13482	1.09625	1.15354	1.11479	1.89028	0.78343	1.12476	1.7491	0.786844	1.41289	1.01458	0.983232	0.513913	1.1119	0.560823	1.08645	1.07356	1.05129	1.04794	0.948783	1.04884	1.08933	1.28834	0.20565	1.12295	1.03708	1.03298	1.11817	1.51848
PEU1823	0.497105	1.01434	0.862856	0.404809	0.688709	1.05391	0.79214	0.00682862	1.13151	0.64672	0.858269	1.00134	1.05923	0.370935	0.858549	0.552567	0.883289	0.948645	1.66211	0.741033	1.00162	0.821048	0.641124	1.40658	0.499845	0.98838	0.679636	0.447466	0.716055	0.978704	0.79611	0.152011	1.14297	0.668308	0.888263	1.00071	1.04487	0.364521	0.837436	0.561072	0.929989	0.979359	1.9972	0.74183	0.96515	0.843396	0.661242	1.0572
PEU2351	2.01032	1.29916	0.626226	2.04651	0.99901	1.40951	1.48637	2.07769	1.8811	1.76306	1.10061	0.931431	0.599202	2.50757	1.37004	2.24024	0.929713	1.34493	-4.38127	1.55615	1.2721	1.9308	1.54023	0.799448	1.99157	1.23001	1.01678	2.05702	1.03555	1.41308	1.48453	2.14348	1.9364	1.75062	1.11988	0.927566	0.63738	2.5153	1.37479	2.35304	1.20394	1.38842	-4.68045	1.5804	1.2417	1.95038	1.59839	0.774621
PEU2432	1.65697	1.12431	0.585614	1.44773	0.759127	1.08499	1.15734	1.43006	1.56888	1.4626	1.54127	0.698697	0.91959	2.36079	1.25695	1.97163	0.898034	1.47237	-4.245	1.13257	0.963838	1.40831	1.31002	0.935714	1.62807	1.07943	0.612386	1.36005	0.893534	1.11181	1.13142	1.58104	1.60715	1.40653	1.53211	0.652459	0.95794	2.30223	1.28861	2.07291	1.08565	1.48012	-4.59299	1.0754	0.984721	1.41308	1.2831	0.986629
PEU2460	0.695596	1.2419	1.37612	0.813586	1.23068	1.4536	0.736708	1.27672	0.704859	0.732274	1.14049	1.13944	1.16229	0.705653	0.809488	0.710379	1.10411	0.835446	0.493568	1.04095	0.78068	0.804946	1.08624	0.96533	0.641661	1.25559	1.24068	0.784452	1.10984	1.4952	0.720121	1.19545	0.714893	0.745843	1.08071	1.10924	1.14919	0.66799	0.764675	0.690008	0.943724	0.731135	0.215017	0.982294	0.83546	0.805953	1.02581	1.02175
PEU2461	1.52911	1.19119	1.02522	1.45307	1.61249	1.09851	1.07432	1.72307	1.11065	1.13604	1.20327	1.22164	1.01018	1.43131	1.26869	1.06314	1.50794	1.04961	1.5632	1.303	1.20928	1.17053	1.28709	1.61112	1.46524	1.11284	0.776773	1.39441	1.54389	1.05538	1.02213	1.5361	1.10164	1.10798	1.13287	1.17627	0.978653	1.34508	1.21706	0.974647	1.39173	0.999676	1.51482	1.24809	1.11589	1.09566	1.20354	1.36338
PEU2462	2.03042	1.16383	1.14489	1.69801	1.42627	1.01614	1.11135	1.94663	1.69365	1.8127	1.2602	0.706665	0.907874	1.95454	1.1814	2.33326	1.80068	1.19105	-0.809861	1.55501	1.08954	1.3661	1.77402	0.961462	1.92334	1.05621	1.40799	1.60462	1.35117	1.01392	1.03285	1.94004	1.63745	1.73409	1.18728	0.578371	0.785676	1.86677	1.06617	2.33724	1.89451	1.05304	-1.27737	1.48294	0.934226	1.22778	1.71607	1.05432
NRZ-BK1143	-0.53496	1.79475	2.03981	1.84996	1.63637	1.54886	1.42037	1.72104	1.70492	1.63068	2.36908	1.90689	1.1264	2.14824	1.47828	1.17369	0.840615	1.87013	-1.48651	1.27334	1.45075	1.73838	1.65395	1.305	-0.473241	1.66756	1.91359	1.72003	1.35705	1.37427	1.35964	1.77207	1.54555	1.52941	2.29974	1.82961	0.981628	2.09137	1.44566	1.19944	0.888985	1.77357	-3.8	1.19005	1.28232	1.69715	1.58353	1.61242
PEU2496	0.191875	0.83172	1.13309	0.216209	0.404314	0.723908	0.657987	0.546906	0.62296	0.151199	0.664061	0.597784	0.738355	0.0739002	0.399156	0.258191	0.270773	0.550832	1.02349	0.478987	0.830937	0.368366	0.557191	0.799	0.207185	0.795361	1.15434	0.248656	0.406391	0.703223	0.687246	0.479815	0.64182	0.18225	0.679157	0.617651	0.756173	0.120376	0.360936	0.302861	0.224157	0.631979	1.05418	0.489663	0.768794	0.341643	0.579562	0.454188
PEU2498	1.1538	0.870298	0.72093	1.19209	1.14519	0.775314	1.06639	1.41068	0.960669	0.935172	0.91105	0.937269	0.736949	1.17436	0.979004	0.936103	1.17399	0.834613	1.20906	1.13617	0.944005	0.93187	0.986433	1.26766	1.18747	0.881911	0.592674	1.19705	1.13659	0.834302	1.09714	1.29852	1.03689	0.972188	0.937831	0.984485	0.778242	1.18933	1.04194	0.930123	1.21463	0.886487	1.30484	1.11459	0.943842	0.960117	1.01227	1.07135
PEU2844	0.843433	1.14825	1.10067	0.607469	0.576583	0.809103	0.415273	1.32596	0.579223	0.456825	1.0689	1.01621	0.827764	0.305949	0.622496	0.40937	0.395893	0.665616	1.26611	0.844661	1.00797	0.517141	1.09351	1.04521	0.850824	1.16619	1.11328	0.640952	0.659308	0.826194	0.529504	1.21177	0.668899	0.48958	1.06964	1.02959	0.855139	0.313862	0.657113	0.482249	0.439609	0.708535	1.60588	0.846	0.999159	0.575133	1.11824	0.859255
PEU2845	0.886049	1.16077	1.21174	0.716267	1.01117	0.901986	0.865605	0.766098	0.983845	0.639874	1.1231	1.13864	1.20789	0.545794	0.859775	0.657802	1.01224	0.753955	1.43494	0.85829	0.968988	0.862538	0.929227	0.562625	0.83279	1.11992	1.14212	0.678298	0.904205	0.829522	0.889962	0.619698	0.961027	0.643671	1.06686	1.11433	1.24585	0.47478	0.830795	0.636699	0.844299	0.71325	1.27566	0.813094	0.974476	0.828702	0.842095	0.785017
PEU2848	0.720374	1.23297	1.23869	0.466419	0.751129	1.13121	0.990357	1.20378	1.03499	0.669339	1.19157	1.12023	0.977648	0.713614	0.873124	0.671912	0.79992	0.8093	1.32713	0.766514	1.2004	0.815345	0.914095	0.914216	0.726481	1.21199	1.13874	0.469757	0.789314	1.05193	1.04012	1.08604	1.08303	0.689349	1.20297	1.13606	0.976673	0.724533	0.842783	0.716811	0.741381	0.846317	1.37671	0.775583	1.17231	0.788325	0.91266	0.841612
PEU2849	1.54543	0.518764	0.0839942	0.461023	0.65944	0.324645	0.768544	1.02763	1.05229	1.04633	0.648458	-0.139881	0.45051	2.10225	0.388912	1.58496	0.580127	0.998586	-0.415702	0.438473	0.0471812	0.329836	0.376507	0.0718276	1.48664	0.496642	0.106495	0.522552	0.625587	0.432518	0.705696	1.13755	1.09991	1.09068	0.67761	-0.0758247	0.495597	2.13013	0.392076	1.65746	0.710548	1.02331	-0.665919	0.490758	0.0562079	0.385388	0.428126	0.613303
NRZ-BK1149	1.16859	1.16983	1.48597	0.806119	1.25246	1.18162	1.13109	1.01519	1.12307	1.12692	0.879236	1.13121	0.96488	1.01998	1.2573	0.935854	1.43398	0.755032	1.589	1.10785	1.17701	1.29897	0.998731	1.08709	1.2333	1.23794	1.33699	0.823316	1.38745	1.20395	1.18283	1.03482	1.10539	1.2036	0.952128	1.22325	1.00245	1.04011	1.31858	0.916123	1.49852	0.839683	1.72448	1.10403	1.298	1.3193	1.08604	1.21641
NRZ-BK1206	0.856539	0.737616	0.420082	0.821268	0.839764	0.824795	1.01603	1.0524	0.581151	1.16921	0.629617	0.684498	0.966107	0.969089	1.04923	0.752509	0.744449	0.88659	1.25131	0.918953	0.71172	0.800119	0.8238	1.41518	0.865329	0.733407	0.399528	0.836409	1.09821	0.885077	1.00884	0.975673	0.586826	1.11157	0.705277	0.713323	0.949483	0.983806	1.03155	0.79163	0.675263	0.943577	1.70308	0.843201	0.657827	0.74072	0.859219	1.12624
NRZ-BK1260	0.29903	0.537109	0.51123	0.424562	0.676811	0.711473	0.619643	0.403024	0.611062	0.400538	0.360175	0.650115	0.784821	0.32172	0.833099	0.749369	1.06692	0.738472	-0.652522	0.746737	0.699774	0.459156	0.587473	1.28923	0.418369	0.683299	0.665273	0.534162	0.703094	0.871902	0.740624	0.479807	0.630498	0.47353	0.496625	0.734761	0.880543	0.41938	0.911584	0.822826	1.18498	0.823373	-1.504	0.811399	0.712859	0.692756	0.649464	0.940318
NRZ-BK1292	0.975838	0.779747	0.828888	0.73225	0.827819	0.66656	0.80548	0.852876	0.941458	0.665581	0.748916	0.843325	1.1071	0.891086	1.31227	0.951978	1.44871	0.749549	1.14234	1.11686	1.03913	1.04919	1.05766	1.45824	0.954586	0.84798	0.553748	0.656665	0.94451	0.796421	0.831848	0.817376	0.892842	0.667949	0.696671	0.82243	1.06669	0.823771	1.27258	0.909367	1.51691	0.715043	1.31232	1.01301	0.953616	1.04773	0.993085	1.05507
NRZ-BK1301	1.63756	0.866899	0.279905	1.60827	0.34595	1.18469	0.840829	0.908664	1.43157	1.23334	1.6273	1.39993	0.667667	0.836638	0.686663	1.35341	0.250635	1.45531	-1.88385	1.12976	1.51907	1.16771	1.17172	0.976373	1.61129	0.950941	0.642843	1.59169	0.432736	1.29299	0.866847	1.38652	1.53489	1.19812	1.60909	1.4196	0.707147	0.910016	0.654901	1.42076	0.737749	1.45553	-4.09629	1.14688	1.43457	1.27632	1.21561	0.945447
NRZ-BK1315	0.512252	0.635169	1.27324	0.807515	0.754324	0.985383	0.765509	0.917942	0.680856	0.362915	0.454761	0.760049	1.01805	0.599855	0.943033	0.906837	1.05133	0.522937	0.139236	0.800681	0.701251	0.443559	0.664986	1.38055	0.565026	0.715879	1.4052	0.837287	0.929814	1.07817	0.787247	0.820686	0.783047	0.514612	0.567228	0.828729	0.973407	0.601219	1.00597	0.889911	1.03082	0.535846	-0.366742	0.860494	0.772067	0.472018	0.707563	1.14603
NRZ-BK1340	1.90203	1.94117	1.89183	1.98316	1.65302	1.53359	1.39618	2.1162	1.67851	1.79564	1.99872	1.62191	0.92596	1.70232	1.36571	1.61405	0.929679	1.53411	-1.85688	1.78749	1.27302	1.81001	1.92248	1.03651	1.83234	1.85123	2.01589	1.92454	1.5558	1.30545	1.31381	2.13233	1.63294	1.70521	1.93443	1.5571	0.922163	1.67352	1.31125	1.60419	0.757155	1.52732	-4.13828	1.70269	1.29815	1.70447	1.90953	1.31708
NRZ-BK1369	0.29903	0.650766	0.8738	0.424562	0.76992	0.863476	0.437804	0.69253	0.59336	0.641546	0.427289	0.705257	0.883225	0.274415	0.917988	0.749369	0.922533	0.804814	-0.330594	0.710668	0.815252	0.677336	0.548479	1.3664	0.344202	0.767883	0.873056	0.643424	0.947871	1.01823	0.611556	0.565724	0.61193	0.699929	0.585284	0.767884	0.926369	0.421196	0.946495	0.755629	1.07282	0.861084	-0.982557	0.683063	0.797522	0.68348	0.596886	1.07156
NRZ-BK1375	0.407554	0.777632	0.127902	0.611549	0.634519	0.821184	0.858751	0.586736	0.664597	1.14274	0.523129	0.672425	1.04738	0.829686	1.10582	0.951003	1.33567	0.515608	1.35647	1.00084	0.769618	1.3191	0.647751	1.25609	0.421731	0.746887	0.20151	0.57699	0.587253	0.965964	1.02357	0.679791	0.718377	1.10492	0.571198	0.662685	1.0473	0.80789	1.04343	0.921254	1.56613	0.533173	1.53049	0.914255	0.679857	1.24493	0.646834	0.919459
NRZ-BK138	0.807945	0.71003	0.990398	1.00229	0.471481	0.873158	0.805079	0.985285	0.834215	0.742202	0.505919	0.736966	0.808795	0.60158	0.892364	0.948429	1.21267	0.909787	1.79627	0.987593	1.08431	1.39686	0.98078	1.29035	0.98843	0.970485	1.16336	1.21448	0.655597	1.03121	1.12099	1.01429	1.0989	0.9464	0.692818	1.01792	0.915508	0.80757	1.12218	1.07271	1.37077	1.0833	2.34827	1.20935	1.18126	1.56775	1.20896	1.04208
NRZ-BK1395	0.666472	0.91778	0.605	0.774832	0.230473	0.718307	0.697338	0.367423	0.607147	0.82952	0.679949	0.843881	0.874118	0.721161	1.08576	0.987529	0.971659	1.05909	0.392993	1.0026	1.03747	0.563733	0.780036	1.29261	0.595802	0.974234	0.732829	0.711197	0.382101	0.73634	0.806596	0.546185	0.591902	0.766099	0.623636	0.794775	0.830121	0.647455	1.04077	0.912022	0.995402	1.05487	0.449115	0.934138	0.936807	0.637358	0.730035	0.886373
NRZ-BK1399	0.562725	0.888925	0.96757	0.8222	0.593043	0.99472	0.557407	0.793187	0.609127	0.541836	0.756215	0.738946	1.04941	0.650078	1.19679	1.06999	1.44526	0.852643	0.0636854	0.914507	1.28901	0.767104	0.69635	1.52512	0.575833	0.953278	0.989189	0.898448	0.903627	1.03088	0.669012	0.682463	0.647633	0.622716	0.825962	0.819187	1.05662	0.644869	1.22351	1.0683	1.41688	0.881241	-0.233078	1.00047	1.27728	0.793754	0.79961	1.25734
NRZ-BK1406	1.89854	1.44404	1.01798	1.84402	-0.915971	1.31509	1.07814	0.485807	1.37497	1.25521	1.52989	1.05499	0.974941	1.17349	1.0097	1.11897	0.573677	1.64319	-1.33841	1.44892	1.29399	0.802411	1.34519	0.953523	1.75428	1.37537	1.79491	1.76331	0.357703	1.30139	1.1489	0.854078	1.38165	1.1756	1.45222	1.11165	1.03265	1.02083	1.13655	1.05832	1.31534	1.61085	-3.65049	1.31966	1.39892	0.961308	1.24462	2.18891
NRZ-BK1414	0.36316	0.779026	0.768006	0.594046	1.22637	0.951453	0.721248	0.712267	0.639568	0.943836	0.922759	0.923192	1.25974	0.823972	1.13824	0.882541	1.02414	0.733061	0.218964	0.96287	0.693515	1.0984	0.744713	1.305	0.434194	0.723799	0.61947	0.568572	1.03374	1.1297	0.784772	0.721196	0.642307	0.943015	0.936929	0.962815	1.29943	0.845389	1.13985	0.967062	0.799241	0.667722	-0.211219	0.885189	0.763349	1.07127	0.753365	1.07999
NRZ-BK1418	0.607998	0.59681	0.284923	0.38748	0.158323	0.344988	0.428496	0.273578	0.492768	0.49178	0.390207	0.518965	0.750894	0.440425	0.796017	0.807738	0.899509	0.828992	0.572382	0.858299	0.771147	0.283475	0.463264	1.0904	0.639056	0.599155	0.315481	0.353356	0.394768	0.482863	0.5844	0.224246	0.474618	0.461154	0.402248	0.550642	0.877072	0.40496	0.784962	0.795072	0.889035	0.836975	0.768784	0.842028	0.725165	0.399315	0.436821	0.700334
NRZ-BK1436	1.06242	1.03478	0.672849	1.38256	1.49378	1.44912	1.35192	1.59439	1.47987	1.48499	1.15922	0.996158	0.944316	1.03694	1.37239	1.12273	1.3715	0.724319	1.70877	1.22135	1.13441	1.22281	1.13498	1.35032	1.05715	1.06843	0.769399	1.33228	1.49098	1.48262	1.33579	1.48726	1.43199	1.39327	1.11443	1	1.029	1.00105	1.28886	1.05459	1.25888	0.679215	1.61013	1.14881	0.998901	1.24417	1.09664	1.1201
NRZ-BK1446	-2.05783	0.597438	-0.52745	-0.912558	-1.04637	0.0471879	0.227852	-1.16815	1.28271	0.294743	0.941647	0.473931	0.173852	0.680519	-0.0733866	0.582584	-0.234792	1.171	-2.46881	0.205309	0.966902	0.420475	0.473104	-0.642537	-2.26016	0.462425	-0.40642	-0.988887	-0.3001	0.227902	0.186571	-0.760084	1.20856	0.289406	0.861035	0.416986	0.215068	0.642886	-0.0911664	0.660288	0.0178048	1.14791	-4.73892	0.204259	0.928355	0.437654	0.452675	-0.142603
NRZ-BK1456	0.773264	0.907541	0.792051	0.667124	0.983627	1.07718	0.895277	0.768734	0.777072	1.00726	0.581495	0.966269	1.0154	0.927006	0.876881	0.705688	1.34774	1.06635	1.43565	0.842986	0.258129	0.539279	0.768759	0.658105	0.759674	0.968539	0.688049	0.692531	1.07227	1.00264	0.87272	0.668204	0.73978	1.00445	0.709438	0.994686	1.02948	0.89416	0.854105	0.74929	1.36596	1.07477	1.41235	0.793701	0.275061	0.556254	0.720955	1.04822
BAK096	1.19564	1.10609	1.38416	1.93878	1.61067	1.00884	1.3908	2.53558	1.16826	1.69044	1.56068	1.22408	1.29018	1.64685	1.31227	2.44456	1.17432	2.01994	-1.0597	1.44266	1.22221	1.81231	1.42721	1.12915	1.14513	1.0938	1.45396	1.78145	1.52985	0.820719	1.3026	2.32643	1.06925	1.64424	1.48185	1.19137	1.23033	1.5995	1.32483	2.4149	1.24136	1.95652	-2.76213	1.39565	1.13937	1.72413	1.42757	1.64301
NRZ-BK1491	0.567335	0.62092	0.718424	0.552258	0.405957	0.518621	0.616561	1.00664	0.567618	0.503142	0.478364	0.425358	1.08186	0.790157	1.19028	0.882905	1.44815	1.45054	0.121019	1.24456	0.979117	1.18092	0.958166	1.00243	0.697104	0.655275	0.795204	0.637035	0.608058	0.72913	0.80734	0.94473	0.686343	0.526052	0.558336	0.594008	1.0696	0.841207	1.0928	0.894053	1.49049	1.52119	-0.272499	1.23787	0.986389	1.16937	1.03691	0.960099
NRZ-BK1495	0.901663	0.787541	0.662653	0.798377	0.465663	0.615802	0.676267	0.803311	1.08676	0.859242	1.19965	0.801538	0.656136	1.04512	0.747483	0.843076	0.0484203	0.768985	-2.27871	0.846791	1.18907	1.30572	1.09002	0.242711	0.944675	0.772057	0.730606	0.796362	0.379384	0.576711	0.699418	0.913317	1.04702	0.836782	1.17619	0.813269	0.706409	1.04075	0.688936	0.890094	0.0759456	0.779771	-4.49756	0.79985	1.12939	1.25719	1.09906	0.58309
NRZ-BK1525	1.44489	1.3407	1.55906	1.29836	1.51819	1.39673	1.2009	1.28093	1.2202	1.27434	1.31337	1.45352	1.10976	1.10185	1.48039	1.25406	1.55532	0.961872	1.56523	1.36161	1.34397	1.2142	1.39517	1.03872	1.44635	1.35055	1.32798	1.2903	1.35322	1.40393	1.27319	1.15787	1.25915	1.33817	1.27656	1.43795	1.11325	1.07372	1.53409	1.19816	1.66641	0.920617	1.73445	1.35919	1.40445	1.26248	1.37739	1.30328
NRZ-BK1529	1.24462	1.10164	1.39892	0.889655	0.999299	0.838041	1.09142	0.694651	0.791011	0.948093	1.11477	0.975278	1.33143	1.03748	1.14933	0.936373	1.06626	0.947502	1.6108	1.02531	0.899406	0.96691	0.868141	0.318935	1.28658	1.1486	1.33126	0.873544	1.26779	0.858146	1.13265	0.653368	0.782741	1.00728	1.11988	0.975072	1.44231	1.02276	1.24307	1.00821	1.07359	0.951098	1.55453	1.03526	1.04761	1.01451	0.813264	0.708378
NRZ-BK1531	1.2662	1.26744	1.75351	1.91809	1.45698	1.26256	1.33888	1.59393	1.41862	1.32331	1.78616	1.51096	1.48395	1.89109	1.223	1.4485	0.724236	1.90923	-0.772816	1.71286	1.18716	1.76855	1.32582	1.01869	1.29402	1.27189	1.8558	1.79992	1.38764	1.27583	1.32861	1.69676	1.38456	1.23081	1.70092	1.4927	1.43564	1.91887	1.21148	1.40562	0.960823	1.88325	-2.44276	1.70718	1.1286	1.69027	1.32554	1.63606
NRZ-BK1534	0.960095	1.09751	1.25915	0.935439	1.32519	1.58821	1.27379	1.1717	1.22773	0.863586	0.938166	1.22239	1.36134	0.938392	1.16026	1.00347	1.19817	0.664571	-0.620813	0.813635	0.798597	0.920549	0.913926	1.457	0.906542	1.10265	1.0601	1.00045	1.194	1.55586	1.2528	1.07267	1.23901	0.818905	0.913066	1.20879	1.33243	0.894996	1.13273	1.00665	1.27293	0.64806	-1.64261	0.788249	0.871207	0.85054	0.925398	1.37278
NRZ-BK1562	1.35763	1.18765	1.51962	1.87398	1.0007	1.50929	1.2113	1.76644	1.20676	1.04636	1.9356	1.31455	1.56968	2.15902	1.8473	2.72726	1.97577	1.57778	-0.158707	1.80759	1.2607	2.53466	1.43743	1.54827	1.29002	0.984714	1.6506	1.62686	0.93131	1.34238	1.03748	1.70709	1.1056	0.88395	1.74352	1.20369	1.46424	2.00138	1.51434	2.61774	2.06943	1.43529	-1.67885	1.62001	1.0385	2.278	1.28949	1.47331
BAK099	0.686708	0.698594	0.999631	0.90373	0.72464	0.911304	1.0489	0.825248	0.530157	1.03333	0.38492	0.823475	0.915112	1.10185	0.743424	0.782984	0.809897	1.45373	1.3022	1.06943	0.894444	1.17768	1.21384	0.186814	0.641683	0.791263	1.19079	0.887422	0.858445	0.7693	1.05773	0.737534	0.589518	1.03947	0.482765	0.828275	0.977001	1.04688	0.797622	0.850709	0.726001	1.49726	1.5287	1.08136	1.00176	1.16807	1.23625	0.522122
NRZ-BK1576	0.275104	0.764649	0.786865	-0.437307	0.504987	0.517622	0.647349	0.0112336	1.58443	-0.461331	0.787813	0.359403	0.32349	0.730621	0.151802	0.907167	0.120165	0.979755	-2.37689	0.23711	1.21245	0.329534	1.04368	-0.299076	0.315268	0.747829	1.13117	-0.506662	0.237069	0.504786	0.658744	0.384263	1.56748	-0.487385	0.76828	0.359155	0.39099	0.724548	0.199735	0.954617	0.506521	0.960233	-4.56949	0.208018	1.26812	0.290235	1.07791	0.671918
NRZ-BK1584	0.644254	0.970455	1.75537	1.01662	1.56766	1.2827	1.16945	1.56561	1.07873	0.862832	1.32568	1.16713	1.17317	0.768602	1.40956	0.955601	0.771903	0.801418	-1.55522	0.913575	1.43818	0.872481	0.848269	0.579171	0.623761	0.920679	1.59813	1.01518	1.31613	1.18434	1.11122	1.36915	1.00256	0.800286	1.25067	1.14044	1.14063	0.740589	1.25219	0.872265	0.813024	0.818684	-2.15456	0.872014	1.37905	0.679625	0.825279	0.760379
NRZ-BK1600	0.974595	1.2268	0.757952	1.28839	0.293482	0.802075	1.26451	0.249701	1.16174	0.899605	1.40896	0.965784	0.372924	1.66368	0.696931	1.19877	0.613205	1.29743	-0.12896	0.869048	1.36153	1.12882	0.882217	-0.221073	0.949291	1.21894	0.640533	1.23275	0.0444242	0.692244	1.18051	1.06707	1.13007	0.914396	1.42859	0.950939	0.410269	1.63675	0.751461	1.26949	0.853686	1.26424	0.263403	0.805647	1.54236	1.29865	0.882293	0.45524
NRZ-BK1609	-1.28175	1.53656	0.386135	1.56493	-1.13278	1.57744	0.895277	0.993361	1.7602	1.51953	2.05005	1.31352	0.379618	1.5941	1.27832	1.94243	-1.2281	1.88581	-1.55522	1.43492	1.7446	0.5856	1.70388	0.463693	-1.12548	1.52659	1.52877	1.52319	-0.651832	1.57986	0.934473	1.49828	1.70769	1.49744	2.0275	1.30728	0.399493	1.58931	1.52027	2.02174	0.906533	1.8083	-3.8369	1.34991	1.87313	1.03123	1.57628	1.49024
NRZ-BK162	1.4367	1.55962	1.42008	1.88893	1.26374	1.48015	1.49002	1.51118	1.93055	1.39428	2.05993	1.73512	1.11717	2.43625	1.08987	1.46153	0.753383	1.38768	-1.74367	2.2346	1.2824	1.24515	2.00897	0.690286	1.47404	1.61426	1.76519	1.84463	1.52644	1.41444	1.51221	1.59479	1.91008	1.37405	2.15232	1.73969	1.131	2.50283	1.21709	1.50907	1.2819	1.44423	-3.93546	2.29103	1.31557	1.33295	2.09651	1.86116
NRZ-BK1626	0.779947	0.935286	1.44783	0.660173	0.92891	1.23659	1.28559	0.877515	0.960936	1.01338	0.679388	1.07837	1.15501	0.759174	1.01808	0.90269	1.55606	0.795499	1.43247	0.735802	0.964697	1.5144	1.0159	0.747778	0.783281	0.983546	1.50426	0.723338	1.00145	1.12766	1.32204	0.708072	0.984398	1.02907	0.698509	1.07039	1.15639	0.773563	1.07177	0.849582	1.59015	0.921472	1.53942	0.806086	1.09812	1.49997	1.08039	0.997128
NRZ-BK1627	0.445522	0.714896	0.831509	0.507801	0.819551	0.790487	1.04584	0.970786	0.991196	0.645241	0.584529	0.371559	1.08803	0.291624	0.475766	0.738009	0.839713	0.732349	1.65345	0.67891	0.816519	0.557042	0.630678	0.494029	0.512624	0.721847	0.698696	0.500674	0.791658	0.669428	1.12571	0.870834	1.01458	0.667721	0.58085	0.473416	1.09305	0.29502	0.478689	0.742615	0.86239	0.800681	1.532	0.639156	0.90088	0.535496	0.644919	0.619292
NRZ-BK1642	0.755477	0.899321	1.41186	1.1308	1.35761	0.997996	1.0797	1.08731	1.22453	1.00524	1.04694	0.906891	1.08342	0.823972	1.08165	0.922434	1.19817	0.768251	1.65954	0.897282	0.910746	1.17536	0.93058	0.546004	0.712755	0.959454	1.16896	1.12288	1.24146	0.901955	1.07611	0.888473	1.18177	1.0372	1.07551	0.978731	1.04074	0.776074	1.05511	0.905968	1.10152	0.758174	1.53924	0.863515	1.0011	1.09012	0.969041	0.674346
NRZ-BK1649	0.38306	0.500577	0.990398	0.889083	1.18769	0.683681	0.741654	0.608431	0.607147	0.535751	0.616951	0.599462	0.983881	0.490548	0.930838	0.765565	0.961128	0.452105	1.24168	0.676132	0.740821	0.520011	0.896716	0.675639	0.391032	0.654948	0.799711	0.86743	1.10557	0.637987	0.701927	0.509859	0.607848	0.637597	0.604154	0.674103	1.04415	0.540942	0.947933	0.826949	0.995673	0.505751	1.21066	0.616789	0.860134	0.56951	0.854335	0.772651
BAK117	1.47061	1.12993	1.48551	1.32618	1.64777	0.880234	1.06355	1.04752	1.07198	1.04798	0.993045	1.16496	1.1939	1.04606	1.35621	1.07741	1.45624	0.939231	1.35859	1.2009	0.985994	1.0535	1.27099	0.85483	1.38838	1.18591	1.26793	1.24555	1.45083	0.891948	1.02006	0.974587	1.02806	1.08905	1.06131	1.18755	1.23012	0.99177	1.44553	1.06225	1.4362	0.895255	1.42765	1.13351	1.06363	1.11022	1.2239	1.25703
NRZ-BK1670	-1.37381	1.25546	0.253433	1.00501	0.512123	1.22235	1.52331	1.41271	2.0618	1.22763	1.94528	1.46538	0.950523	1.60158	0.81631	1.77334	0.504271	2.02548	-0.102965	1.00707	1.57322	1.14124	1.64002	0.167492	-1.40178	1.27294	0.433352	0.989848	0.803154	1.20481	1.47637	1.47891	2.04281	1.12108	1.89331	1.39177	0.922887	1.58159	0.879687	1.86112	0.710035	2.01372	0.0745999	1.00772	1.50117	1.34	1.61271	0.918254
NRZ-BK171	1.11632	1.12993	1.59517	1.27146	1.79872	1.33331	1.1699	1.48429	0.910338	1.35177	1.25604	1.18151	1.45259	1.14634	1.4666	0.913096	1.76753	1.08827	1.37628	1.36857	0.831019	1.1687	1.28557	1.41689	1.16942	1.22425	1.43883	1.21973	1.72349	1.30502	1.3104	1.40176	0.952713	1.37845	1.28699	1.15517	1.52105	1.18771	1.44179	0.919363	2.00113	1.11839	1.81864	1.35791	0.89666	1.18596	1.30491	1.24923
NRZ-BK1718	1.08312	1.0207	1.39736	1.2495	1.51587	1.21711	1.21721	1.6091	1.34186	1.33914	0.965351	1.27612	1.10845	1.10054	1.56019	1.14483	1.72173	1.00915	1.6784	1.17838	1.22334	1.30661	1.25145	1.39246	1.07401	1.10061	1.16492	1.17016	1.40479	1.15937	1.2321	1.39595	1.32751	1.30075	0.90711	1.2395	1.07376	1.12307	1.53236	1.0675	1.66932	0.988825	1.67372	1.16784	1.18568	1.30425	1.23227	1.17488
NRZ-BK1720	1.07052	1.03682	1.44983	1.36316	1.51587	1.27022	1.20513	1.55252	1.32139	1.42403	0.965351	1.29921	1.09539	1.03404	1.32722	1.09236	1.47119	0.897037	1.49553	1.288	1.26842	1.19244	1.10461	1.33474	0.998831	1.01805	1.13562	1.27554	1.44911	1.09824	1.11019	1.34791	1.23108	1.35728	0.932048	1.19146	1.03467	0.982123	1.26807	0.975296	1.35543	0.822603	1.40446	1.20469	1.19703	1.14332	1.0926	1.14473
NRZ-BK173	1.08773	1.12993	1.34874	1.1583	1.78252	1.18642	1.17091	1.12017	1.07346	1.12363	0.760068	1.15082	0.972993	1.01239	0.987172	0.801039	1.40967	0.77464	1.71058	0.967924	0.641985	0.978062	0.93197	0.915049	1.10129	1.16162	1.28084	1.13724	1.64931	1.06645	1.11018	1.04749	1.01277	1.1484	0.761953	1.15706	0.996343	1.00715	0.935306	0.791613	1.47167	0.849876	1.99421	0.935642	0.708461	0.928479	0.931938	1.04812
NRZ-BK1793	0.512252	0.613143	0.775741	0.686499	1.21376	0.668909	0.71367	0.586736	0.612952	0.55	0.517046	0.793997	0.786098	0.599855	0.962933	0.868702	1.4919	0.671036	1.46116	0.867024	0.950072	0.851217	1.00127	0.8533	0.429162	0.619024	0.743286	0.635263	1.09089	0.737849	0.686694	0.500434	0.576476	0.536286	0.477791	0.753689	0.798592	0.547739	0.949498	0.784548	1.22803	0.62437	1.27696	0.82153	0.961107	0.764343	0.904066	0.853469
NRZ-BK1810	1.16693	0.854299	1.28884	1.24806	1.49239	1.04405	1.02707	1.45549	1.06086	1.3471	0.788888	0.956218	0.80839	0.903577	1.1947	0.914887	1.44014	0.665364	1.11301	1.14024	0.974213	1.01437	1.02541	1.43679	1.23348	0.964651	1.13854	1.22451	1.58841	1.05566	1.07149	1.32418	1.06627	1.34081	0.833404	0.986034	0.874957	0.894645	1.29332	0.900578	1.43384	0.68725	1.16518	1.05959	1.01422	1.05709	1.04756	1.24086
NRZ-BK1813	0.172778	0.52903	0.719643	0.350132	0.593043	0.854996	0.616301	0.708298	0.626829	0.0998316	0.352859	0.756648	0.961053	0.337488	0.848867	0.806957	1.1498	0.737166	-0.177323	0.914507	0.99565	0.286478	0.659824	1.27293	0.257948	0.563048	0.674154	0.32552	0.729865	0.819955	0.616502	0.547266	0.662215	0.171715	0.387127	0.741824	0.962425	0.313	0.767414	0.747468	1.06131	0.757034	-0.817048	0.914378	0.884076	0.318718	0.630525	0.944577
NRZ-BK1844	-0.739287	1.63517	1.59517	1.63603	0.798718	1.33331	1.18901	1.60982	1.39273	1.26536	1.46006	1.08198	1.05332	1.29444	0.605998	1.18547	0.051326	1.43761	-2.08316	0.930449	1.35256	1.52234	1.40375	0.874361	-0.771186	1.49118	1.73796	1.50697	0.955157	1.21787	1.06905	1.51804	1.26113	1.08305	1.33347	0.964749	1.02951	1.20814	0.502064	1.1296	0.155682	1.40233	-4.38745	0.80509	1.14738	1.39871	1.3948	0.73643
NRZ-BK1862	-1.32425	1.24183	1.27324	1.67745	1.03973	1.0178	1.00717	1.10014	1.45223	0.925509	1.20019	1.06122	0.922076	1.39632	0.750388	1.16987	0.243971	1.30784	-2.08316	0.73114	1.21667	1.29645	1.30306	0.598727	-1.19143	1.21992	1.39542	1.69234	1.03851	1.0008	1.0294	1.16378	1.42389	0.926671	1.24762	1.12329	0.924965	1.40861	0.736728	1.24861	0.490899	1.30747	-4.27901	0.825	1.19924	1.36743	1.34745	0.663594
BAK174	1.67059	1.31897	1.16854	1.68614	1.64963	1.29572	1.27379	1.63637	1.30314	1.46467	2.09549	1.72247	0.927562	2.01541	1.02596	1.20458	0.554311	1.51257	-1.77282	1.43634	1.31645	1.76855	1.42819	1.01869	1.68367	1.30887	1.46765	1.598	1.62593	1.25329	1.29018	1.62812	1.27608	1.40261	2.06124	1.72266	0.925921	1.97493	1.06649	1.24132	0.565065	1.50786	-4.00844	1.40158	1.27126	1.80847	1.42416	1.6915
NRZ-BK1886	1.15154	1.14742	1.19181	1.41654	1.52089	0.766451	0.823127	1.0236	0.628973	0.844082	0.941223	1.34375	0.826843	0.683281	1.32975	1.13777	1.48447	1.13895	1.68341	1.04863	1.46215	0.868437	1.06382	1.21423	1.11753	1.10916	1.0477	1.39147	1.55272	0.76444	0.809389	0.731479	0.606067	0.829794	0.896352	1.31889	0.845702	0.658489	1.27193	1.05875	1.27184	1.09547	1.63199	1.04519	1.38919	0.741286	1.06783	1.01922
NRZ-BK1935	0.697061	0.895468	1.64247	0.974119	1.55652	1.21711	0.871029	1.04617	0.651541	0.700736	0.554155	0.954196	0.874745	0.984196	0.690779	0.738009	0.876239	1.03322	0.286078	1.11102	0.806771	0.670571	0.975326	1.17946	0.708283	0.89613	1.56119	0.851686	1.28714	1.21382	0.860816	0.982264	0.659408	0.630154	0.674667	0.927592	0.911103	0.850096	0.700247	0.701211	0.830584	0.982327	-0.367415	0.992506	0.829546	0.64431	0.88011	1.16216
NRZ-BK1946	0.713657	0.596501	1.03104	0.514688	0.419013	0.506142	0.506235	0.747891	0.421977	0.268271	0.447026	0.551796	0.560576	0.929905	0.81631	0.738009	1.00177	0.771723	1.04388	0.703678	0.804547	0.171611	0.527122	1.09349	0.739016	0.518099	1.26603	0.495946	0.576645	0.439822	0.611922	0.553664	0.429008	0.30109	0.460777	0.598527	0.700634	0.901466	0.78622	0.663128	0.887917	0.765279	0.844089	0.688709	0.765943	0.186826	0.568395	0.792713
NRZ-BK1960	1.07465	0.918429	1.14652	1.40777	1.93839	0.927606	1.02081	1.57025	0.926449	1.47339	0.664256	0.94571	0.641195	0.942616	1.20333	0.92767	1.29945	0.865699	1.08968	0.994579	0.95655	1.01291	1.00775	1.50092	1.12279	0.989999	1.04787	1.38694	1.84734	0.948636	1.09062	1.40874	0.949034	1.45217	0.783132	1.03184	0.700077	0.929264	1.18316	0.866562	1.35126	0.86025	1.29822	0.987088	0.966805	1.09624	1.0214	1.11997
NRZ-BK1975	1.0897	0.817146	0.737112	0.621	0.498302	0.597504	0.713074	0.147036	0.538285	0.596976	0.710315	0.682459	0.716789	0.563032	0.599549	0.751286	0.930234	1.21793	0.846378	1.02509	0.948376	0.529759	0.599486	1.06621	1.07437	0.81785	0.725663	0.616277	0.602276	0.560733	0.748446	0.153487	0.554561	0.558153	0.705138	0.671251	0.753934	0.594739	0.696613	0.711353	0.955155	1.23854	0.942281	0.99953	0.909195	0.593869	0.66546	0.764481
NRZ-BK1976	1.01676	0.755085	0.868356	0.621	0.218194	0.574784	0.670845	0.147036	0.509138	0.520625	0.724254	0.60921	0.645706	0.608356	0.639077	0.762257	0.839086	1.09928	0.743285	0.954697	0.99277	0.485365	0.538732	1.1366	1.04901	0.836233	0.824227	0.655586	0.510992	0.588293	0.778251	0.180067	0.556	0.576235	0.701166	0.682947	0.770903	0.630567	0.767488	0.782931	0.931888	1.17288	0.938308	0.973839	0.992824	0.650758	0.701288	0.836978
NRZ-BK1983	0.942331	0.999349	1.61446	1.13403	1.68051	1.2875	1.01502	0.946992	1.01915	1.24536	0.933938	1.22882	0.979912	1.03614	1.32607	0.976882	1.19817	0.766913	1.63003	0.95793	1.10786	1.15942	0.766739	1.42473	0.970486	1.12705	1.29682	1.0813	1.51033	1.17756	1.03913	0.919404	1.09936	1.23617	0.942637	1.23842	1.01178	1.01043	1.35909	0.982605	1.17143	0.783131	1.72694	0.964374	1.11122	1.12342	0.843287	1.35363
NRZ-BK1996	0.741672	0.436037	0.838395	0.49741	0.834051	0.342644	0.573349	0.730189	0.388029	0.288171	0.568041	0.551796	0.656792	0.796227	0.596997	0.738009	1.03152	0.81275	1.25961	0.807301	0.920024	0.469291	0.640016	0.863486	0.816784	0.473794	0.931983	0.527854	0.644228	0.288821	0.682687	0.584009	0.389207	0.392011	0.607361	0.594744	0.803298	0.778511	0.673502	0.72281	0.855591	0.80724	1.3872	0.788758	0.991378	0.550354	0.603584	0.813431
EGM304	0.87109	0.581497	0.880635	0.761286	0.94668	0.739066	0.711413	0.693651	0.634627	0.842231	0.679949	0.817886	0.994412	0.866211	0.917636	0.730141	0.649731	0.50584	0.907566	0.760524	0.793544	0.907034	0.739772	1.305	0.900769	0.677334	1.00595	0.777586	1.09164	0.854185	0.680196	0.587172	0.688608	0.900834	0.822709	0.849244	1.05754	0.896564	0.935944	0.705598	0.723745	0.609697	1.19622	0.819079	0.773869	0.976894	0.773515	1.00598
BAK181	0.540821	1.12993	-1.72676	0.756889	-0.660714	1.22639	0.823724	-0.138642	1.34644	0.879706	1.36165	0.997088	0.302348	0.959258	0.001927	0.968237	-1.17107	1.57087	0.376276	-0.0237473	1.53503	0.543095	0.320338	0.20878	0.565963	1.07344	-0.378119	0.884508	0.287732	1.15937	0.886051	0.669391	1.35031	0.905077	1.45578	1.05247	0.383013	0.949895	0.0964606	1.15645	0.0965038	1.63683	0.78173	-0.0578688	1.53384	0.871756	0.447809	0.728918
EGM308	1.07635	0.953056	0.942035	0.705791	0.70852	0.749334	0.654269	0.243848	0.720488	0.784128	0.978607	0.830942	0.635958	1.2056	0.83422	0.637032	0.912765	1.29516	-1.8294	0.834871	0.937934	1.63719	0.900595	0.996873	1.08145	0.960162	0.958932	0.691032	0.63218	0.755473	0.635065	0.458596	0.650716	0.836696	1.00761	0.802554	0.607918	1.24696	0.72336	0.598833	0.781002	1.36019	-4.63381	0.771279	0.889082	1.59596	0.910188	0.651099
EGM317	-1.07688	0.284908	0.79745	0.412342	0.69357	0.810972	0.543292	0.857188	0.552198	0.162436	0.394007	0.476903	0.674119	0.0985282	0.619245	0.555182	0.846182	0.896586	-0.269441	0.597323	0.706839	0.57545	0.530231	0.85483	-1.0049	0.46099	0.629023	0.462661	0.688538	0.84903	0.629086	0.805575	0.708204	0.316327	0.490642	0.676281	0.773131	0.250574	0.652941	0.647781	0.881253	1.01419	-0.504627	0.692934	0.749818	0.585315	0.690723	0.541498
EGM333	1.3999	1.32258	0.83512	1.74663	1.12356	1.02643	1.02652	1.51635	1.458	1.16921	1.58739	1.4842	0.987802	1.54316	0.91995	1.55396	0.390812	1.2504	1.41732	1.04063	1.54024	1.65751	1.17172	0.75398	1.48851	1.38733	0.807925	1.73212	0.888814	1.21242	1.10683	1.6307	1.49661	1.25073	1.57854	1.54293	1.14873	1.573	0.863553	1.58481	0.540485	1.31824	1.70904	1.06077	1.53358	1.70111	1.2668	0.795862
EGM 335 (A)	0.670589	0.808005	1.76801	0.661529	0.599586	1.12505	0.946807	0.694119	0.565567	0.524611	0.373025	0.866998	0.950523	0.617521	1.27237	0.749883	1.62626	0.671196	1.54911	0.640942	0.604248	0.517386	0.527122	0.898675	0.720608	0.914616	1.68706	0.787424	0.692122	1.07589	0.983971	0.553228	0.578029	0.63382	0.52605	0.913442	0.922769	0.680966	1.27076	0.75122	1.70364	0.708825	1.56716	0.705929	0.70498	0.591737	0.626023	0.598702
EGM336	1.05392	1.15069	1.28884	1.31877	1.18496	0.926212	0.852842	1.52261	0.838472	0.941106	1.3829	0.948113	0.919751	1.27441	1.18102	1.2864	1.08964	1.17038	-0.652522	1.17948	1.08005	1.50741	1.21664	1.3664	0.993146	1.10818	1.24149	1.2215	1.0247	0.825145	0.913498	1.78779	0.728198	0.825814	1.30293	0.879319	1.01733	1.22291	1.01503	1.25143	1.18934	1.11008	-1.37747	1.04291	0.995342	1.38232	1.12064	1.46875
EGM 335 (B)	0.642886	0.544971	0.602947	0.279239	0.405957	0.358157	0.348789	0.210172	0.322506	0.333217	0.697004	0.538739	0.628139	0.47171	0.626376	0.65158	0.927313	0.916208	0.934605	0.735946	0.764523	0.406482	0.530744	1.25205	0.662702	0.640956	0.750329	0.328052	0.721035	0.37591	0.509091	0.212877	0.248195	0.323527	0.629315	0.502844	0.704106	0.413528	0.631123	0.619451	0.826988	0.961737	0.993837	0.72113	0.725993	0.4049	0.536511	0.970631
EGM356	0.652667	0.524793	0.642475	0.236305	0.445486	0.310222	0.48024	0.720591	0.414501	0.169212	0.436972	0.41879	0.619838	0.365017	0.511576	0.532119	0.691207	0.697668	1.07035	0.601826	0.719988	0.256977	0.467179	0.942426	0.601633	0.492098	0.617776	0.235673	0.413263	0.290235	0.528834	0.620244	0.422471	0.130507	0.470279	0.388565	0.619135	0.281877	0.48893	0.50278	0.624133	0.706999	0.960113	0.544275	0.6164	0.32196	0.40733	0.482818
EGM358	1.54344	1.39741	1.05751	1.86309	0.860523	1.15152	1.16276	1.1717	1.28897	1.33427	1.98446	1.67557	0.925465	2.11348	1.08094	1.33747	1.19817	1.52402	-1.88385	1.34549	1.26596	2.08885	1.27708	1.5043	1.56649	1.42417	1.33962	1.83146	0.751994	1.22509	1.28953	1.2786	1.31392	1.31619	1.94569	1.67195	1.01776	2.11038	1.01345	1.32808	1.21124	1.59554	-4.09019	1.28998	1.19424	2.05559	1.27829	1.20893
EGM381	0.207882	0.322579	0.612728	0.147001	0.486128	0.887805	0.430314	0.311876	0.291645	0.147639	0.149728	0.314549	0.838871	0.134357	0.887382	0.740683	1.4661	0.664198	0.426255	0.72513	0.608626	0.840761	0.642546	1.39073	0.289782	0.534817	0.73626	0.240278	0.354541	1.10293	0.683356	0.418867	0.472019	0.239368	0.232233	0.440755	0.92761	0.311667	0.961486	0.7629	1.37631	0.809805	0.197078	0.846848	0.643065	0.879151	0.719224	1.05213
EGM385	0.892981	0.656002	0.905509	0.190611	0.456981	0.359853	0.62646	-0.15023	0.542606	0.521252	0.722033	0.655352	0.681401	0.690173	0.712805	0.875513	0.763765	0.923032	1.6195	0.825752	0.845374	0.183583	0.428185	0.927926	0.94255	0.689211	0.824227	0.272199	0.872101	0.414536	0.739028	0.151477	0.603322	0.579528	0.795374	0.722772	0.734677	0.790891	0.738593	0.931166	0.743527	1.02866	1.87417	0.884938	0.984551	0.322382	0.436138	0.772351
J930733	1.68434	0.964606	0.689708	1.87419	0.896325	1.02254	0.628708	1.28313	0.833112	1.44993	0.949697	0.490825	0.356011	2.35317	0.819647	2.11153	0.869367	1.19072	-1.85438	1.05718	1.13624	1.21834	1.16717	0.585319	1.57721	0.966038	0.746687	1.80951	0.851678	0.967938	0.579115	1.32402	0.892108	1.36258	0.883399	0.431279	0.417269	2.25946	0.757456	2.14453	0.813083	1.13547	-2.45869	1.00412	1.10272	1.24963	1.11972	1.39357
J960578	1.28169	0.758767	0.602974	1.21447	0.982499	1.01306	1.43215	1.99407	1.21063	1.0746	0.676086	0.48214	0.957695	1.79783	0.817182	1.31385	0.84634	1.09562	1.10328	0.966059	0.758806	1.16622	1.0536	1.00136	1.26808	0.808244	0.66002	1.20207	0.947533	1.01733	1.37697	1.95717	1.23957	1.05012	0.699908	0.490822	0.965649	1.79155	0.846968	1.35928	0.978671	1.10019	1.3088	0.972062	0.779015	1.12918	1.04043	1.02001
UCD321	1.22568	1.05513	1.33922	1.0799	1.52143	1.24086	1.23521	1.06909	1.19667	1.12135	1.22357	1.0537	1.0776	1.37673	0.872394	1.06765	1.4636	0.993083	-0.0741821	0.936386	1.04142	1.08021	0.985105	1.56082	1.22389	1.08542	1.27439	1.11072	1.46648	1.23389	1.21293	1.10384	1.30504	1.14369	1.21886	1.06597	1.03647	1.35366	0.893952	1.1845	1.44373	1.03767	-0.453825	0.974971	1.06939	1.09281	1.00717	1.41465
