# Supplementary material for: Small pangenome of Candida parapsilosis reflects overall low intraspecific diversity
Source: mBio. 2025 Aug 25;16(10):e01320-25. doi: 10.1128/mbio.01320-25 (PMC12505961; doi:10.1128/mbio.01320-25)
Supplement: Table S4 — Association scores between presence of accessory genes and growth in various nitrogen sources as calculated by treeWAS. [file mbio.01320-25-s0005.xlsx]

## Sheet: Sheet1
Table S4: Association scores between presence of accessory genes and growth in various nitrogen sources as calculated by treeWAS
Condition (Concentration)	Gene	P-Value	Test	K	P-Value
4-Nitroquinoline 1-oxide (3 μg/ml)	CPAR2_807730	0.001	terminal score	0.155246	0.273
4-Nitroquinoline 1-oxide (3 μg/ml)	CPAR2_807740	0.001	terminal score	0.155246	0.273
4-Nitroquinoline 1-oxide (3 μg/ml)	PARALOG_402040_1	0	terminal score	0.155246	0.273
4-Nitroquinoline 1-oxide (3 μg/ml)	PARALOG_402040_2	0	terminal score	0.155246	0.273
4-Nitroquinoline 1-oxide (3 μg/ml)	PARALOG_402040_1	0	simultaneous score	0.155246	0.273
4-Nitroquinoline 1-oxide (3 μg/ml)	No Significant variants	NA	subsequent score	0.155246	0.273
Adenine (10mM)	No Significant variants	NA	terminal score	0.167914	0.264
Adenine (10mM)	No Significant variants	NA	simultaneous score	0.167914	0.264
Adenine (10mM)	No Significant variants	NA	subsequent score	0.167914	0.264
Alanine (10mM)	No Significant variants	NA	terminal score	0.190556	0.217
Alanine (10mM)	No Significant variants	t	simultaneous score	0.190556	0.217
Alanine (10mM)	No Significant variants	NA	subsequent score	0.190556	0.217
Allantoin (10mM)	No Significant variants	NA	terminal score	0.347902	0.046
Allantoin (10mM)	No Significant variants	NA	simultaneous score	0.347902	0.046
Allantoin (10mM)	No Significant variants	NA	subsequent score	0.347902	0.046
Ammonium sulphate (10mM)	No Significant variants	NA	terminal score	0.188682	0.228
Ammonium sulphate (10mM)	No Significant variants	NA	simultaneous score	0.188682	0.228
Ammonium sulphate (10mM)	No Significant variants	NA	subsequent score	0.188682	0.228
Amphotericin B (0.8 μg/ml)	No Significant variants	NA	terminal score	0.13846	0.246
Amphotericin B (0.8 μg/ml)	No Significant variants	NA	simultaneous score	0.13846	0.246
Amphotericin B (0.8 μg/ml)	No Significant variants	NA	subsequent score	0.13846	0.246
Arginine (10mM)	No Significant variants	NA	terminal score	0.167071	0.238
Arginine (10mM)	No Significant variants	NA	simultaneous score	0.167071	0.238
Arginine (10mM)	No Significant variants	NA	subsequent score	0.167071	0.238
Aspartic acid (10mM)	No Significant variants	NA	terminal score	0.166351	0.308
Aspartic acid (10mM)	No Significant variants	NA	simultaneous score	0.166351	0.308
Aspartic acid (10mM)	No Significant variants	NA	subsequent score	0.166351	0.308
Calcofluor white (45 μg/ml)	No Significant variants	NA	terminal score	0.0974226	0.748
Calcofluor white (45 μg/ml)	No Significant variants	NA	simultaneous score	0.0974226	0.748
Calcofluor white (45 μg/ml)	No Significant variants	NA	subsequent score	0.0974226	0.748
Caspofungin (2 μg/ml)	No Significant variants	NA	terminal score	0.148896	0.185
Caspofungin (2 μg/ml)	No Significant variants	NA	simultaneous score	0.148896	0.185
Caspofungin (2 μg/ml)	No Significant variants	NA	subsequent score	0.148896	0.185
Clotrimazole (0.08 μg/ml)	No Significant variants	NA	terminal score	0.203648	0.074
Clotrimazole (0.08 μg/ml)	No Significant variants	NA	simultaneous score	0.203648	0.074
Clotrimazole (0.08 μg/ml)	No Significant variants	NA	subsequent score	0.203648	0.074
Congo Red (200 μg/ml)	CPAR2_204210	0	terminal score	0.195494	0.187
Congo Red (200 μg/ml)	CPAR2_807730	0	terminal score	0.195494	0.187
Congo Red (200 μg/ml)	CPAR2_807740	0	terminal score	0.195494	0.187
Congo Red (200 μg/ml)	PARALOG_807730_1B	0	terminal score	0.195494	0.187
Congo Red (200 μg/ml)	CPAR2_204210	0	simultaneous score	0.195494	0.187
Congo Red (200 μg/ml)	CPAR2_807730	0	simultaneous score	0.195494	0.187
Congo Red (200 μg/ml)	CPAR2_807740	0	simultaneous score	0.195494	0.187
Congo Red (200 μg/ml)	PARALOG_807730_1B	0	simultaneous score	0.195494	0.187
Congo Red (200 μg/ml)	No Significant variants	NA	subsequent score	0.195494	0.187
Cyclohexemide (3 μg/ml)	No Significant variants	NA	terminal score	0.36926	0.055
Cyclohexemide (3 μg/ml)	No Significant variants	NA	simultaneous score	0.36926	0.055
Cyclohexemide (3 μg/ml)	No Significant variants	NA	subsequent score	0.36926	0.055
Cyclosporin (5 μg/ml)	CPAR2_204210	0	terminal score	0.147907	0.202
Cyclosporin (5 μg/ml)	CPAR2_807730	0	terminal score	0.147907	0.202
Cyclosporin (5 μg/ml)	CPAR2_807740	0	terminal score	0.147907	0.202
Cyclosporin (5 μg/ml)	PARALOG_402040_1	0	terminal score	0.147907	0.202
Cyclosporin (5 μg/ml)	PARALOG_402040_2	0	terminal score	0.147907	0.202
Cyclosporin (5 μg/ml)	CPAR2_204210	0	simultaneous score	0.147907	0.202
Cyclosporin (5 μg/ml)	CPAR2_807730	0	simultaneous score	0.147907	0.202
Cyclosporin (5 μg/ml)	CPAR2_807740	0	simultaneous score	0.147907	0.202
Cyclosporin (5 μg/ml)	PARALOG_402040_1	0	simultaneous score	0.147907	0.202
Cyclosporin (5 μg/ml)	PARALOG_402040_2	0	simultaneous score	0.147907	0.202
Cyclosporin (5 μg/ml)	PARALOG_807730_1B	0	simultaneous score	0.147907	0.202
Cyclosporin (5 μg/ml)	No Significant variants	NA	subsequent score	0.147907	0.202
Cysteine (10mM)	No Significant variants	NA	terminal score	0.265562	0.073
Cysteine (10mM)	No Significant variants	NA	simultaneous score	0.265562	0.073
Cysteine (10mM)	No Significant variants	NA	subsequent score	0.265562	0.073
EDTA (1 mM)	CPAR2_807730	0	terminal score	0.144324	0.251
EDTA (1 mM)	CPAR2_807740	0	terminal score	0.144324	0.251
EDTA (1 mM)	PARALOG_807730_1B	0	terminal score	0.144324	0.251
EDTA (1 mM)	CPAR2_807730	0	simultaneous score	0.144324	0.251
EDTA (1 mM)	CPAR2_807740	0	simultaneous score	0.144324	0.251
EDTA (1 mM)	PARALOG_807730_1B	0	simultaneous score	0.144324	0.251
EDTA (1 mM)	No Significant variants	NA	subsequent score	0.144324	0.251
Fluconazole (8 μg/ml)	CPAR2_204210	0	terminal score	0.20548	0.178
Fluconazole (8 μg/ml)	CPAR2_701140	0	terminal score	0.20548	0.178
Fluconazole (8 μg/ml)	CPAR2_807730	0	terminal score	0.20548	0.178
Fluconazole (8 μg/ml)	CPAR2_807740	0	terminal score	0.20548	0.178
Fluconazole (8 μg/ml)	PARALOG_701140_1	0	terminal score	0.20548	0.178
Fluconazole (8 μg/ml)	PARALOG_701140_2	0	terminal score	0.20548	0.178
Fluconazole (8 μg/ml)	PARALOG_807730_1B	0	terminal score	0.20548	0.178
Fluconazole (8 μg/ml)	CPAR2_204210	0	simultaneous score	0.20548	0.178
Fluconazole (8 μg/ml)	CPAR2_701140	0	simultaneous score	0.20548	0.178
Fluconazole (8 μg/ml)	CPAR2_807730	0	simultaneous score	0.20548	0.178
Fluconazole (8 μg/ml)	CPAR2_807740	0	simultaneous score	0.20548	0.178
Fluconazole (8 μg/ml)	PARALOG_701140_1	0	simultaneous score	0.20548	0.178
Fluconazole (8 μg/ml)	PARALOG_701140_2	0	simultaneous score	0.20548	0.178
Fluconazole (8 μg/ml)	PARALOG_807730_1B	0	simultaneous score	0.20548	0.178
Fluconazole (8 μg/ml)	No Significant variants	NA	subsequent score	0.20548	0.178
Fluphenazine (60 μg/ml)	No Significant variants	NA	terminal score	0.496741	0.024
Fluphenazine (60 μg/ml)	No Significant variants	NA	simultaneous score	0.496741	0.024
Fluphenazine (60 μg/ml)	No Significant variants	NA	subsequent score	0.496741	0.024
GABA (10mM)	No Significant variants	NA	terminal score	0.311491	0.061
GABA (10mM)	No Significant variants	NA	simultaneous score	0.311491	0.061
GABA (10mM)	No Significant variants	NA	subsequent score	0.311491	0.061
Geldanamycin (3.36 μg/ml)	CPAR2_204210	0	terminal score	0.166002	0.176
Geldanamycin (3.36 μg/ml)	CPAR2_807730	0	terminal score	0.166002	0.176
Geldanamycin (3.36 μg/ml)	CPAR2_807740	0	terminal score	0.166002	0.176
Geldanamycin (3.36 μg/ml)	PARALOG_402040_1	0	terminal score	0.166002	0.176
Geldanamycin (3.36 μg/ml)	PARALOG_402040_2	0	terminal score	0.166002	0.176
Geldanamycin (3.36 μg/ml)	PARALOG_807730_1B	0	terminal score	0.166002	0.176
Geldanamycin (3.36 μg/ml)	CPAR2_204210	0	simultaneous score	0.166002	0.176
Geldanamycin (3.36 μg/ml)	CPAR2_807730	0	simultaneous score	0.166002	0.176
Geldanamycin (3.36 μg/ml)	CPAR2_807740	0	simultaneous score	0.166002	0.176
Geldanamycin (3.36 μg/ml)	HYPOTHETICAL_000020	0	simultaneous score	0.166002	0.176
Geldanamycin (3.36 μg/ml)	PARALOG_402040_1	0	simultaneous score	0.166002	0.176
Geldanamycin (3.36 μg/ml)	PARALOG_402040_2	0	simultaneous score	0.166002	0.176
Geldanamycin (3.36 μg/ml)	PARALOG_807730_1B	0	simultaneous score	0.166002	0.176
Geldanamycin (3.36 μg/ml)	No Significant variants	NA	subsequent score	0.166002	0.176
Glutamic acid (10mM)	No Significant variants	NA	terminal score	0.249536	0.122
Glutamic acid (10mM)	No Significant variants	NA	simultaneous score	0.249536	0.122
Glutamic acid (10mM)	No Significant variants	NA	subsequent score	0.249536	0.122
Glutamine (10mM)	No Significant variants	NA	terminal score	0.188839	0.23
Glutamine (10mM)	No Significant variants	NA	simultaneous score	0.188839	0.23
Glutamine (10mM)	No Significant variants	NA	subsequent score	0.188839	0.23
Glycine (10mM)	No Significant variants	NA	terminal score	0.16793	0.265
Glycine (10mM)	No Significant variants	NA	simultaneous score	0.16793	0.265
Glycine (10mM)	No Significant variants	NA	subsequent score	0.16793	0.265
Histidine (10mM)	No Significant variants	NA	terminal score	0.159665	0.238
Histidine (10mM)	No Significant variants	NA	simultaneous score	0.159665	0.238
Histidine (10mM)	No Significant variants	NA	subsequent score	0.159665	0.238
Isoleucine (10mM)	No Significant variants	NA	terminal score	0.221827	0.142
Isoleucine (10mM)	No Significant variants	NA	simultaneous score	0.221827	0.142
Isoleucine (10mM)	No Significant variants	NA	subsequent score	0.221827	0.142
Itraconazole (0.8 μg/ml)	CPAR2_204210	0	terminal score	0.178924	0.198
Itraconazole (0.8 μg/ml)	CPAR2_807730	0	terminal score	0.178924	0.198
Itraconazole (0.8 μg/ml)	CPAR2_807740	0	terminal score	0.178924	0.198
Itraconazole (0.8 μg/ml)	No Significant variants	NA	terminal score	0.178924	0.198
Itraconazole (0.8 μg/ml)	PARALOG_807730_1B	0	terminal score	0.178924	0.198
Itraconazole (0.8 μg/ml)	CPAR2_204210	0	simultaneous score	0.178924	0.198
Itraconazole (0.8 μg/ml)	No Significant variants	NA	simultaneous score	0.178924	0.198
Itraconazole (0.8 μg/ml)	No Significant variants	NA	subsequent score	0.178924	0.198
Itraconazole (0.8 μg/ml)	No Significant variants	NA	subsequent score	0.178924	0.198
Leucine (10mM)	No Significant variants	NA	terminal score	0.13236	0.362
Leucine (10mM)	No Significant variants	NA	simultaneous score	0.13236	0.362
Leucine (10mM)	No Significant variants	NA	subsequent score	0.13236	0.362
Lithium Chloride (100 mM)	No Significant variants	NA	terminal score	0.163243	0.138
Lithium Chloride (100 mM)	No Significant variants	NA	simultaneous score	0.163243	0.138
Lithium Chloride (100 mM)	No Significant variants	NA	subsequent score	0.163243	0.138
Lysine (10mM)	CPAR2_204210	0	terminal score	3.59251	0.001
Lysine (10mM)	CPAR2_807730	0	terminal score	3.59251	0.001
Lysine (10mM)	CPAR2_807740	0	terminal score	3.59251	0.001
Lysine (10mM)	PARALOG_402040_1	0	terminal score	3.59251	0.001
Lysine (10mM)	PARALOG_402040_2	0	terminal score	3.59251	0.001
Lysine (10mM)	PARALOG_807730_1B	0	terminal score	3.59251	0.001
Lysine (10mM)	CPAR2_204210	0	simultaneous score	3.59251	0.001
Lysine (10mM)	CPAR2_204210	0	simultaneous score	3.59251	0.001
Lysine (10mM)	CPAR2_807730	0	simultaneous score	3.59251	0.001
Lysine (10mM)	CPAR2_807730	0	simultaneous score	3.59251	0.001
Lysine (10mM)	CPAR2_807740	0	simultaneous score	3.59251	0.001
Lysine (10mM)	CPAR2_807740	0	simultaneous score	3.59251	0.001
Lysine (10mM)	PARALOG_807730_1B	0	simultaneous score	3.59251	0.001
Lysine (10mM)	PARALOG_807730_1B	0	simultaneous score	3.59251	0.001
Lysine (10mM)	No Significant variants	NA	subsequent score	3.59251	0.001
Methionine (10mM)	No Significant variants	NA	terminal score	0.416271	0.026
Methionine (10mM)	No Significant variants	NA	simultaneous score	0.416271	0.026
Methionine (10mM)	No Significant variants	NA	subsequent score	0.416271	0.026
Mycophenolic acid (48 μg/ml)	No Significant variants	NA	terminal score	0.179519	0.102
Mycophenolic acid (48 μg/ml)	PARALOG_807730_1B	0	terminal score	0.179519	0.102
Mycophenolic acid (48 μg/ml)	No Significant variants	NA	simultaneous score	0.179519	0.102
Mycophenolic acid (48 μg/ml)	No Significant variants	NA	simultaneous score	0.179519	0.102
Mycophenolic acid (48 μg/ml)	No Significant variants	NA	subsequent score	0.179519	0.102
Mycophenolic acid (48 μg/ml)	No Significant variants	NA	subsequent score	0.179519	0.102
Ornithine (10mM)	No Significant variants	NA	terminal score	0.725881	0.005
Ornithine (10mM)	No Significant variants	NA	simultaneous score	0.725881	0.005
Ornithine (10mM)	No Significant variants	NA	subsequent score	0.725881	0.005
Phenylalanine (10mM)	No Significant variants	NA	terminal score	0.192383	0.18
Phenylalanine (10mM)	No Significant variants	NA	simultaneous score	0.192383	0.18
Phenylalanine (10mM)	No Significant variants	NA	subsequent score	0.192383	0.18
Posaconazole (0.06 μg/ml)	No Significant variants	NA	terminal score	0.216706	0.143
Posaconazole (0.06 μg/ml)	No Significant variants	NA	simultaneous score	0.216706	0.143
Posaconazole (0.06 μg/ml)	No Significant variants	NA	subsequent score	0.216706	0.143
Proline (10mM)	CPAR2_701140	0	terminal score	0.201929	0.141
Proline (10mM)	PARALOG_701140_1	0	terminal score	0.201929	0.141
Proline (10mM)	PARALOG_701140_2	0	terminal score	0.201929	0.141
Proline (10mM)	CPAR2_701140	0	simultaneous score	0.201929	0.141
Proline (10mM)	PARALOG_701140_1	0	simultaneous score	0.201929	0.141
Proline (10mM)	PARALOG_701140_2	0	simultaneous score	0.201929	0.141
Proline (10mM)	No Significant variants	NA	subsequent score	0.201929	0.141
Serine (10mM)	No Significant variants	NA	terminal score	0.704644	0.002
Serine (10mM)	No Significant variants	NA	simultaneous score	0.704644	0.002
Serine (10mM)	No Significant variants	NA	subsequent score	0.704644	0.002
Sertraline (15.4 μg/ml)	CPAR2_204210	0	terminal score	0.150311	0.181
Sertraline (15.4 μg/ml)	CPAR2_807730	0	terminal score	0.150311	0.181
Sertraline (15.4 μg/ml)	CPAR2_807740	0	terminal score	0.150311	0.181
Sertraline (15.4 μg/ml)	PARALOG_402040_1	0	terminal score	0.150311	0.181
Sertraline (15.4 μg/ml)	PARALOG_402040_2	0	terminal score	0.150311	0.181
Sertraline (15.4 μg/ml)	PARALOG_807730_1B	0	terminal score	0.150311	0.181
Sertraline (15.4 μg/ml)	CPAR2_204210	0	simultaneous score	0.150311	0.181
Sertraline (15.4 μg/ml)	CPAR2_807730	0	simultaneous score	0.150311	0.181
Sertraline (15.4 μg/ml)	CPAR2_807740	0	simultaneous score	0.150311	0.181
Sertraline (15.4 μg/ml)	PARALOG_402040_1	0	simultaneous score	0.150311	0.181
Sertraline (15.4 μg/ml)	PARALOG_402040_2	0	simultaneous score	0.150311	0.181
Sertraline (15.4 μg/ml)	PARALOG_807730_1B	0	simultaneous score	0.150311	0.181
Sertraline (15.4 μg/ml)	No Significant variants	NA	subsequent score	0.150311	0.181
Sodium Chloride (1.5 mM)	No Significant variants	NA	terminal score	0.368585	0.073
Sodium Chloride (1.5 mM)	No Significant variants	NA	simultaneous score	0.368585	0.073
Sodium Chloride (1.5 mM)	No Significant variants	NA	subsequent score	0.368585	0.073
Sodium Chloride (50 mM)	No Significant variants	NA	terminal score	1.42935	0.001
Sodium Chloride (50 mM)	No Significant variants	NA	simultaneous score	1.42935	0.001
Sodium Chloride (50 mM)	No Significant variants	NA	subsequent score	1.42935	0.001
Sodium Dodecyl Sulphate (0.08%)	No Significant variants	NA	terminal score	0.17146	0.104
Sodium Dodecyl Sulphate (0.08%)	No Significant variants	NA	simultaneous score	0.17146	0.104
Sodium Dodecyl Sulphate (0.08%)	No Significant variants	NA	subsequent score	0.17146	0.104
Sorbitol (40 mM)	No Significant variants	NA	terminal score	1.44359	0.002
Sorbitol (40 mM)	No Significant variants	NA	simultaneous score	1.44359	0.002
Sorbitol (40 mM)	No Significant variants	NA	subsequent score	1.44359	0.002
Threonine (10mM)	No Significant variants	NA	terminal score	0.241338	0.091
Threonine (10mM)	No Significant variants	NA	simultaneous score	0.241338	0.091
Threonine (10mM)	No Significant variants	NA	subsequent score	0.241338	0.091
Tryptophan (10mM)	No Significant variants	NA	terminal score	0.999067	0.001
Tryptophan (10mM)	No Significant variants	NA	simultaneous score	0.999067	0.001
Tryptophan (10mM)	No Significant variants	NA	subsequent score	0.999067	0.001
Tunicamycin (7.8 μg/ml)	No Significant variants	NA	terminal score	0.839875	0.003
Tunicamycin (7.8 μg/ml)	No Significant variants	NA	simultaneous score	0.839875	0.003
Tunicamycin (7.8 μg/ml)	No Significant variants	NA	subsequent score	0.839875	0.003
Urea (10mM)	No Significant variants	NA	terminal score	0.604129	0.017
Urea (10mM)	No Significant variants	NA	simultaneous score	0.604129	0.017
Urea (10mM)	No Significant variants	NA	subsequent score	0.604129	0.017
Valine (10mM)	No Significant variants	NA	terminal score	0.337172	0.033
Valine (10mM)	No Significant variants	NA	simultaneous score	0.337172	0.033
Valine (10mM)	No Significant variants	NA	subsequent score	0.337172	0.033
Voriconazole (0.15 μg/ml)	CPAR2_701140	0	terminal score	0.141903	0.318
Voriconazole (0.15 μg/ml)	PARALOG_701140_1	0	terminal score	0.141903	0.318
Voriconazole (0.15 μg/ml)	PARALOG_701140_2	0	terminal score	0.141903	0.318
Voriconazole (0.15 μg/ml)	CPAR2_701140	0	simultaneous score	0.141903	0.318
Voriconazole (0.15 μg/ml)	PARALOG_701140_1	0	simultaneous score	0.141903	0.318
Voriconazole (0.15 μg/ml)	PARALOG_701140_2	0	simultaneous score	0.141903	0.318
Voriconazole (0.15 μg/ml)	No Significant variants	NA	subsequent score	0.141903	0.318
