# Supplementary material for: Small pangenome of Candida parapsilosis reflects overall low intraspecific diversity
Source: mBio. 2025 Aug 25;16(10):e01320-25. doi: 10.1128/mbio.01320-25 (PMC12505961; doi:10.1128/mbio.01320-25)
Supplement: Table S5 — Comparison between gene content of PEU651, EGM1079, and the pangenome by BLAST and coverage analysis. [file mbio.01320-25-s0006.xlsx]

## Sheet: Comparison to pangenome
Table S5: Comparison between gene content of strains PEU651, EGM1079 and the pangenome by BLAST and coverage analysis
CDC317 + Pangenome					PEU651						EGM1079
					Coverage		BLASTN				Coverage		BLASTN
Gene name	Length	Chromosome	Start	End	Normalised coverage	Presence	Hit name	Hit identity	Reverse hit	Hit status	Normalised coverage	Presence	Hit name	Hit identity	Reverse hit	Hit status
CPAR2_100010	453	cpar_Chr_1	1936	2388	1.97067	Present	g1.t1	97.025	CPAR2_100020	MBH	1.91982	Present	g4914.t1	93.819	CPAR2_800010	hit			Summary
CPAR2_100020	2172	cpar_Chr_1	2703	4874	2.14705	Present	g1.t1	99.677	CPAR2_100020	MBH	1.97566	Present	g1.t1	99.678	CPAR2_100020	MBH			BLASTN			Coverage
CPAR2_100030	1266	cpar_Chr_1	5135	6493	2.09602	Present	g2.t1	99.447	CPAR2_100030	MBH	2.08634	Present	g2.t1	99.447	CPAR2_100030	MBH			MBH	Hit	No Hit	Present	Low coverage	Absent
CPAR2_100040	1281	cpar_Chr_1	6973	8391	2.41411	Present	g3.t1	99.688	CPAR2_100040	MBH	1.96616	Present	g3.t1	99.766	CPAR2_100040	MBH		PEU651	5706	83	107	5784	32	18
CPAR2_100050	1458	cpar_Chr_1	8365	9864	2.08864	Present	g4.t1	99.657	CPAR2_100050	MBH	2.0258	Present	g4.t1	99.657	CPAR2_100050	MBH		EGM1079	5700	82	114	5784	33	17
CPAR2_100060	1089	cpar_Chr_1	9871	11010	2.14321	Present	g5.t1	99.633	CPAR2_100060	MBH	2.1619	Present	g5.t1	99.541	CPAR2_100060	MBH
CPAR2_100070	477	cpar_Chr_1	11390	11907	2.1469	Present	g6.t1	100	CPAR2_100070	MBH	1.97682	Present	g6.t1	100	CPAR2_100070	MBH
CPAR2_100080	1041	cpar_Chr_1	12168	13307	1.96573	Present	g7.t2	99.328	CPAR2_100080	MBH	1.99475	Present	g7.t2	99.328	CPAR2_100080	MBH
CPAR2_100090	2892	cpar_Chr_1	13910	17340	2.04688	Present	g8.t1	98.859	CPAR2_100090	MBH	2.06685	Present	g8.t1	98.859	CPAR2_100090	MBH
CPAR2_100100	564	cpar_Chr_1	17465	18231	2.09362	Present	g9.t1	99.468	CPAR2_100100	MBH	2.20526	Present	g9.t1	99.645	CPAR2_100100	MBH
CPAR2_100110	1395	cpar_Chr_1	18516	20654	2.17246	Present	g10.t1	99.57	CPAR2_100110	MBH	2.00709	Present	g10.t1	99.57	CPAR2_100110	MBH
CPAR2_100120	1332	cpar_Chr_1	21703	23566	1.94158	Present	g11.t1	99.625	CPAR2_100120	MBH	2.14907	Present	g11.t1	99.625	CPAR2_100120	MBH
CPAR2_100130	1776	cpar_Chr_1	23460	25413	2.11809	Present	g12.t1	99.831	CPAR2_100130	MBH	2.24283	Present	g12.t1	99.831	CPAR2_100130	MBH
CPAR2_100140	1377	cpar_Chr_1	25698	27074	1.86954	Present	g13.t1	99.782	CPAR2_100140	MBH	1.80236	Present	g13.t1	99.782	CPAR2_100140	MBH
CPAR2_100150	2934	cpar_Chr_1	27205	30367	2.17182	Present	g14.t1	99.761	CPAR2_100150	MBH	2.15498	Present	g14.t1	99.796	CPAR2_100150	MBH
CPAR2_100160	2715	cpar_Chr_1	30508	33263	2.13993	Present	g15.t1	99.853	CPAR2_100160	MBH	1.89018	Present	g15.t1	99.853	CPAR2_100160	MBH
CPAR2_100170	1281	cpar_Chr_1	33284	34768	1.98984	Present	g16.t1	100	CPAR2_100170	MBH	1.98066	Present	g16.t1	100	CPAR2_100170	MBH
CPAR2_100180	1308	cpar_Chr_1	34592	36187	1.96323	Present	g17.t1	99.847	CPAR2_100180	MBH	2.11256	Present	g17.t1	99.924	CPAR2_100180	MBH
CPAR2_100190	1011	cpar_Chr_1	36456	37953	2.1696	Present	g18.t1	99.802	CPAR2_100190	MBH	2.04114	Present	g18.t1	99.802	CPAR2_100190	MBH
CPAR2_100200	912	cpar_Chr_1	37937	38977	2.03979	Present	g19.t1	100	CPAR2_100200	MBH	1.9888	Present	g19.t1	100	CPAR2_100200	MBH
CPAR2_100210	585	cpar_Chr_1	38996	39580	1.92693	Present	g20.t1	99.658	CPAR2_100210	MBH	2.23779	Present	g20.t1	99.658	CPAR2_100210	MBH
CPAR2_100220	714	cpar_Chr_1	39711	40490	2.23844	Present	g21.t1	99.86	CPAR2_100220	MBH	2.03249	Present	g21.t1	99.86	CPAR2_100220	MBH
CPAR2_100230	348	cpar_Chr_1	40729	41158	2.22372	Present	g22.t1	100	CPAR2_100230	MBH	1.88003	Present	g22.t1	100	CPAR2_100230	MBH
CPAR2_100240	492	cpar_Chr_1	41469	41960	2.12337	Present	g23.t1	98.984	CPAR2_100240	MBH	2.2264	Present	g23.t1	98.984	CPAR2_100240	MBH
CPAR2_100250	981	cpar_Chr_1	42149	43211	2.21621	Present	g24.t1	99.694	CPAR2_100250	MBH	1.99517	Present	g24.t1	99.694	CPAR2_100250	MBH
CPAR2_100260	780	cpar_Chr_1	43262	44177	2.0203	Present	g25.t1	99.487	CPAR2_100260	MBH	1.91471	Present	g25.t1	99.487	CPAR2_100260	MBH
CPAR2_100270	927	cpar_Chr_1	44175	45123	2.37408	Present	g26.t1	99.029	CPAR2_100270	MBH	2.17502	Present	g26.t1	99.029	CPAR2_100270	MBH
CPAR2_100280	1311	cpar_Chr_1	45244	46639	2.03401	Present	g27.t1	99.466	CPAR2_100280	MBH	2.18241	Present	g27.t1	99.466	CPAR2_100280	MBH
CPAR2_100290	366	cpar_Chr_1	46560	47235	2.27533	Present	g28.t1	100	CPAR2_100290	MBH	2.3159	Present	g28.t1	100	CPAR2_100290	MBH
CPAR2_100300	1530	cpar_Chr_1	47629	49690	2.11451	Present	g29.t1	99.804	CPAR2_100300	MBH	1.77956	Present	g29.t1	99.804	CPAR2_100300	MBH
CPAR2_100320	681	cpar_Chr_1	51982	53077	1.91587	Present	g30.t1	99.413	CPAR2_100320	MBH	2.18371	Present	g30.t1	99.413	CPAR2_100320	MBH
CPAR2_100330	1851	cpar_Chr_1	53267	55498	2.00076	Present	g31.t1	99.892	CPAR2_100330	MBH	2.03681	Present	g31.t1	99.892	CPAR2_100330	MBH
CPAR2_100340	483	cpar_Chr_1	56050	56969	1.96196	Present	g32.t1	99.586	CPAR2_100340	MBH	2.01359	Present	g32.t1	99.586	CPAR2_100340	MBH
CPAR2_100350	2025	cpar_Chr_1	58476	60652	2.02095	Present	g33.t1	99.457	CPAR2_100350	MBH	2.11248	Present	g33.t1	99.457	CPAR2_100350	MBH
CPAR2_100360	1674	cpar_Chr_1	60907	62661	2.01073	Present	g34.t1	99.94	CPAR2_100360	MBH	1.76572	Present	g34.t1	99.94	CPAR2_100360	MBH
CPAR2_100370	1236	cpar_Chr_1	62675	63942	1.95263	Present	g35.t1	99.919	CPAR2_100370	MBH	2.09167	Present	g35.t1	99.919	CPAR2_100370	MBH
CPAR2_100380	846	cpar_Chr_1	64287	65132	1.99105	Present	g36.t1	100	CPAR2_100380	MBH	2.1486	Present	g36.t1	100	CPAR2_100380	MBH
CPAR2_100390	303	cpar_Chr_1	65459	65854	1.9585	Present	g37.t1	99.34	CPAR2_100390	MBH	1.72256	Present	g37.t1	99.34	CPAR2_100390	MBH
CPAR2_100400	912	cpar_Chr_1	66314	67345	2.04598	Present	g38.t1	99.781	CPAR2_100400	MBH	1.89377	Present	g38.t1	99.781	CPAR2_100400	MBH
CPAR2_100410	939	cpar_Chr_1	67537	68538	1.98074	Present	g39.t1	99.894	CPAR2_100410	MBH	2.07097	Present	g39.t1	100	CPAR2_100410	MBH
CPAR2_100420	558	cpar_Chr_1	68555	69199	1.74573	Present	g40.t1	99.821	CPAR2_100420	MBH	1.82081	Present	g40.t1	99.821	CPAR2_100420	MBH
CPAR2_100430	663	cpar_Chr_1	69204	69913	2.12413	Present	g41.t1	99.095	CPAR2_100430	MBH	2.07571	Present	g41.t1	99.095	CPAR2_100430	MBH
CPAR2_100440	321	cpar_Chr_1	69956	70328	2.13561	Present	g42.t1	100	CPAR2_100440	MBH	2.34917	Present	g42.t1	100	CPAR2_100440	MBH
CPAR2_100450	486	cpar_Chr_1	70428	71159	1.97731	Present	g43.t1	99.794	CPAR2_100450	MBH	1.96628	Present	g43.t1	99.794	CPAR2_100450	MBH
CPAR2_100460	1467	cpar_Chr_1	71162	72682	2.00633	Present	g44.t1	99.796	CPAR2_100460	MBH	1.96564	Present	g44.t1	99.796	CPAR2_100460	MBH
CPAR2_100470	1518	cpar_Chr_1	73904	75930	2.01756	Present	g45.t1	99.454	CPAR2_100470	MBH	2.1103	Present	g45.t1	99.454	CPAR2_100470	MBH
CPAR2_100480	1026	cpar_Chr_1	78210	79235	1.8365	Present	g46.t1	99.415	CPAR2_100480	MBH	1.9211	Present	g46.t1	99.415	CPAR2_100480	MBH
CPAR2_100490	1776	cpar_Chr_1	80044	82015	1.83256	Present	g47.t1	99.831	CPAR2_100490	MBH	1.81082	Present	g47.t1	99.831	CPAR2_100490	MBH
CPAR2_100500	1107	cpar_Chr_1	84233	85590	1.95284	Present	g48.t1	99.729	CPAR2_100500	MBH	1.94399	Present	g48.t1	99.729	CPAR2_100500	MBH
CPAR2_100510	483	cpar_Chr_1	86355	87223	1.66994	Present	g49.t1	100	CPAR2_100510	MBH	1.80577	Present	g49.t1	100	CPAR2_100510	MBH
CPAR2_100520	447	cpar_Chr_1	87469	88121	1.8995	Present	g50.t1	100	CPAR2_100520	MBH	2.44697	Present	g50.t1	100	CPAR2_100520	MBH
CPAR2_100530	636	cpar_Chr_1	88064	89198	1.69736	Present	g51.t1	100	CPAR2_100530	MBH	1.73244	Present	g51.t1	100	CPAR2_100530	MBH
CPAR2_100540	732	cpar_Chr_1	89448	90557	2.10544	Present	g52.t1	99.863	CPAR2_100540	MBH	2.16056	Present	g52.t1	99.863	CPAR2_100540	MBH
CPAR2_100550	1434	cpar_Chr_1	90580	92178	1.98054	Present	g53.t1	99.861	CPAR2_100550	MBH	1.90984	Present	g53.t1	99.861	CPAR2_100550	MBH
CPAR2_100560	1755	cpar_Chr_1	92202	94134	1.98841	Present	g54.t1	99.886	CPAR2_100560	MBH	2.15941	Present	g54.t1	99.886	CPAR2_100560	MBH
CPAR2_100565	711	cpar_Chr_1	94585	95295	2.06357	Present	g55.t1	99.297	CPAR2_100565	MBH	1.91742	Present	g55.t1	99.297	CPAR2_100565	MBH
CPAR2_100570	1758	cpar_Chr_1	95401	97519	1.93367	Present	g56.t1	99.659	CPAR2_100570	MBH	2.08714	Present	g56.t1	99.659	CPAR2_100570	MBH
CPAR2_100580	306	cpar_Chr_1	97835	98946	2.15959	Present	g57.t1	100	CPAR2_100580	MBH	1.83678	Present	g57.t1	100	CPAR2_100580	MBH
CPAR2_100590	813	cpar_Chr_1	98957	99839	1.76322	Present	g58.t1	99.631	CPAR2_100590	MBH	1.77946	Present	g58.t1	99.631	CPAR2_100590	MBH
CPAR2_100600	753	cpar_Chr_1	99868	100815	1.74615	Present	g59.t1	99.835	CPAR2_100600	MBH	1.93562	Present	g59.t1	99.835	CPAR2_100600	MBH
CPAR2_100610	4455	cpar_Chr_1	100844	105955	2.032	Present	g60.t1	99.506	CPAR2_100610	MBH	1.94893	Present	g60.t1	99.484	CPAR2_100610	MBH
CPAR2_100620	1734	cpar_Chr_1	107265	109564	1.93984	Present	g61.t1	99.827	CPAR2_100620	MBH	1.97867	Present	g61.t1	99.827	CPAR2_100620	MBH
CPAR2_100630	705	cpar_Chr_1	109760	110581	1.83788	Present	g62.t1	99.574	CPAR2_100630	MBH	1.86192	Present	g62.t1	99.574	CPAR2_100630	MBH
CPAR2_100640	279	cpar_Chr_1	110830	111700	2.12683	Present	g63.t1	100	CPAR2_100640	MBH	1.93239	Present	g63.t1	100	CPAR2_100640	MBH
CPAR2_100650	2679	cpar_Chr_1	111833	115102	2.02763	Present	g64.t1	99.723	CPAR2_100650	MBH	2.11363	Present	g64.t1	99.723	CPAR2_100650	MBH
CPAR2_100660	1356	cpar_Chr_1	115662	117324	2.18795	Present	g65.t1	99.926	CPAR2_100660	MBH	2.12481	Present	g65.t1	99.926	CPAR2_100660	MBH
CPAR2_100670	3660	cpar_Chr_1	117903	122000	1.95553	Present	g66.t1	98.994	CPAR2_100670	MBH	2.01336	Present	g66.t1	98.994	CPAR2_100670	MBH
CPAR2_100680	1209	cpar_Chr_1	121922	123454	1.91708	Present	g67.t1	99.917	CPAR2_100680	MBH	1.85678	Present	g67.t1	99.917	CPAR2_100680	MBH
CPAR2_100690	951	cpar_Chr_1	123584	124655	2.23368	Present	g68.t1	99.895	CPAR2_100690	MBH	1.86166	Present	g68.t1	99.895	CPAR2_100690	MBH
CPAR2_100700	4902	cpar_Chr_1	124641	130143	2.00582	Present	g69.t1	99.837	CPAR2_100700	MBH	2.03863	Present	g69.t1	99.837	CPAR2_100700	MBH
CPAR2_100710	1317	cpar_Chr_1	131954	133526	1.74265	Present	g70.t1	100	CPAR2_100710	MBH	1.88925	Present	g70.t1	100	CPAR2_100710	MBH
CPAR2_100720	1242	cpar_Chr_1	133574	134838	2.04334	Present	g71.t1	99.919	CPAR2_100720	MBH	2.01264	Present	g71.t1	99.919	CPAR2_100720	MBH
CPAR2_100730	1296	cpar_Chr_1	134924	136242	1.98236	Present	g72.t1	99.769	CPAR2_100730	MBH	1.95543	Present	g72.t1	99.769	CPAR2_100730	MBH
CPAR2_100740	945	cpar_Chr_1	136269	138021	1.82822	Present	g73.t1	99.471	CPAR2_100740	MBH	1.82709	Present	g73.t1	99.471	CPAR2_100740	MBH
CPAR2_100750	1098	cpar_Chr_1	138277	139482	2.12914	Present	g74.t1	100	CPAR2_100750	MBH	2.03882	Present	g74.t1	100	CPAR2_100750	MBH
CPAR2_100760	789	cpar_Chr_1	140010	141141	1.94876	Present	g75.t1	99.62	CPAR2_100760	MBH	2.13555	Present	g75.t1	99.747	CPAR2_100760	MBH
CPAR2_100770	102	cpar_Chr_1	141613	141882	1.78538	Present	NA	NA	NA	no_hit	2.32974	Present	NA	NA	NA	no_hit
CPAR2_100780	102	cpar_Chr_1	142130	142464	1.96361	Present	NA	NA	NA	no_hit	1.79607	Present	NA	NA	NA	no_hit
CPAR2_100790	813	cpar_Chr_1	142855	143881	1.89818	Present	g76.t1	100	CPAR2_100790	MBH	1.97577	Present	g76.t1	100	CPAR2_100790	MBH
CPAR2_100800	1284	cpar_Chr_1	143885	145863	2.0135	Present	g77.t1	99.377	CPAR2_100800	MBH	2.06275	Present	g77.t1	99.377	CPAR2_100800	MBH
CPAR2_100810	3504	cpar_Chr_1	145964	149645	1.96756	Present	g78.t1	99.743	CPAR2_100810	MBH	1.8952	Present	g78.t1	99.743	CPAR2_100810	MBH
CPAR2_100820	951	cpar_Chr_1	150383	151568	2.00063	Present	g79.t1	99.79	CPAR2_100820	MBH	2.0256	Present	g79.t1	99.79	CPAR2_100820	MBH
CPAR2_100830	717	cpar_Chr_1	151832	152626	1.85281	Present	g80.t1	99.721	CPAR2_100830	MBH	1.94628	Present	g80.t1	99.582	CPAR2_100830	MBH
CPAR2_100840	777	cpar_Chr_1	153506	154282	2.62428	Present	g93.t1	99.485	CPAR2_100840	MBH	2.61303	Present	g81.t1	99.743	CPAR2_100840	MBH
CPAR2_100850	858	cpar_Chr_1	154650	155591	2.23242	Present	g82.t1	99.534	CPAR2_100930	hit	2.20008	Present	g82.t1	99.534	CPAR2_100930	hit
CPAR2_100850.1	552						g83.t1	98.739	HYPOTHETICAL_000004	hit			g83.t1	98.739	HYPOTHETICAL_000004	hit
CPAR2_100860	659	cpar_Chr_1	156181	157694	1.91398	Present	g84.t1	95.226	CPAR2_100860	MBH	2.22497	Present	g84.t1	97.61	CPAR2_100860	MBH
CPAR2_100870	957	cpar_Chr_1	160171	161438	2.07698	Present	g85.t1	99.687	CPAR2_100870	MBH	1.95307	Present	g85.t1	99.687	CPAR2_100870	MBH
CPAR2_100880	1641	cpar_Chr_1	161755	163582	1.90999	Present	g86.t1	99.33	CPAR2_100880	MBH	2.04853	Present	g86.t1	99.33	CPAR2_100880	MBH
CPAR2_100890	1065	cpar_Chr_1	163713	164922	1.89313	Present	g87.t1	99.437	CPAR2_100890	MBH	1.87647	Present	g87.t1	99.437	CPAR2_100890	MBH
CPAR2_100900	942	cpar_Chr_1	164938	166175	2.29135	Present	g88.t1	99.045	CPAR2_100900	MBH	1.92354	Present	g88.t1	99.045	CPAR2_100900	MBH
CPAR2_100900.1	264						g89.t1	99.237	CPAR2_100900.1	MBH			g89.t1	99.237	CPAR2_100900.1	MBH
CPAR2_100910	903	cpar_Chr_1	166176	167466	1.83074	Present	g90.t1	99.003	CPAR2_100910	MBH	2.12448	Present	g90.t1	99.003	CPAR2_100910	MBH
CPAR2_100920	840	cpar_Chr_1	167487	168370	2.09118	Present	g91.t1	99.643	CPAR2_100920	MBH	2.06103	Present	g91.t1	99.643	CPAR2_100920	MBH
CPAR2_100930	858	cpar_Chr_1	168375	169368	2.00231	Present	g82.t1	99.534	CPAR2_100930	MBH	2.06495	Present	g82.t1	99.534	CPAR2_100930	MBH
CPAR2_100940	906	cpar_Chr_1	169736	170641	1.90941	Present	g93.t1	99.228	CPAR2_100840	hit	1.75194	Present	g81.t1	99.485	CPAR2_100840	hit
CPAR2_100950	480	cpar_Chr_1	171357	171836	1.89221	Present	g94.t1	99.167	CPAR2_100950	MBH	2.36425	Present	NA	NA	NA	no_hit
CPAR2_100960	885	cpar_Chr_1	172532	173854	2.04032	Present	g95.t1	99.661	CPAR2_100960	MBH	2.11351	Present	g94.t1	99.661	CPAR2_100960	MBH
CPAR2_100970	909	cpar_Chr_1	173992	175201	1.83683	Present	g96.t1	99.89	CPAR2_100970	MBH	2.06353	Present	g95.t1	99.89	CPAR2_100970	MBH
CPAR2_100980	1755	cpar_Chr_1	175298	177140	1.87197	Present	g97.t1	99.772	CPAR2_100980	MBH	1.67821	Present	g96.t1	99.772	CPAR2_100980	MBH
CPAR2_100990	1452	cpar_Chr_1	177561	179150	2.15133	Present	g98.t1	99.931	CPAR2_100990	MBH	2.01003	Present	g97.t1	99.931	CPAR2_100990	MBH
CPAR2_101000	1473	cpar_Chr_1	179715	181208	2.02458	Present	g99.t1	99.123	CPAR2_101000	MBH	1.9759	Present	g98.t1	99.123	CPAR2_101000	MBH
CPAR2_101010	2928	cpar_Chr_1	181839	185027	1.99126	Present	g100.t1	99.624	CPAR2_101010	MBH	2.03738	Present	g99.t1	99.624	CPAR2_101010	MBH
CPAR2_101020	1350	cpar_Chr_1	185414	187096	1.95824	Present	g101.t1	99.704	CPAR2_101020	MBH	1.9376	Present	g100.t1	99.704	CPAR2_101020	MBH
CPAR2_101030	1209	cpar_Chr_1	187073	188472	1.72701	Present	g102.t1	99.752	CPAR2_101030	MBH	2.14502	Present	g101.t1	99.752	CPAR2_101030	MBH
CPAR2_101040	423	cpar_Chr_1	189134	190333	2.08678	Present	g103.t1	100	CPAR2_101040	MBH	2.15339	Present	g102.t1	100	CPAR2_101040	MBH
CPAR2_101050	609	cpar_Chr_1	190726	192263	2.11285	Present	g104.t1	99.343	CPAR2_101050	MBH	2.03904	Present	g103.t1	99.343	CPAR2_101050	MBH
CPAR2_101060	3120	cpar_Chr_1	192362	196048	2.17841	Present	g105.t1	99.136	CPAR2_101060	MBH	2.18642	Present	g104.t1	98.569	CPAR2_101060	MBH
CPAR2_101070	2991	cpar_Chr_1	199860	203106	2.12144	Present	g106.t1	99.632	CPAR2_101070	MBH	2.1179	Present	g105.t1	99.632	CPAR2_101070	MBH
CPAR2_101080	1836	cpar_Chr_1	203129	205224	2.00207	Present	g107.t1	96.645	CPAR2_101080	MBH	2.13961	Present	g106.t1	96.645	CPAR2_101080	MBH
CPAR2_101090	738	cpar_Chr_1	205327	206087	2.24168	Present	g108.t1	99.458	CPAR2_101090	MBH	2.31827	Present	g107.t1	99.458	CPAR2_101090	MBH
CPAR2_101100	1383	cpar_Chr_1	206109	207491	2.06821	Present	g109.t1	99.494	CPAR2_101100	MBH	2.00794	Present	g108.t1	99.494	CPAR2_101100	MBH
CPAR2_101110	897	cpar_Chr_1	207675	208785	2.04288	Present	g110.t1	99.666	CPAR2_101110	MBH	1.82476	Present	g109.t1	99.666	CPAR2_101110	MBH
CPAR2_101120	3846	cpar_Chr_1	210647	215012	2.01935	Present	g111.t1	99.506	CPAR2_101120	MBH	1.91936	Present	g110.t1	99.506	CPAR2_101120	MBH
CPAR2_101130	819	cpar_Chr_1	215242	216060	2.2461	Present	g112.t1	100	CPAR2_101130	MBH	2.28441	Present	g111.t1	100	CPAR2_101130	MBH
CPAR2_101140	1350	cpar_Chr_1	216197	217645	2.3412	Present	g113.t1	99.926	CPAR2_101140	MBH	2.08086	Present	g112.t1	99.926	CPAR2_101140	MBH
CPAR2_101150	2244	cpar_Chr_1	218863	221365	2.0039	Present	g114.t1	99.955	CPAR2_101150	MBH	2.08943	Present	g113.t1	99.955	CPAR2_101150	MBH
CPAR2_101160	831	cpar_Chr_1	221422	222307	1.98354	Present	g115.t1	99.759	CPAR2_101160	MBH	2.02024	Present	g114.t1	99.759	CPAR2_101160	MBH
CPAR2_101170	234	cpar_Chr_1	222558	223688	1.95314	Present	g116.t1	99.573	CPAR2_101170	MBH	1.89163	Present	g115.t1	99.573	CPAR2_101170	MBH
CPAR2_101180	1461	cpar_Chr_1	226156	228254	1.72852	Present	g117.t1	99.795	CPAR2_101180	MBH	2.11308	Present	g116.t1	99.795	CPAR2_101180	MBH
CPAR2_101190	2388	cpar_Chr_1	228292	230679	1.99519	Present	g118.t1	99.539	CPAR2_101190	MBH	2.09719	Present	g117.t1	99.539	CPAR2_101190	MBH
CPAR2_101200	1662	cpar_Chr_1	230837	232542	2.06102	Present	g119.t1	99.639	CPAR2_101200	MBH	2.09629	Present	g118.t1	99.639	CPAR2_101200	MBH
CPAR2_101210	288	cpar_Chr_1	232916	233392	2.09943	Present	g120.t1	100	CPAR2_101210	MBH	1.90644	Present	g119.t1	100	CPAR2_101210	MBH
CPAR2_101220	2787	cpar_Chr_1	233306	236255	1.91423	Present	g121.t1	98.16	CPAR2_101220	MBH	1.8547	Present	g120.t1	98.16	CPAR2_101220	MBH
CPAR2_101230	1527	cpar_Chr_1	237332	239003	2.06787	Present	g122.t1	99.411	CPAR2_101230	MBH	2.00779	Present	g121.t1	99.411	CPAR2_101230	MBH
CPAR2_101240	3291	cpar_Chr_1	239119	242557	1.88164	Present	g123.t1	99.332	CPAR2_101240	MBH	1.85876	Present	g122.t1	99.332	CPAR2_101240	MBH
CPAR2_101250	2139	cpar_Chr_1	242486	245059	1.95924	Present	g124.t1	99.533	CPAR2_101250	MBH	2.03695	Present	g123.t1	99.533	CPAR2_101250	MBH
CPAR2_101260	2640	cpar_Chr_1	245332	248069	1.81143	Present	g125.t1	99.583	CPAR2_101260	MBH	1.98476	Present	g124.t1	99.583	CPAR2_101260	MBH
CPAR2_101270	3378	cpar_Chr_1	249616	254451	1.91799	Present	g126.t1	98.493	CPAR2_101270	MBH	1.99384	Present	g126.t1	98.493	CPAR2_101270	MBH
CPAR2_101280	1008	cpar_Chr_1	255242	257179	2.05043	Present	g127.t1	99.702	CPAR2_101280	MBH	2.05201	Present	g127.t1	99.702	CPAR2_101280	MBH
CPAR2_101290	1116	cpar_Chr_1	257182	258557	2.05507	Present	g128.t1	99.821	CPAR2_101290	MBH	2.0071	Present	g128.t1	99.821	CPAR2_101290	MBH
CPAR2_101300	918	cpar_Chr_1	258680	259884	2.17655	Present	g129.t1	99.673	CPAR2_101300	MBH	2.08181	Present	g129.t1	99.673	CPAR2_101300	MBH
CPAR2_101310	1122	cpar_Chr_1	260415	261706	1.99142	Present	g130.t1	99.733	CPAR2_101310	MBH	2.17508	Present	g130.t1	99.733	CPAR2_101310	MBH
CPAR2_101320	2673	cpar_Chr_1	261650	264568	2.02083	Present	g131.t1	99.701	CPAR2_101320	MBH	2.08902	Present	g131.t1	99.701	CPAR2_101320	MBH
CPAR2_101330	900	cpar_Chr_1	264524	265648	2.15672	Present	g132.t1	99.556	CPAR2_101330	MBH	2.00888	Present	g132.t1	99.556	CPAR2_101330	MBH
CPAR2_101340	2109	cpar_Chr_1	268214	271031	2.09004	Present	g133.t1	99.457	CPAR2_101340	MBH	2.04267	Present	g133.t1	99.457	CPAR2_101340	MBH
CPAR2_101350	954	cpar_Chr_1	271296	272539	1.96643	Present	g134.t1	99.686	CPAR2_101350	MBH	1.97301	Present	g134.t1	99.686	CPAR2_101350	MBH
CPAR2_101360	1197	cpar_Chr_1	272581	273901	1.82557	Present	g135.t1	99.081	CPAR2_101360	MBH	2.15808	Present	g135.t1	99.081	CPAR2_101360	MBH
CPAR2_101370	2100	cpar_Chr_1	275006	277446	2.11808	Present	g136.t1	99.667	CPAR2_101370	MBH	1.94504	Present	g136.t1	99.667	CPAR2_101370	MBH
CPAR2_101380	2076	cpar_Chr_1	278317	280453	1.99638	Present	g137.t1	99.663	CPAR2_101380	MBH	2.13708	Present	g137.t1	99.663	CPAR2_101380	MBH
CPAR2_101390	456	cpar_Chr_1	280682	281523	2.24818	Present	g138.t1	99.781	CPAR2_101390	MBH	2.17326	Present	g138.t1	99.781	CPAR2_101390	MBH
CPAR2_101400	1344	cpar_Chr_1	282733	284143	2.05347	Present	g139.t1	99.777	CPAR2_101400	MBH	2.1715	Present	g139.t1	99.777	CPAR2_101400	MBH
CPAR2_101410	1329	cpar_Chr_1	284226	285702	2.03141	Present	g140.t1	99.774	CPAR2_101410	MBH	1.79158	Present	g140.t1	99.774	CPAR2_101410	MBH
CPAR2_101420	1434	cpar_Chr_1	285774	287367	2.14743	Present	g141.t1	99.303	CPAR2_101420	MBH	2.09669	Present	g141.t1	99.303	CPAR2_101420	MBH
CPAR2_101430	1737	cpar_Chr_1	287372	289581	1.8013	Present	g142.t1	99.655	CPAR2_101430	MBH	1.92201	Present	g142.t1	99.655	CPAR2_101430	MBH
CPAR2_101440	5784	cpar_Chr_1	290918	296737	2.08605	Present	g143.t1	99.672	CPAR2_101440	MBH	1.96069	Present	g143.t1	99.672	CPAR2_101440	MBH
CPAR2_101450	699	cpar_Chr_1	296769	297494	1.97426	Present	g144.t1	99.857	CPAR2_101450	MBH	1.91912	Present	g144.t1	99.857	CPAR2_101450	MBH
CPAR2_101460	1107	cpar_Chr_1	297553	298839	1.97434	Present	g145.t1	99.819	CPAR2_101460	MBH	2.01776	Present	g145.t1	99.819	CPAR2_101460	MBH
CPAR2_101470	1002	cpar_Chr_1	298811	300000	1.87102	Present	g146.t1	99.501	CPAR2_101470	MBH	2.0675	Present	g146.t1	99.501	CPAR2_101470	MBH
CPAR2_101480	1776	cpar_Chr_1	301847	303913	2.07057	Present	g147.t1	99.831	CPAR2_101480	MBH	2.03889	Present	g147.t1	99.831	CPAR2_101480	MBH
CPAR2_101490	765	cpar_Chr_1	303953	304717	2.4167	Present	g148.t1	99.216	CPAR2_101490	MBH	1.95154	Present	g148.t1	99.216	CPAR2_101490	MBH
CPAR2_101500	738	cpar_Chr_1	304991	305728	2.11174	Present	g149.t1	99.864	CPAR2_101500	MBH	2.04518	Present	g149.t1	99.864	CPAR2_101500	MBH
CPAR2_101510	2454	cpar_Chr_1	306002	308809	2.08372	Present	g150.t1	99.513	CPAR2_101510	MBH	1.94135	Present	g150.t1	99.513	CPAR2_101510	MBH
CPAR2_101520	2292	cpar_Chr_1	311975	314701	2.1694	Present	g151.t1	99.695	CPAR2_101520	MBH	2.07473	Present	g151.t1	99.695	CPAR2_101520	MBH
CPAR2_101530	3036	cpar_Chr_1	315037	318298	2.27197	Present	g152.t1	99.671	CPAR2_101530	MBH	2.12166	Present	g152.t1	99.671	CPAR2_101530	MBH
CPAR2_101540	744	cpar_Chr_1	318258	319314	2.02659	Present	g153.t1	98.052	CPAR2_101540	MBH	1.99441	Present	g153.t1	98.052	CPAR2_101540	MBH
CPAR2_101550	2418	cpar_Chr_1	321634	324301	2.14196	Present	g154.t1	99.338	CPAR2_101550	MBH	2.14103	Present	g154.t1	99.338	CPAR2_101550	MBH
CPAR2_101560	4980	cpar_Chr_1	324196	329375	1.95304	Present	g155.t1	99.659	CPAR2_101560	MBH	1.97471	Present	g155.t1	99.659	CPAR2_101560	MBH
CPAR2_101570	1383	cpar_Chr_1	329499	331166	2.28552	Present	g156.t1	99.566	CPAR2_101570	MBH	1.9733	Present	g156.t1	99.566	CPAR2_101570	MBH
CPAR2_101580	999	cpar_Chr_1	331187	332320	1.94082	Present	g157.t1	99.6	CPAR2_101580	MBH	2.04983	Present	g157.t1	99.6	CPAR2_101580	MBH
CPAR2_101590	1056	cpar_Chr_1	332460	333659	2.02213	Present	g158.t1	100	CPAR2_101590	MBH	2.03822	Present	g158.t1	99.905	CPAR2_101590	MBH
CPAR2_101600	2256	cpar_Chr_1	333728	336100	2.02307	Present	g159.t1	99.291	CPAR2_101600	MBH	2.07214	Present	g159.t1	99.291	CPAR2_101600	MBH
CPAR2_101610	1587	cpar_Chr_1	338650	340546	2.09158	Present	g160.t1	98.425	CPAR2_101610	MBH	1.94451	Present	g160.t1	98.425	CPAR2_101610	MBH
CPAR2_101620	1563	cpar_Chr_1	343324	345722	2.20269	Present	g161.t1	99.808	CPAR2_101620	MBH	2.18064	Present	g161.t1	99.808	CPAR2_101620	MBH
CPAR2_101630	765	cpar_Chr_1	345509	346800	2.15887	Present	g162.t1	99.869	CPAR2_101630	MBH	2.23147	Present	g162.t1	99.869	CPAR2_101630	MBH
CPAR2_101640	2502	cpar_Chr_1	349464	351995	1.3855	Low_coverage	g163.t2	98.241	CPAR2_101640	MBH	1.26056	Low_coverage	g3952.t1	98.201	CPAR2_101640	MBH
CPAR2_101650	1224	cpar_Chr_1	353591	354814	2.08887	Present	g164.t1	99.755	CPAR2_101650	MBH	2.21381	Present	g164.t1	99.755	CPAR2_101650	MBH
CPAR2_101660	1053	cpar_Chr_1	354818	356018	1.93702	Present	g165.t1	99.715	CPAR2_101660	MBH	1.8527	Present	g165.t1	99.715	CPAR2_101660	MBH
CPAR2_101670	384	cpar_Chr_1	356345	357186	1.76148	Present	g166.t1	100	CPAR2_101670	MBH	1.97179	Present	g166.t1	100	CPAR2_101670	MBH
CPAR2_101680	1194	cpar_Chr_1	360488	361681	1.93528	Present	g167.t1	99.665	CPAR2_101680	MBH	1.71512	Present	g167.t1	99.665	CPAR2_101680	MBH
CPAR2_101690	2475	cpar_Chr_1	368884	371663	2.11366	Present	g168.t1	99.838	CPAR2_101690	MBH	2.14738	Present	g168.t1	99.838	CPAR2_101690	MBH
CPAR2_101700	1602	cpar_Chr_1	372332	374031	2.11371	Present	g169.t1	99.875	CPAR2_101700	MBH	2.17212	Present	g169.t1	99.875	CPAR2_101700	MBH
CPAR2_101710	2094	cpar_Chr_1	377562	379926	2.10832	Present	g170.t1	99.666	CPAR2_101710	MBH	1.95355	Present	g170.t1	99.666	CPAR2_101710	MBH
CPAR2_101720	1602	cpar_Chr_1	379952	381553	2.12289	Present	g171.t1	99.625	CPAR2_101720	MBH	1.97364	Present	g171.t1	99.625	CPAR2_101720	MBH
CPAR2_101730	2862	cpar_Chr_1	381773	384680	2.10034	Present	g172.t1	99.79	CPAR2_101730	MBH	2.07329	Present	g172.t1	99.79	CPAR2_101730	MBH
CPAR2_101740	1659	cpar_Chr_1	384820	387066	2.04166	Present	g173.t1	99.94	CPAR2_101740	MBH	1.83917	Present	g173.t1	99.94	CPAR2_101740	MBH
CPAR2_101750	543	cpar_Chr_1	389359	389901	2.21464	Present	g174.t1	99.263	CPAR2_101750	MBH	2.16203	Present	g174.t1	99.263	CPAR2_101750	MBH
CPAR2_101760	1812	cpar_Chr_1	392203	394359	2.10824	Present	g175.t1	99.89	CPAR2_101760	MBH	2.02081	Present	g175.t1	99.89	CPAR2_101760	MBH
CPAR2_101770	2541	cpar_Chr_1	394186	397138	2.1739	Present	g176.t1	99.764	CPAR2_101770	MBH	2.1203	Present	g176.t1	99.764	CPAR2_101770	MBH
CPAR2_101780	2085	cpar_Chr_1	398925	401009	2.43963	Present	g177.t1	97.81	CPAR2_600920	hit	2.28718	Present	g177.t2	97.762	CPAR2_600920	hit
CPAR2_101790	2541	cpar_Chr_1	401753	404695	2.07603	Present	g178.t1	99.606	CPAR2_101790	MBH	2.03958	Present	g178.t1	99.606	CPAR2_101790	MBH
CPAR2_101800	2226	cpar_Chr_1	405520	407886	2.04997	Present	g179.t1	99.865	CPAR2_101800	MBH	2.02388	Present	g179.t1	99.865	CPAR2_101800	MBH
CPAR2_101810	885	cpar_Chr_1	408042	409283	2.10926	Present	g180.t1	99.661	CPAR2_101810	MBH	2.16981	Present	g180.t1	99.661	CPAR2_101810	MBH
CPAR2_101820	447	cpar_Chr_1	409310	409810	2.0261	Present	g181.t1	100	CPAR2_101820	MBH	2.50638	Present	g181.t1	100	CPAR2_101820	MBH
CPAR2_101830	1575	cpar_Chr_1	409967	411841	2.14217	Present	g182.t1	99.937	CPAR2_101830	MBH	2.23168	Present	g182.t1	99.937	CPAR2_101830	MBH
CPAR2_101840	387	cpar_Chr_1	411620	412599	2.00389	Present	g183.t1	99.483	CPAR2_101840	MBH	2.39287	Present	g183.t1	99.483	CPAR2_101840	MBH
CPAR2_101850	1458	cpar_Chr_1	413176	415032	2.11383	Present	g184.t1	99.657	CPAR2_101850	MBH	2.13549	Present	g184.t1	99.657	CPAR2_101850	MBH
CPAR2_101860	1731	cpar_Chr_1	416894	419166	2.00333	Present	g185.t1	99.769	CPAR2_101860	MBH	2.13623	Present	g185.t1	99.769	CPAR2_101860	MBH
CPAR2_101870	2121	cpar_Chr_1	419669	422485	2.04375	Present	g186.t1	99.481	CPAR2_101870	MBH	1.98384	Present	g186.t1	99.481	CPAR2_101870	MBH
CPAR2_101880	825	cpar_Chr_1	422507	423816	1.7812	Present	g187.t1	99.879	CPAR2_101880	MBH	1.86141	Present	g187.t1	99.879	CPAR2_101880	MBH
CPAR2_101890	1161	cpar_Chr_1	425734	426894	1.76723	Present	g2872.t1	98.462	CPAR2_101890	MBH	1.9114	Present	g2878.t1	98.462	CPAR2_101890	MBH
CPAR2_101900	2499	cpar_Chr_1	428210	430835	1.85083	Present	g189.t1	99.4	CPAR2_101900	MBH	1.89938	Present	g189.t1	99.4	CPAR2_101900	MBH
CPAR2_101910	1623	cpar_Chr_1	430809	432566	1.93176	Present	g190.t1	99.261	CPAR2_101910	MBH	2.15182	Present	g190.t1	99.261	CPAR2_101910	MBH
CPAR2_101920	741	cpar_Chr_1	432875	433918	2.19403	Present	g191.t1	99.46	CPAR2_101920	MBH	2.16483	Present	g191.t1	99.46	CPAR2_101920	MBH
CPAR2_101930	948	cpar_Chr_1	434234	435605	1.97708	Present	g192.t1	99.684	CPAR2_101930	MBH	1.94271	Present	g192.t1	99.684	CPAR2_101930	MBH
CPAR2_101940	7500	cpar_Chr_1	435672	443222	1.92705	Present	g193.t1	99.64	CPAR2_101940	MBH	1.92931	Present	g193.t3	99.634	CPAR2_101940	MBH
CPAR2_101950	1407	cpar_Chr_1	443390	445160	1.99898	Present	g194.t1	99.787	CPAR2_101950	MBH	2.11748	Present	g194.t1	99.787	CPAR2_101950	MBH
CPAR2_101960	1626	cpar_Chr_1	445072	447206	1.97269	Present	g195.t2	99.692	CPAR2_101960	MBH	1.96091	Present	g195.t2	99.692	CPAR2_101960	MBH
CPAR2_101970	897	cpar_Chr_1	448378	450062	2.08601	Present	g196.t1	99.889	CPAR2_101970	MBH	2.11877	Present	g196.t1	99.889	CPAR2_101970	MBH
CPAR2_101980	1104	cpar_Chr_1	450024	451207	1.961	Present	g197.t1	100	CPAR2_101980	MBH	2.34344	Present	g197.t1	100	CPAR2_101980	MBH
CPAR2_101990	348	cpar_Chr_1	451404	451845	2.05673	Present	g198.t1	99.713	CPAR2_101990	MBH	2.10764	Present	g198.t1	99.713	CPAR2_101990	MBH
CPAR2_102000	3969	cpar_Chr_1	452776	457749	2.00142	Present	g199.t1	99.5	CPAR2_102000	MBH	1.89647	Present	g199.t1	99.473	CPAR2_102000	MBH
CPAR2_102010	1074	cpar_Chr_1	460260	461522	2.16912	Present	g200.t1	97.366	CPAR2_102010	MBH	1.84182	Present	g200.t1	97.366	CPAR2_102010	MBH
CPAR2_102020	798	cpar_Chr_1	461958	463376	1.9488	Present	g201.t1	100	CPAR2_102020	MBH	1.74226	Present	g201.t1	100	CPAR2_102020	MBH
CPAR2_102030	1149	cpar_Chr_1	464558	466168	1.92964	Present	g202.t1	100	CPAR2_102030	MBH	1.92736	Present	g202.t1	100	CPAR2_102030	MBH
CPAR2_102040	861	cpar_Chr_1	466170	467872	2.0721	Present	g203.t1	99.884	CPAR2_102040	MBH	1.97682	Present	g203.t1	99.884	CPAR2_102040	MBH
CPAR2_102050	1605	cpar_Chr_1	468234	470162	1.915	Present	g204.t1	98.505	CPAR2_102050	MBH	2.15764	Present	g204.t1	98.505	CPAR2_102050	MBH
CPAR2_102060	3186	cpar_Chr_1	470080	473395	2.1535	Present	g205.t1	98.905	CPAR2_102060	MBH	2.08217	Present	g205.t1	98.951	CPAR2_102060	MBH
CPAR2_102070	762	cpar_Chr_1	476564	477739	2.00468	Present	g206.t1	97.933	CPAR2_102070	MBH	1.70126	Present	g206.t1	97.933	CPAR2_102070	MBH
CPAR2_102080	1731	cpar_Chr_1	477753	479582	1.92223	Present	g207.t1	99.884	CPAR2_102080	MBH	1.92127	Present	g207.t1	99.884	CPAR2_102080	MBH
CPAR2_102090	1758	cpar_Chr_1	479765	481607	1.96736	Present	g208.t1	99.488	CPAR2_102090	MBH	1.99455	Present	g208.t1	99.488	CPAR2_102090	MBH
CPAR2_102100	1545	cpar_Chr_1	481825	484163	2.04429	Present	g209.t1	99.612	CPAR2_102100	MBH	1.90555	Present	g209.t1	99.612	CPAR2_102100	MBH
CPAR2_102110	3657	cpar_Chr_1	484278	487989	1.92861	Present	g210.t1	99.754	CPAR2_102110	MBH	1.92697	Present	g210.t1	99.754	CPAR2_102110	MBH
CPAR2_102120	201	cpar_Chr_1	488486	488981	2.01138	Present	g211.t1	99.502	CPAR2_102120	MBH	2.16214	Present	g211.t1	99.502	CPAR2_102120	MBH
CPAR2_102130	216	cpar_Chr_1	489654	490469	2.05149	Present	NA	NA	NA	no_hit	2.31447	Present	NA	NA	NA	no_hit
CPAR2_102140	777	cpar_Chr_1	490448	491343	1.95252	Present	g212.t1	99.228	CPAR2_102140	MBH	2.1678	Present	g212.t1	99.228	CPAR2_102140	MBH
CPAR2_102150	381	cpar_Chr_1	491496	492163	2.05713	Present	g213.t1	98.95	CPAR2_102150	MBH	2.05162	Present	g213.t1	98.95	CPAR2_102150	MBH
CPAR2_102160	1377	cpar_Chr_1	492374	494000	1.94697	Present	g214.t1	99.855	CPAR2_102160	MBH	2.00827	Present	g214.t1	99.855	CPAR2_102160	MBH
CPAR2_102170	591	cpar_Chr_1	495825	496936	1.94212	Present	g215.t1	97.97	CPAR2_102170	MBH	2.04383	Present	g215.t1	97.97	CPAR2_102170	MBH
CPAR2_102180	1383	cpar_Chr_1	497136	498671	1.96904	Present	g216.t1	99.494	CPAR2_102180	MBH	1.89893	Present	g216.t1	99.494	CPAR2_102180	MBH
CPAR2_102190	3450	cpar_Chr_1	498800	502407	2.01472	Present	g217.t1	99.217	CPAR2_102190	MBH	2.01779	Present	g217.t1	99.188	CPAR2_102190	MBH
CPAR2_102200	1452	cpar_Chr_1	502464	504005	2.03083	Present	g218.t2	99.725	CPAR2_102200	MBH	1.98031	Present	g218.t2	99.725	CPAR2_102200	MBH
CPAR2_102210	1317	cpar_Chr_1	505737	507495	1.69646	Present	g219.t1	99.468	CPAR2_102210	MBH	1.78365	Present	g219.t1	99.468	CPAR2_102210	MBH
CPAR2_102220	2472	cpar_Chr_1	508880	512067	1.99744	Present	g220.t1	99.879	CPAR2_102220	MBH	1.90963	Present	g220.t1	99.879	CPAR2_102220	MBH
CPAR2_102230	1758	cpar_Chr_1	512062	514076	1.97015	Present	g221.t1	99.488	CPAR2_102230	MBH	1.91695	Present	g221.t1	99.431	CPAR2_102230	MBH
CPAR2_102240	3624	cpar_Chr_1	514011	517849	1.88645	Present	g222.t1	99.669	CPAR2_102240	MBH	1.84749	Present	g222.t1	99.669	CPAR2_102240	MBH
CPAR2_102250	3609	cpar_Chr_1	517878	521786	1.96698	Present	g223.t1	99.695	CPAR2_102250	MBH	2.11177	Present	g223.t1	99.695	CPAR2_102250	MBH
CPAR2_102260	468	cpar_Chr_1	522489	523128	1.88834	Present	g224.t1	99.786	CPAR2_102260	MBH	2.11212	Present	g224.t1	99.786	CPAR2_102260	MBH
CPAR2_102270	2790	cpar_Chr_1	523444	526638	1.93702	Present	g225.t1	99.749	CPAR2_102270	MBH	1.95181	Present	g225.t1	99.749	CPAR2_102270	MBH
CPAR2_102280	1275	cpar_Chr_1	527942	529609	2.07221	Present	g226.t1	99.765	CPAR2_102280	MBH	1.9735	Present	g226.t1	99.765	CPAR2_102280	MBH
CPAR2_102290	1386	cpar_Chr_1	530264	531769	2.05381	Present	g227.t1	99.856	CPAR2_102290	MBH	2.20387	Present	g227.t1	99.856	CPAR2_102290	MBH
CPAR2_102300	1380	cpar_Chr_1	531948	533403	1.94561	Present	g228.t1	99.493	CPAR2_102300	MBH	1.66543	Present	g228.t1	99.493	CPAR2_102300	MBH
CPAR2_102310	2211	cpar_Chr_1	533415	535784	1.95693	Present	g229.t2	99.683	CPAR2_102310	MBH	1.80142	Present	g229.t2	99.683	CPAR2_102310	MBH
CPAR2_102320	2262	cpar_Chr_1	535844	538339	2.12518	Present	g230.t1	99.779	CPAR2_102320	MBH	2.1312	Present	g230.t1	99.779	CPAR2_102320	MBH
CPAR2_102330	2583	cpar_Chr_1	538763	541788	1.97036	Present	g231.t1	99.535	CPAR2_102330	MBH	2.02022	Present	g231.t1	99.574	CPAR2_102330	MBH
CPAR2_102340	381	cpar_Chr_1	542444	543295	2.17271	Present	g232.t1	100	CPAR2_102340	MBH	2.11339	Present	g232.t1	100	CPAR2_102340	MBH
CPAR2_102350	3165	cpar_Chr_1	543084	546686	2.0296	Present	g233.t1	97.722	CPAR2_102350	MBH	2.08965	Present	g233.t1	98.76	CPAR2_102350	MBH
CPAR2_102360	444	cpar_Chr_1	546860	547747	2.19761	Present	g236.t1	99.775	CPAR2_102360	MBH	2.08105	Present	g236.t1	99.775	CPAR2_102360	MBH
CPAR2_102370	1179	cpar_Chr_1	547821	549365	1.91456	Present	g237.t1	100	CPAR2_102370	MBH	2.05884	Present	g237.t1	100	CPAR2_102370	MBH
CPAR2_102380	483	cpar_Chr_1	549380	550977	2.10007	Present	NA	NA	NA	no_hit	2.12181	Present	NA	NA	NA	no_hit
CPAR2_102390	687	cpar_Chr_1	550859	552203	2.23281	Present	g238.t1	100	CPAR2_102390	MBH	2.07486	Present	g238.t1	100	CPAR2_102390	MBH
CPAR2_102400	1734	cpar_Chr_1	554181	555992	2.10198	Present	g239.t1	99.827	CPAR2_102400	MBH	2.08653	Present	g239.t1	99.827	CPAR2_102400	MBH
CPAR2_102410	1206	cpar_Chr_1	556339	557544	2.00388	Present	g240.t1	99.668	CPAR2_102410	MBH	1.86022	Present	g240.t1	99.668	CPAR2_102410	MBH
CPAR2_102420	1194	cpar_Chr_1	560039	561290	1.92637	Present	g241.t1	100	CPAR2_102420	MBH	2.01496	Present	g241.t1	100	CPAR2_102420	MBH
CPAR2_102430	1647	cpar_Chr_1	561887	563611	1.9676	Present	g242.t1	99.879	CPAR2_102430	MBH	2.08331	Present	g242.t1	99.879	CPAR2_102430	MBH
CPAR2_102440	189	cpar_Chr_1	563659	564548	1.95664	Present	NA	NA	NA	no_hit	1.814	Present	NA	NA	NA	no_hit
CPAR2_102450	423	cpar_Chr_1	565501	566110	2.17079	Present	g243.t1	99.527	CPAR2_102450	MBH	1.63786	Present	g243.t1	99.527	CPAR2_102450	MBH
CPAR2_102460	540	cpar_Chr_1	566134	566758	2.215	Present	g244.t1	100	CPAR2_102460	MBH	1.977	Present	g244.t1	100	CPAR2_102460	MBH
CPAR2_102470	588	cpar_Chr_1	566785	567438	1.93067	Present	g245.t1	99.66	CPAR2_102470	MBH	1.74361	Present	g245.t1	99.66	CPAR2_102470	MBH
CPAR2_102480	1455	cpar_Chr_1	569139	570758	1.97636	Present	g246.t1	99.725	CPAR2_102480	MBH	1.97696	Present	g246.t1	99.725	CPAR2_102480	MBH
CPAR2_102490	129	cpar_Chr_1	571737	572081	1.77503	Present	NA	NA	NA	no_hit	2.2281	Present	NA	NA	NA	no_hit
CPAR2_102500	492	cpar_Chr_1	572349	572925	2.04451	Present	g247.t1	98.374	CPAR2_102500	MBH	2.06285	Present	g247.t1	98.374	CPAR2_102500	MBH
CPAR2_102510	129	cpar_Chr_1	573222	573378	2.02732	Present	NA	NA	NA	no_hit	1.73486	Present	NA	NA	NA	no_hit
CPAR2_102520	129	cpar_Chr_1	574156	574597	1.68808	Present	NA	NA	NA	no_hit	1.90473	Present	NA	NA	NA	no_hit
CPAR2_102530	1386	cpar_Chr_1	574571	576180	1.96353	Present	g248.t1	99.639	CPAR2_102530	MBH	2.05181	Present	g248.t1	99.639	CPAR2_102530	MBH
CPAR2_102540	1587	cpar_Chr_1	576848	578862	2.01927	Present	g249.t1	99.874	CPAR2_102540	MBH	2.20845	Present	g249.t1	99.874	CPAR2_102540	MBH
CPAR2_102550	2163	cpar_Chr_1	579552	581913	2.01843	Present	g250.t1	99.815	CPAR2_102550	MBH	2.12437	Present	g250.t1	99.815	CPAR2_102550	MBH
CPAR2_102560	2163	cpar_Chr_1	583100	585356	1.9293	Present	g251.t1	99.769	CPAR2_102560	MBH	2.06408	Present	g251.t1	99.769	CPAR2_102560	MBH
CPAR2_102570	2160	cpar_Chr_1	586394	588717	1.97246	Present	g252.t1	99.907	CPAR2_102570	MBH	2.00191	Present	g252.t1	99.907	CPAR2_102570	MBH
CPAR2_102580	1218	cpar_Chr_1	588759	590309	2.07503	Present	g253.t1	99.916	CPAR2_102580	MBH	1.92607	Present	g253.t1	99.916	CPAR2_102580	MBH
CPAR2_102590	1836	cpar_Chr_1	594209	596051	2.02625	Present	g255.t1	99.565	CPAR2_102590	MBH	1.85195	Present	g255.t1	99.619	CPAR2_102590	MBH
CPAR2_102600	1722	cpar_Chr_1	597027	598867	1.83616	Present	g256.t1	99.477	CPAR2_102600	MBH	1.87134	Present	g256.t1	99.477	CPAR2_102600	MBH
CPAR2_102610	1794	cpar_Chr_1	599862	601913	1.93392	Present	g257.t1	99.61	CPAR2_102610	MBH	1.9708	Present	g257.t1	99.61	CPAR2_102610	MBH
CPAR2_102620	1152	cpar_Chr_1	603409	604565	2.00731	Present	g258.t1	98.034	CPAR2_102620	MBH	1.95912	Present	g258.t1	98.034	CPAR2_102620	MBH
CPAR2_102630	1851	cpar_Chr_1	604820	607656	1.95082	Present	g259.t1	99.892	CPAR2_102630	MBH	2.02447	Present	g259.t1	99.892	CPAR2_102630	MBH
CPAR2_102640	285	cpar_Chr_1	607823	608491	1.84767	Present	g260.t1	100	CPAR2_102640	MBH	1.99401	Present	g260.t1	100	CPAR2_102640	MBH
CPAR2_102650	2109	cpar_Chr_1	608654	610829	2.01456	Present	g261.t1	99.431	CPAR2_102650	MBH	1.93334	Present	g261.t1	99.431	CPAR2_102650	MBH
CPAR2_102660	237	cpar_Chr_1	610910	611146	2.12599	Present	g262.t1	100	CPAR2_102660	MBH	2.08594	Present	g262.t1	100	CPAR2_102660	MBH
CPAR2_102670	660	cpar_Chr_1	611202	612192	2.11489	Present	g263.t1	99.848	CPAR2_102670	MBH	2.216	Present	g263.t1	99.848	CPAR2_102670	MBH
CPAR2_102680	1395	cpar_Chr_1	612225	613680	2.0453	Present	g264.t1	99.713	CPAR2_102680	MBH	1.84227	Present	g264.t1	99.713	CPAR2_102680	MBH
CPAR2_102690	2817	cpar_Chr_1	613796	616714	2.03499	Present	g265.t1	99.681	CPAR2_102690	MBH	1.90845	Present	g265.t1	99.681	CPAR2_102690	MBH
CPAR2_102700	4539	cpar_Chr_1	617415	622503	2.10215	Present	g266.t1	99.706	CPAR2_102700	MBH	1.96861	Present	g266.t1	99.78	CPAR2_102700	MBH
CPAR2_102705		cpar_Chr_1	623080	623541	2.16235	Present					2.13369	Present
CPAR2_102710	552	cpar_Chr_1	623723	624489	1.80298	Present	g267.t1	100	CPAR2_102710	MBH	2.35952	Present	g267.t1	100	CPAR2_102710	MBH
CPAR2_102720	1095	cpar_Chr_1	624458	625704	1.9581	Present	g268.t1	99.909	CPAR2_102720	MBH	1.94706	Present	g268.t1	99.909	CPAR2_102720	MBH
CPAR2_102730	981	cpar_Chr_1	626123	627352	2.0338	Present	g269.t1	99.694	CPAR2_102730	MBH	2.11312	Present	g269.t1	99.694	CPAR2_102730	MBH
CPAR2_102740	2541	cpar_Chr_1	627486	630263	2.0414	Present	g270.t1	99.843	CPAR2_102740	MBH	1.96835	Present	g270.t1	99.843	CPAR2_102740	MBH
CPAR2_102750	1944	cpar_Chr_1	630523	632807	1.84968	Present	g271.t1	99.743	CPAR2_102750	MBH	1.92076	Present	g271.t1	99.743	CPAR2_102750	MBH
CPAR2_102760	1956	cpar_Chr_1	633002	635145	1.96235	Present	g272.t1	99.796	CPAR2_102760	MBH	1.98798	Present	g272.t1	99.796	CPAR2_102760	MBH
CPAR2_102770	582	cpar_Chr_1	635205	636027	1.85841	Present	g273.t1	99.828	CPAR2_102770	MBH	2.18893	Present	g273.t1	99.828	CPAR2_102770	MBH
CPAR2_102780	1707	cpar_Chr_1	636514	638646	1.88243	Present	g274.t1	99.649	CPAR2_102780	MBH	2.03545	Present	g274.t1	99.707	CPAR2_102780	MBH
CPAR2_102790	1440	cpar_Chr_1	638656	640111	2.13413	Present	g275.t1	99.583	CPAR2_102790	MBH	2.15369	Present	g275.t1	99.583	CPAR2_102790	MBH
CPAR2_102800	3006	cpar_Chr_1	641627	645141	1.93696	Present	g276.t1	99.767	CPAR2_102800	MBH	1.801	Present	g276.t1	99.767	CPAR2_102800	MBH
CPAR2_102810	537	cpar_Chr_1	645307	647231	1.89421	Present	g277.t1	99.628	CPAR2_102810	MBH	1.92021	Present	g277.t1	99.628	CPAR2_102810	MBH
CPAR2_102820	3888	cpar_Chr_1	647483	651929	1.87299	Present	g278.t1	99.82	CPAR2_102820	MBH	2.0453	Present	g278.t1	99.82	CPAR2_102820	MBH
CPAR2_102830	999	cpar_Chr_1	652400	653866	1.91848	Present	g279.t1	99.6	CPAR2_102830	MBH	1.89045	Present	g279.t1	99.6	CPAR2_102830	MBH
CPAR2_102840	576	cpar_Chr_1	654038	655003	2.00181	Present	g280.t1	99.653	CPAR2_102840	MBH	2.05357	Present	g280.t1	99.653	CPAR2_102840	MBH
CPAR2_102850	882	cpar_Chr_1	655139	656198	1.85613	Present	g281.t1	99.32	CPAR2_102850	MBH	1.86876	Present	g281.t1	99.32	CPAR2_102850	MBH
CPAR2_102860	339	cpar_Chr_1	656131	656745	1.6684	Present	g282.t1	100	CPAR2_102860	MBH	2.02712	Present	g282.t1	100	CPAR2_102860	MBH
CPAR2_102870	723	cpar_Chr_1	656877	657704	2.12693	Present	g283.t1	99.723	CPAR2_102870	MBH	1.94124	Present	g283.t1	99.723	CPAR2_102870	MBH
CPAR2_102880	2259	cpar_Chr_1	657751	660356	1.81474	Present	g284.t1	99.734	CPAR2_102880	MBH	1.93094	Present	g284.t1	99.734	CPAR2_102880	MBH
CPAR2_102890	183	cpar_Chr_1	660910	661238	1.74662	Present	NA	NA	NA	no_hit	1.8281	Present	NA	NA	NA	no_hit
CPAR2_102900	1269	cpar_Chr_1	661413	663173	2.09912	Present	g285.t1	99.685	CPAR2_102900	MBH	1.93454	Present	g285.t1	99.685	CPAR2_102900	MBH
CPAR2_102910	2172	cpar_Chr_1	663184	665484	1.91939	Present	g286.t1	99.494	CPAR2_102910	MBH	1.88372	Present	g286.t1	99.494	CPAR2_102910	MBH
CPAR2_102920	1665	cpar_Chr_1	665583	667456	2.00846	Present	g287.t1	99.88	CPAR2_102920	MBH	1.86267	Present	g288.t1	99.88	CPAR2_102920	MBH
CPAR2_102930	1047	cpar_Chr_1	667966	669165	1.96724	Present	g288.t1	99.713	CPAR2_102930	MBH	2.3504	Present	g289.t1	99.713	CPAR2_102930	MBH
CPAR2_102940	696	cpar_Chr_1	669380	670093	1.86668	Present	g289.t1	99.569	CPAR2_102940	MBH	2.18269	Present	g290.t1	99.569	CPAR2_102940	MBH
CPAR2_102950	1437	cpar_Chr_1	670171	671633	1.78515	Present	g290.t1	99.513	CPAR2_102950	MBH	2.07043	Present	g291.t1	99.513	CPAR2_102950	MBH
CPAR2_102960	1599	cpar_Chr_1	671671	673583	1.95825	Present	g291.t1	99.687	CPAR2_102960	MBH	1.819	Present	g292.t1	99.687	CPAR2_102960	MBH
CPAR2_102970	2184	cpar_Chr_1	673940	676173	2.09003	Present	g292.t1	99.679	CPAR2_102970	MBH	2.05358	Present	g293.t1	99.679	CPAR2_102970	MBH
CPAR2_102980	600	cpar_Chr_1	676232	676839	1.53866	Present	g293.t1	99.333	CPAR2_102980	MBH	1.92403	Present	g294.t1	99.333	CPAR2_102980	MBH
CPAR2_102990	3156	cpar_Chr_1	676950	680107	1.85456	Present	g294.t1	99.778	CPAR2_102990	MBH	1.73885	Present	g295.t1	99.778	CPAR2_102990	MBH
CPAR2_103000	876	cpar_Chr_1	680161	681036	2.10544	Present	g295.t1	99.087	CPAR2_103000	MBH	2.06428	Present	g296.t1	99.087	CPAR2_103000	MBH
CPAR2_103010	1662	cpar_Chr_1	681387	683048	1.6078	Present	g296.t1	99.88	CPAR2_103010	MBH	1.93427	Present	g297.t1	99.88	CPAR2_103010	MBH
CPAR2_103020	2856	cpar_Chr_1	683153	686102	1.90117	Present	g297.t1	99.825	CPAR2_103020	MBH	2.02021	Present	g298.t1	99.825	CPAR2_103020	MBH
CPAR2_103030	288	cpar_Chr_1	686113	686715	1.88976	Present	g298.t1	98.611	CPAR2_103030	MBH	2.12005	Present	g299.t1	98.611	CPAR2_103030	MBH
CPAR2_103040	192	cpar_Chr_1	686724	687923	1.90451	Present	NA	NA	NA	no_hit	2.11222	Present	NA	NA	NA	no_hit
CPAR2_103050	543	cpar_Chr_1	688010	688610	1.81548	Present	g299.t1	99.816	CPAR2_103050	MBH	1.81527	Present	g300.t1	99.816	CPAR2_103050	MBH
CPAR2_103060	1791	cpar_Chr_1	688615	690480	1.97493	Present	g300.t1	99.665	CPAR2_103060	MBH	2.06596	Present	g301.t1	99.665	CPAR2_103060	MBH
CPAR2_103070	1062	cpar_Chr_1	690507	691913	1.8233	Present	g301.t1	99.529	CPAR2_103070	MBH	1.89264	Present	g302.t1	99.435	CPAR2_103070	MBH
CPAR2_103080	735	cpar_Chr_1	692280	693030	1.99643	Present	g302.t1	98.912	CPAR2_103080	MBH	2.01666	Present	g303.t1	98.912	CPAR2_103080	MBH
CPAR2_103090	1689	cpar_Chr_1	693067	694972	1.9242	Present	g303.t1	99.23	CPAR2_103090	MBH	2.16266	Present	g304.t1	99.23	CPAR2_103090	MBH
CPAR2_103100	234	cpar_Chr_1	695238	695555	1.982	Present	NA	NA	NA	no_hit	1.95175	Present	NA	NA	NA	no_hit
CPAR2_103110	438	cpar_Chr_1	695569	696349	2.02967	Present	NA	NA	NA	no_hit	2.07146	Present	NA	NA	NA	no_hit
CPAR2_103120	2793	cpar_Chr_1	697711	701069	1.92451	Present	g304.t1	99.535	CPAR2_103120	MBH	1.9517	Present	g305.t1	99.535	CPAR2_103120	MBH
CPAR2_103130	1815	cpar_Chr_1	701148	702999	1.97098	Present	g305.t1	99.339	CPAR2_103130	MBH	2.12782	Present	g306.t1	99.394	CPAR2_103130	MBH
CPAR2_103140	1647	cpar_Chr_1	703173	705005	1.98585	Present	g306.t1	98.605	CPAR2_103140	MBH	1.96867	Present	g307.t1	98.666	CPAR2_103140	MBH
CPAR2_103150	1647	cpar_Chr_1	705250	707126	1.89794	Present	g307.t1	99.818	CPAR2_103150	MBH	1.95053	Present	g308.t1	99.818	CPAR2_103150	MBH
CPAR2_103160	4965	cpar_Chr_1	707589	712656	1.84801	Present	g308.t1	99.557	CPAR2_103160	MBH	1.87484	Present	g309.t1	99.557	CPAR2_103160	MBH
CPAR2_103170	720	cpar_Chr_1	713544	714469	1.75712	Present	g309.t1	99.583	CPAR2_103170	MBH	1.80469	Present	g310.t1	99.583	CPAR2_103170	MBH
CPAR2_103180	435	cpar_Chr_1	715014	715712	1.8636	Present	g310.t1	100	CPAR2_103180	MBH	2.18761	Present	g311.t1	100	CPAR2_103180	MBH
CPAR2_103190	1485	cpar_Chr_1	715729	717331	1.92374	Present	g311.t1	99.798	CPAR2_103190	MBH	1.97685	Present	g312.t1	99.798	CPAR2_103190	MBH
CPAR2_103200	1830	cpar_Chr_1	717343	719318	1.99085	Present	g312.t1	99.617	CPAR2_103200_nontrunc	hit	2.02239	Present	g313.t1	99.617	CPAR2_103200_nontrunc	hit
CPAR2_103200_nontrunc	1830						g312.t1	99.672	CPAR2_103200_nontrunc	MBH			g313.t1	99.672	CPAR2_103200_nontrunc	MBH
CPAR2_103210	2691	cpar_Chr_1	720937	723634	2.00005	Present	g313.t1	99.926	CPAR2_103210	MBH	1.95079	Present	g314.t1	99.926	CPAR2_103210	MBH
CPAR2_103220	348	cpar_Chr_1	723653	724119	1.71102	Present	g314.t1	99.425	CPAR2_103220	MBH	1.89285	Present	g315.t1	99.425	CPAR2_103220	MBH
CPAR2_103230	906	cpar_Chr_1	724077	725060	1.85836	Present	g315.t1	99.558	CPAR2_103230	MBH	2.22129	Present	g316.t1	99.558	CPAR2_103230	MBH
CPAR2_103240	921	cpar_Chr_1	725150	726070	2.05593	Present	g316.t1	99.891	CPAR2_103240	MBH	1.9263	Present	g317.t1	99.891	CPAR2_103240	MBH
CPAR2_103250	1389	cpar_Chr_1	726253	727995	1.89365	Present	g317.t1	99.64	CPAR2_103250	MBH	2.18564	Present	g318.t1	99.64	CPAR2_103250	MBH
CPAR2_103260	2691	cpar_Chr_1	728012	730900	2.04103	Present	g318.t1	98.677	CPAR2_103260	MBH	2.09244	Present	g319.t1	98.677	CPAR2_103260	MBH
CPAR2_103270	654	cpar_Chr_1	732341	733367	2.04559	Present	g319.t1	98.341	CPAR2_103270	MBH	2.00647	Present	g320.t1	98.341	CPAR2_103270	MBH
CPAR2_103280	405	cpar_Chr_1	733165	733995	2.00325	Present	g320.t1	99.753	CPAR2_103280	MBH	1.91318	Present	g321.t1	99.753	CPAR2_103280	MBH
CPAR2_103290	2106	cpar_Chr_1	734262	736384	2.11004	Present	g321.t1	98.315	CPAR2_103290	MBH	2.05084	Present	g322.t1	98.315	CPAR2_103290	MBH
CPAR2_103300	237	cpar_Chr_1	739828	740064	1.76121	Present	NA	NA	NA	no_hit	1.63062	Present	NA	NA	NA	no_hit
CPAR2_103310	2022	cpar_Chr_1	741308	743329	2.24968	Present	g325.t1	99.753	CPAR2_103310	MBH	2.02473	Present	g327.t1	99.802	CPAR2_103310	MBH
CPAR2_103320	330	cpar_Chr_1	744634	745404	2.48513	Present	g324.t1	97.879	CPAR2_103320	MBH	2.21313	Present	g325.t1	97.879	CPAR2_103320	MBH
CPAR2_103330	1473	cpar_Chr_1	746030	747587	2.69575	Present	g323.t1	99.295	CPAR2_103330	MBH	2.5746	Present	g326.t1	99.295	CPAR2_103330	MBH
CPAR2_103340	2022	cpar_Chr_1	749601	751622	2.12174	Present	g325.t1	99.753	CPAR2_103310	MBH	2.21878	Present	g327.t1	99.802	CPAR2_103310	MBH
CPAR2_103350	2298	cpar_Chr_1	757715	760315	1.79103	Present	g326.t1	99.869	CPAR2_103350	MBH	1.92278	Present	g329.t1	99.869	CPAR2_103350	MBH
CPAR2_103360	1272	cpar_Chr_1	760455	761845	2.08347	Present	g327.t1	99.607	CPAR2_103360	MBH	1.84242	Present	g330.t1	99.607	CPAR2_103360	MBH
CPAR2_103370	1836	cpar_Chr_1	761851	763743	1.79532	Present	g328.t1	99.837	CPAR2_103370	MBH	2.01516	Present	g331.t1	99.837	CPAR2_103370	MBH
CPAR2_103380	1518	cpar_Chr_1	763787	765589	2.02512	Present	g329.t1	99.802	CPAR2_103380	MBH	1.86098	Present	g332.t1	99.802	CPAR2_103380	MBH
CPAR2_103390	1557	cpar_Chr_1	766530	768325	2.13043	Present	g330.t2	99.239	PARALOG_103390_1	hit	2.30408	Present	g333.t2	99.239	PARALOG_103390_1	hit
CPAR2_103390_B	1557						g331.t1	95.016	PARALOG_103390_2	hit			g334.t1	95.016	PARALOG_103390_2	hit
CPAR2_103390_C	1557						g331.t1	97.818	PARALOG_103390_2	hit			g334.t1	97.818	PARALOG_103390_2	hit
CPAR2_103400	3159	cpar_Chr_1	769019	772348	1.91751	Present	g332.t1	99.62	CPAR2_103400	MBH	1.92122	Present	g335.t1	99.62	CPAR2_103400	MBH
CPAR2_103410	669	cpar_Chr_1	772355	773180	2.1275	Present	g333.t1	99.552	CPAR2_103410	MBH	2.27479	Present	g336.t1	99.552	CPAR2_103410	MBH
CPAR2_103420	516	cpar_Chr_1	773487	774270	2.18893	Present	g334.t1	100	CPAR2_103420	MBH	2.18998	Present	g337.t1	100	CPAR2_103420	MBH
CPAR2_103430	531	cpar_Chr_1	774329	775215	1.89116	Present	g335.t1	100	CPAR2_103430	MBH	1.86408	Present	g338.t1	100	CPAR2_103430	MBH
CPAR2_103440	1029	cpar_Chr_1	775452	776720	2.07522	Present	g336.t1	99.223	CPAR2_103440	MBH	2.17175	Present	g339.t1	99.223	CPAR2_103440	MBH
CPAR2_103450	975	cpar_Chr_1	776813	777906	2.38209	Present	g337.t1	100	CPAR2_103450	MBH	1.76635	Present	g340.t1	100	CPAR2_103450	MBH
CPAR2_103460	4362	cpar_Chr_1	777955	782509	2.00542	Present	g338.t1	99.679	CPAR2_103460	MBH	2.07225	Present	g341.t1	99.679	CPAR2_103460	MBH
CPAR2_103470	840	cpar_Chr_1	782580	783477	1.83608	Present	g339.t1	99.524	CPAR2_103470	MBH	2.22938	Present	g342.t1	99.524	CPAR2_103470	MBH
CPAR2_103480	1707	cpar_Chr_1	783525	785368	1.84423	Present	g340.t1	99.766	CPAR2_103480	MBH	1.87681	Present	g343.t1	99.766	CPAR2_103480	MBH
CPAR2_103490	1413	cpar_Chr_1	785527	787037	2.01459	Present	g341.t1	99.575	CPAR2_103490	MBH	2.12829	Present	g344.t1	99.575	CPAR2_103490	MBH
CPAR2_103500	492	cpar_Chr_1	787358	787870	1.96431	Present	g342.t1	99.187	CPAR2_103500	MBH	1.91558	Present	g345.t1	99.187	CPAR2_103500	MBH
CPAR2_103510	2964	cpar_Chr_1	787879	791035	1.96776	Present	g343.t1	99.865	CPAR2_103510	MBH	2.03089	Present	g346.t1	99.865	CPAR2_103510	MBH
CPAR2_103520	990	cpar_Chr_1	791772	793067	2.02305	Present	g344.t1	100	CPAR2_103520	MBH	1.87889	Present	g347.t1	100	CPAR2_103520	MBH
CPAR2_103530	1488	cpar_Chr_1	793034	794739	2.25468	Present	g345.t1	99.866	CPAR2_103530	MBH	2.08181	Present	g348.t1	99.866	CPAR2_103530	MBH
CPAR2_103540	2283	cpar_Chr_1	795641	797941	1.88446	Present	g346.t1	100	CPAR2_103540	MBH	2.01977	Present	g349.t1	100	CPAR2_103540	MBH
CPAR2_103550	3009	cpar_Chr_1	798008	801031	1.92325	Present	g347.t1	99.634	CPAR2_103550	MBH	1.92302	Present	g350.t1	99.634	CPAR2_103550	MBH
CPAR2_103560	3885	cpar_Chr_1	802280	806263	1.86614	Present	g348.t1	99.82	CPAR2_103560	MBH	1.90965	Present	g351.t1	99.82	CPAR2_103560	MBH
CPAR2_103570	1521	cpar_Chr_1	806268	807871	2.0482	Present	g349.t1	100	CPAR2_103570	MBH	1.86612	Present	g352.t1	100	CPAR2_103570	MBH
CPAR2_103580	864	cpar_Chr_1	807959	808852	2.03841	Present	g350.t1	100	CPAR2_103580	MBH	2.10998	Present	g353.t1	100	CPAR2_103580	MBH
CPAR2_103590	309	cpar_Chr_1	808967	809275	2.06971	Present	g351.t1	100	CPAR2_103590	MBH	1.91109	Present	g354.t1	100	CPAR2_103590	MBH
CPAR2_103600	1002	cpar_Chr_1	809523	810580	1.88151	Present	g352.t1	99.8	CPAR2_103600	MBH	1.96969	Present	g355.t1	99.8	CPAR2_103600	MBH
CPAR2_103610	1413	cpar_Chr_1	810879	812568	1.7164	Present	g353.t1	99.788	CPAR2_103610	MBH	1.81215	Present	g356.t1	99.858	CPAR2_103610	MBH
CPAR2_103620	567	cpar_Chr_1	813886	815144	1.94775	Present	g354.t1	100	CPAR2_103620	MBH	2.08596	Present	g357.t1	100	CPAR2_103620	MBH
CPAR2_103630	3903	cpar_Chr_1	815213	819188	1.98437	Present	g355.t1	99.923	CPAR2_103630	MBH	1.87339	Present	g358.t1	99.923	CPAR2_103630	MBH
CPAR2_103640	2031	cpar_Chr_1	819695	821774	2.02475	Present	g356.t1	100	CPAR2_103640	MBH	2.15016	Present	g359.t1	100	CPAR2_103640	MBH
CPAR2_103650	1680	cpar_Chr_1	822131	823902	1.91853	Present	g357.t1	99.881	CPAR2_103650	MBH	2.08123	Present	g360.t1	99.881	CPAR2_103650	MBH
CPAR2_103660	819	cpar_Chr_1	823995	824813	2.02292	Present	g358.t1	99.878	CPAR2_103660	MBH	1.93867	Present	g361.t1	99.878	CPAR2_103660	MBH
CPAR2_103670	1053	cpar_Chr_1	825372	826494	1.93205	Present	g359.t1	99.905	CPAR2_103670	MBH	1.97501	Present	g362.t1	99.905	CPAR2_103670	MBH
CPAR2_103680	2025	cpar_Chr_1	826504	828591	2.08704	Present	g360.t1	99.704	CPAR2_103680	MBH	2.07685	Present	g363.t1	99.704	CPAR2_103680	MBH
CPAR2_103690	1743	cpar_Chr_1	828700	830955	2.18984	Present	g361.t1	99.656	CPAR2_103690	MBH	2.09766	Present	g364.t1	99.656	CPAR2_103690	MBH
CPAR2_103700	1212	cpar_Chr_1	831886	833872	2.02967	Present	g362.t1	99.67	CPAR2_103700	MBH	1.97703	Present	g365.t1	99.67	CPAR2_103700	MBH
CPAR2_103710	1164	cpar_Chr_1	834072	835737	1.97657	Present	g363.t1	99.914	CPAR2_103710	MBH	1.93962	Present	g366.t1	99.914	CPAR2_103710	MBH
CPAR2_103720	1158	cpar_Chr_1	838311	839760	1.81383	Present	g364.t1	99.914	CPAR2_103720	MBH	1.80125	Present	g367.t1	99.914	CPAR2_103720	MBH
CPAR2_103730	783	cpar_Chr_1	841082	842073	2.13704	Present	g365.t1	100	CPAR2_103730	MBH	1.91495	Present	g368.t1	100	CPAR2_103730	MBH
CPAR2_103740	1734	cpar_Chr_1	842159	843892	2.10089	Present	g366.t1	100	CPAR2_103740	MBH	2.02648	Present	g369.t1	100	CPAR2_103740	MBH
CPAR2_103750	2121	cpar_Chr_1	845189	847467	1.88	Present	g367.t1	99.859	CPAR2_103750	MBH	1.95411	Present	g370.t1	99.859	CPAR2_103750	MBH
CPAR2_103760	2685	cpar_Chr_1	848158	851024	2.01191	Present	g368.t1	99.702	CPAR2_103760	MBH	2.01374	Present	g371.t1	99.702	CPAR2_103760	MBH
CPAR2_103770	1023	cpar_Chr_1	851064	852196	1.94785	Present	g369.t1	99.902	CPAR2_103770	MBH	1.94028	Present	g372.t1	99.902	CPAR2_103770	MBH
CPAR2_103780	564	cpar_Chr_1	852300	853050	2.06427	Present	g370.t1	100	CPAR2_103780	MBH	1.72763	Present	g373.t1	100	CPAR2_103780	MBH
CPAR2_103790	444	cpar_Chr_1	853013	853706	2.08102	Present	g371.t1	99.099	CPAR2_103790	MBH	1.71931	Present	g374.t1	99.099	CPAR2_103790	MBH
CPAR2_103800	237	cpar_Chr_1	853906	854320	1.83034	Present	g372.t1	100	CPAR2_103800	MBH	1.91221	Present	g375.t1	100	CPAR2_103800	MBH
CPAR2_103810	2559	cpar_Chr_1	854352	856978	1.80959	Present	g373.t1	99.687	CPAR2_103810	MBH	2.00597	Present	g376.t1	99.687	CPAR2_103810	MBH
CPAR2_103820	729	cpar_Chr_1	857053	857846	1.73883	Present	g374.t1	99.726	CPAR2_103820	MBH	1.96208	Present	g377.t1	99.726	CPAR2_103820	MBH
CPAR2_103830	2127	cpar_Chr_1	857924	860177	1.87484	Present	g375.t1	99.812	CPAR2_103830	MBH	1.91766	Present	g378.t1	99.812	CPAR2_103830	MBH
CPAR2_103840	1050	cpar_Chr_1	860981	862739	1.87302	Present	g376.t1	99.905	CPAR2_103840	MBH	1.97622	Present	g379.t1	99.905	CPAR2_103840	MBH
CPAR2_103850	675	cpar_Chr_1	862694	864214	1.84178	Present	g377.t1	99.556	CPAR2_103850	MBH	1.77181	Present	g380.t1	99.556	CPAR2_103850	MBH
CPAR2_103860	5865	cpar_Chr_1	864185	870755	1.92426	Present	g378.t1	99.727	CPAR2_103860	MBH	2.03126	Present	g381.t1	99.71	CPAR2_103860	MBH
CPAR2_103870	1149	cpar_Chr_1	870752	872085	2.1928	Present	g379.t1	99.565	CPAR2_103870	MBH	2.32167	Present	g382.t1	99.565	CPAR2_103870	MBH
CPAR2_103880	738	cpar_Chr_1	872128	873029	1.85391	Present	g380.t1	99.458	CPAR2_103880	MBH	1.93032	Present	g383.t1	99.458	CPAR2_103880	MBH
CPAR2_103890	684	cpar_Chr_1	873016	873737	1.81207	Present	g381.t1	100	CPAR2_103890	MBH	1.71866	Present	g384.t1	100	CPAR2_103890	MBH
CPAR2_103900	1011	cpar_Chr_1	873762	874829	1.99877	Present	g382.t1	100	CPAR2_103900	MBH	2.2075	Present	g385.t1	100	CPAR2_103900	MBH
CPAR2_103910	1476	cpar_Chr_1	875291	876997	2.09777	Present	g383.t1	99.593	CPAR2_103910	MBH	2.32889	Present	g386.t1	99.593	CPAR2_103910	MBH
CPAR2_103920	1677	cpar_Chr_1	876983	878916	1.89436	Present	g384.t1	99.881	CPAR2_103920	MBH	2.0467	Present	g387.t1	99.881	CPAR2_103920	MBH
CPAR2_103930	1227	cpar_Chr_1	879035	880380	1.98792	Present	g385.t1	99.756	CPAR2_103930	MBH	1.88987	Present	g388.t1	99.756	CPAR2_103930	MBH
CPAR2_103940	288	cpar_Chr_1	880487	880832	2.15021	Present	g386.t1	100	CPAR2_103940	MBH	2.52091	Present	g389.t1	100	CPAR2_103940	MBH
CPAR2_103950	1053	cpar_Chr_1	880902	881992	1.79816	Present	g387.t1	100	CPAR2_103950	MBH	1.87857	Present	g390.t1	100	CPAR2_103950	MBH
CPAR2_103960	1260	cpar_Chr_1	882051	883478	2.15276	Present	g388.t1	99.444	CPAR2_103960	MBH	1.94034	Present	g391.t1	99.444	CPAR2_103960	MBH
CPAR2_103970	561	cpar_Chr_1	883518	884870	2.18935	Present	g389.t1	99.643	CPAR2_103970	MBH	2.09749	Present	g392.t1	99.822	CPAR2_103970	MBH
CPAR2_103980	3021	cpar_Chr_1	885756	889204	2.06887	Present	g390.t1	99.437	CPAR2_103980	MBH	2.09805	Present	g393.t1	99.437	CPAR2_103980	MBH
CPAR2_103990	1515	cpar_Chr_1	889744	891345	1.94292	Present	g391.t1	99.67	CPAR2_103990	MBH	2.00963	Present	g394.t1	99.67	CPAR2_103990	MBH
CPAR2_104000	2853	cpar_Chr_1	891356	894239	1.89257	Present	g392.t1	99.825	CPAR2_104000	MBH	1.9427	Present	g395.t1	99.825	CPAR2_104000	MBH
CPAR2_104010	627	cpar_Chr_1	894376	895113	1.89206	Present	g393.t1	99.362	CPAR2_104010	MBH	1.97246	Present	g396.t1	99.362	CPAR2_104010	MBH
CPAR2_104020	2298	cpar_Chr_1	895576	898209	2.04009	Present	g394.t1	99.15	CPAR2_104020	MBH	2.11162	Present	g397.t1	99.239	CPAR2_104020	MBH
CPAR2_104030	465	cpar_Chr_1	898607	899450	2.25294	Present	g395.t1	100	CPAR2_104030	MBH	2.06727	Present	g398.t1	100	CPAR2_104030	MBH
CPAR2_104040	2046	cpar_Chr_1	899452	901681	2.07375	Present	g396.t1	99.413	CPAR2_104040	MBH	2.06586	Present	g399.t1	99.413	CPAR2_104040	MBH
CPAR2_104050	939	cpar_Chr_1	903108	904440	1.92659	Present	g397.t1	99.574	CPAR2_104050	MBH	1.92686	Present	g400.t1	99.574	CPAR2_104050	MBH
CPAR2_104060	891	cpar_Chr_1	904817	905841	2.23703	Present	g398.t1	99.663	CPAR2_104060	MBH	2.21862	Present	g401.t1	99.663	CPAR2_104060	MBH
CPAR2_104070	3075	cpar_Chr_1	905955	909140	2.03839	Present	g399.t1	99.805	CPAR2_104070	MBH	2.03438	Present	g402.t1	99.805	CPAR2_104070	MBH
CPAR2_104080	399	cpar_Chr_1	909256	909855	2.04269	Present	g400.t1	100	CPAR2_104080	MBH	1.72326	Present	g403.t1	100	CPAR2_104080	MBH
CPAR2_104090	909	cpar_Chr_1	910096	911255	1.81744	Present	g401.t1	99.779	CPAR2_104090	MBH	2.09814	Present	g404.t1	99.78	CPAR2_104090	MBH
CPAR2_104100	1077	cpar_Chr_1	911354	912496	1.87752	Present	g402.t1	99.907	CPAR2_104100	MBH	1.7864	Present	g405.t1	99.907	CPAR2_104100	MBH
CPAR2_104110	699	cpar_Chr_1	912498	913246	1.84472	Present	g403.t1	99.714	CPAR2_104110	MBH	2.0501	Present	g406.t1	99.714	CPAR2_104110	MBH
CPAR2_104120	1230	cpar_Chr_1	913337	914572	1.87305	Present	g404.t1	99.756	CPAR2_104120	MBH	1.75383	Present	g407.t1	99.756	CPAR2_104120	MBH
CPAR2_104130		cpar_Chr_1	914607	915457	1.78386	Present					1.64362	Present
CPAR2_104135	330	cpar_Chr_1	915643	915972	2.29567	Present	g406.t1	98.182	CPAR2_104135	MBH	2.87657	Present	g409.t1	98.182	CPAR2_104135	MBH
CPAR2_104140	3381	cpar_Chr_1	916076	919559	1.95005	Present	g407.t1	99.468	CPAR2_104140	MBH	2.0178	Present	g410.t1	99.468	CPAR2_104140	MBH
CPAR2_104150	909	cpar_Chr_1	919565	920764	1.91766	Present	g408.t1	99.67	CPAR2_104150	MBH	2.19706	Present	g411.t1	99.67	CPAR2_104150	MBH
CPAR2_104160	759	cpar_Chr_1	921496	922574	2.10201	Present	g409.t1	99.078	CPAR2_104160	MBH	1.91373	Present	g412.t2	99.204	CPAR2_104160	MBH
CPAR2_104170	918	cpar_Chr_1	922670	923850	2.0478	Present	g410.t1	99.891	CPAR2_104170	MBH	1.81522	Present	g413.t1	99.891	CPAR2_104170	MBH
CPAR2_104180	3078	cpar_Chr_1	923899	927256	1.88615	Present	g412.t1	99.749	CPAR2_104180	MBH	2.15211	Present	g414.t1	99.87	CPAR2_104180	MBH
CPAR2_104190	3168	cpar_Chr_1	929490	933147	2.11942	Present	g413.t1	99.842	CPAR2_104190	MBH	1.96589	Present	g415.t1	99.842	CPAR2_104190	MBH
CPAR2_104195	180	cpar_Chr_1	933412	933591	2.40608	Present	g414.t1	100	CPAR2_104195	MBH	1.70572	Present	g416.t1	100	CPAR2_104195	MBH
CPAR2_104200	1053	cpar_Chr_1	933723	934775	2.27941	Present	g415.t1	99.525	CPAR2_104200	MBH	2.52535	Present	g417.t1	99.525	CPAR2_104200	MBH
CPAR2_104210	2169	cpar_Chr_1	934788	937048	2.40387	Present	g416.t1	98.088	CPAR2_104210	MBH	2.192	Present	g418.t1	98.088	CPAR2_104210	MBH
CPAR2_104220	1485	cpar_Chr_1	937107	938815	2.10829	Present	g417.t1	99.933	CPAR2_104220	MBH	1.99277	Present	g419.t1	99.933	CPAR2_104220	MBH
CPAR2_104230	1026	cpar_Chr_1	938781	939842	2.2878	Present	g418.t1	99.892	CPAR2_104230	MBH	2.08476	Present	g420.t1	99.894	CPAR2_104230	MBH
CPAR2_104240	1275	cpar_Chr_1	939835	941129	1.92984	Present	g419.t1	99.451	CPAR2_104240	MBH	1.73175	Present	g421.t1	99.451	CPAR2_104240	MBH
CPAR2_104250	1071	cpar_Chr_1	941821	943254	2.25149	Present	g420.t1	99.627	CPAR2_104250	MBH	2.14738	Present	g422.t1	99.627	CPAR2_104250	MBH
CPAR2_104260	909	cpar_Chr_1	943261	944664	2.11597	Present	g421.t1	100	CPAR2_104260	MBH	2.13938	Present	g423.t1	100	CPAR2_104260	MBH
CPAR2_104270	957	cpar_Chr_1	944646	945639	2.0294	Present	g422.t1	99.896	CPAR2_104270	MBH	2.14628	Present	g424.t1	99.896	CPAR2_104270	MBH
CPAR2_104280	3705	cpar_Chr_1	945753	949506	1.95834	Present	g423.t1	99.757	CPAR2_104280	MBH	1.95064	Present	g425.t1	99.757	CPAR2_104280	MBH
CPAR2_104290	942	cpar_Chr_1	952229	954093	1.72935	Present	g424.t1	99.894	CPAR2_104290	MBH	1.87353	Present	g426.t1	99.894	CPAR2_104290	MBH
CPAR2_104300	2661	cpar_Chr_1	954617	957935	2.01076	Present	g425.t1	99.775	CPAR2_104300	MBH	1.98374	Present	g427.t1	99.775	CPAR2_104300	MBH
CPAR2_104310	765	cpar_Chr_1	957865	958766	2.32782	Present	g426.t1	98.954	CPAR2_104310	MBH	1.90133	Present	g428.t1	98.954	CPAR2_104310	MBH
CPAR2_104320	1152	cpar_Chr_1	958952	960204	1.93377	Present	g427.t1	99.479	CPAR2_104320	MBH	1.86013	Present	g429.t1	99.479	CPAR2_104320	MBH
CPAR2_104330	1134	cpar_Chr_1	960327	961466	1.96105	Present	g428.t2	100	CPAR2_104330	MBH	2.02172	Present	g430.t2	100	CPAR2_104330	MBH
CPAR2_104340	1431	cpar_Chr_1	961519	963109	2.20587	Present	g429.t1	99.72	CPAR2_104340	MBH	2.17739	Present	g431.t1	99.72	CPAR2_104340	MBH
CPAR2_104350	360	cpar_Chr_1	963169	963727	2.08796	Present	NA	NA	NA	no_hit	1.9929	Present	NA	NA	NA	no_hit
CPAR2_104360	747	cpar_Chr_1	963728	964533	2.08848	Present	g430.t1	99.598	CPAR2_104360	MBH	2.10433	Present	g432.t1	99.598	CPAR2_104360	MBH
CPAR2_104370	525	cpar_Chr_1	965121	966011	2.17647	Present	g431.t1	99.808	CPAR2_104370	MBH	2.15624	Present	g433.t1	99.81	CPAR2_104370	MBH
CPAR2_104380	849	cpar_Chr_1	966293	967265	2.28688	Present	g432.t1	99.882	CPAR2_104380	MBH	2.01815	Present	g434.t1	99.882	CPAR2_104380	MBH
CPAR2_104390	3183	cpar_Chr_1	967326	970866	1.96368	Present	g433.t1	99.811	CPAR2_104390	MBH	1.96652	Present	g435.t1	99.811	CPAR2_104390	MBH
CPAR2_104400	1437	cpar_Chr_1	970903	972375	2.07075	Present	g434.t1	99.582	CPAR2_104400	MBH	1.92956	Present	g436.t1	99.582	CPAR2_104400	MBH
CPAR2_104410	549	cpar_Chr_1	972657	973989	1.8279	Present	g435.t1	99.634	CPAR2_104410	MBH	1.93278	Present	g437.t1	99.636	CPAR2_104410	MBH
CPAR2_104420	4275	cpar_Chr_1	973845	978512	2.01974	Present	g436.t1	99.602	CPAR2_104420	MBH	2.08936	Present	g438.t1	99.626	CPAR2_104420	MBH
CPAR2_104430	1986	cpar_Chr_1	978524	980635	2.17766	Present	g437.t1	99.597	CPAR2_104430	MBH	2.09466	Present	g439.t1	99.597	CPAR2_104430	MBH
CPAR2_104440	555	cpar_Chr_1	982386	984146	2.0134	Present	g438.t1	99.099	CPAR2_104440	MBH	1.89736	Present	g440.t1	99.099	CPAR2_104440	MBH
CPAR2_104450	861	cpar_Chr_1	984166	985549	2.00976	Present	g439.t1	100	CPAR2_104450	MBH	1.93098	Present	g441.t1	100	CPAR2_104450	MBH
CPAR2_104460	1002	cpar_Chr_1	988108	990250	1.95738	Present	g440.t1	100	CPAR2_104460	MBH	1.9303	Present	g442.t1	100	CPAR2_104460	MBH
CPAR2_104470	3165	cpar_Chr_1	990212	993655	1.96924	Present	g441.t1	99.716	CPAR2_104470	MBH	2.0628	Present	g443.t1	99.716	CPAR2_104470	MBH
CPAR2_104480	1536	cpar_Chr_1	993860	995395	1.94041	Present	g442.t1	99.609	CPAR2_104480	MBH	2.12437	Present	g444.t1	99.609	CPAR2_104480	MBH
CPAR2_104490	660	cpar_Chr_1	995485	996144	1.72172	Present	g443.t1	99.848	CPAR2_104490	MBH	2.30321	Present	g445.t1	99.848	CPAR2_104490	MBH
CPAR2_104500	1923	cpar_Chr_1	996197	998119	2.094	Present	g444.t1	99.844	CPAR2_104500	MBH	2.17376	Present	g446.t1	99.844	CPAR2_104500	MBH
CPAR2_104510	213	cpar_Chr_1	999084	999523	1.94495	Present	g445.t1	100	CPAR2_104510	MBH	1.8001	Present	g447.t1	100	CPAR2_104510	MBH
CPAR2_104520	591	cpar_Chr_1	999472	1000156	1.68651	Present	g446.t1	99.121	CPAR2_104520	MBH	1.93203	Present	g448.t1	98.988	CPAR2_104520	MBH
CPAR2_104530	1122	cpar_Chr_1	1000955	1002173	2.00981	Present	g447.t1	99.643	CPAR2_104530	MBH	2.08984	Present	g449.t1	99.643	CPAR2_104530	MBH
CPAR2_104540	1014	cpar_Chr_1	1002398	1003411	1.92061	Present	g458.t1	99.803	CPAR2_104540	MBH	2.15444	Present	g460.t1	99.803	CPAR2_104540	MBH
CPAR2_104550	669	cpar_Chr_1	1004573	1005412	2.17681	Present	g449.t1	100	CPAR2_104550	MBH	1.90871	Present	g451.t1	100	CPAR2_104550	MBH
CPAR2_104560	558	cpar_Chr_1	1005485	1006249	2.13385	Present	g450.t1	100	CPAR2_104560	MBH	2.35609	Present	g452.t1	100	CPAR2_104560	MBH
CPAR2_104570	2481	cpar_Chr_1	1006132	1008971	1.9121	Present	g451.t1	99.839	CPAR2_104570	MBH	1.88844	Present	g453.t1	99.839	CPAR2_104570	MBH
CPAR2_104580	1566	cpar_Chr_1	1009147	1011548	2.03799	Present	g452.t1	99.745	CPAR2_104580	MBH	2.1414	Present	g454.t1	99.745	CPAR2_104580	MBH
CPAR2_104590	522	cpar_Chr_1	1011673	1012397	2.10303	Present	g453.t1	99.808	CPAR2_104590	MBH	2.21076	Present	g455.t1	99.808	CPAR2_104590	MBH
CPAR2_104600	957	cpar_Chr_1	1012399	1014117	1.98793	Present	g454.t1	100	CPAR2_104600	MBH	1.98735	Present	g456.t1	100	CPAR2_104600	MBH
CPAR2_104610	1599	cpar_Chr_1	1015219	1017162	2.05597	Present	g455.t1	99.75	CPAR2_104610	MBH	2.04928	Present	g457.t1	99.75	CPAR2_104610	MBH
CPAR2_104620	1383	cpar_Chr_1	1017979	1019792	2.23155	Present	g456.t1	100	CPAR2_104620	MBH	2.03846	Present	g458.t1	100	CPAR2_104620	MBH
CPAR2_104630	1671	cpar_Chr_1	1019719	1021578	1.94135	Present	g457.t1	99.94	CPAR2_104630	MBH	2.13496	Present	g459.t1	99.88	CPAR2_104630	MBH
CPAR2_104640	192	cpar_Chr_1	1021728	1021919	2.12811	Present	NA	NA	NA	no_hit	1.93737	Present	NA	NA	NA	no_hit
CPAR2_104650	1014	cpar_Chr_1	1022176	1023189	1.85748	Present	g458.t1	99.803	CPAR2_104540	hit	2.38063	Present	g460.t1	99.803	CPAR2_104540	hit
CPAR2_104660	1668	cpar_Chr_1	1023626	1025565	1.94914	Present	g459.t1	99.52	CPAR2_104660	MBH	2.04002	Present	g461.t1	99.52	CPAR2_104660	MBH
CPAR2_104670	1632	cpar_Chr_1	1027806	1029604	2.0719	Present	g460.t1	99.877	CPAR2_104670	MBH	2.0284	Present	g462.t1	99.877	CPAR2_104670	MBH
CPAR2_104680	3531	cpar_Chr_1	1029528	1033837	1.96222	Present	g461.t2	99.632	CPAR2_104680	MBH	2.00094	Present	g463.t2	99.632	CPAR2_104680	MBH
CPAR2_104690	645	cpar_Chr_1	1035894	1037175	1.98081	Present	g462.t1	99.845	CPAR2_104690	MBH	1.96951	Present	g464.t1	99.845	CPAR2_104690	MBH
CPAR2_104700	417	cpar_Chr_1	1037031	1037980	2.33094	Present	g463.t1	99.281	CPAR2_104700	MBH	2.01632	Present	g465.t1	99.281	CPAR2_104700	MBH
CPAR2_104710	333	cpar_Chr_1	1037994	1038929	2.00978	Present	g464.t1	99.7	CPAR2_104710	MBH	2.03475	Present	g466.t1	99.7	CPAR2_104710	MBH
CPAR2_104720	1233	cpar_Chr_1	1038963	1040307	1.95766	Present	g465.t1	99.513	CPAR2_104720	MBH	2.06847	Present	g467.t1	99.513	CPAR2_104720	MBH
CPAR2_104730	1305	cpar_Chr_1	1040370	1041674	1.9165	Present	g466.t1	99.693	CPAR2_104730	MBH	1.95704	Present	g468.t1	99.693	CPAR2_104730	MBH
CPAR2_104740	534	cpar_Chr_1	1041854	1042399	2.17526	Present	g467.t1	100	CPAR2_104740	MBH	1.99185	Present	g469.t1	100	CPAR2_104740	MBH
CPAR2_104750	2184	cpar_Chr_1	1042662	1045042	1.93295	Present	g468.t1	99.817	CPAR2_104750	MBH	1.95503	Present	g470.t1	99.817	CPAR2_104750	MBH
CPAR2_104760	336	cpar_Chr_1	1044987	1045584	1.90019	Present	g469.t1	99.401	CPAR2_104760	MBH	2.06677	Present	g471.t1	99.702	CPAR2_104760	MBH
CPAR2_104770	2331	cpar_Chr_1	1045593	1048021	2.0558	Present	g470.t1	99.957	CPAR2_104770	MBH	1.99465	Present	g472.t1	99.957	CPAR2_104770	MBH
CPAR2_104780	954	cpar_Chr_1	1048148	1049202	1.98624	Present	g471.t1	99.895	CPAR2_104780	MBH	1.97014	Present	g473.t1	99.895	CPAR2_104780	MBH
CPAR2_104790	1179	cpar_Chr_1	1049242	1050537	2.18978	Present	g472.t1	99.915	CPAR2_104790	MBH	1.88675	Present	g474.t1	99.915	CPAR2_104790	MBH
CPAR2_104800	1983	cpar_Chr_1	1050586	1052588	2.1025	Present	g473.t1	99.798	CPAR2_104800	MBH	2.03235	Present	g475.t1	99.798	CPAR2_104800	MBH
CPAR2_104810	1713	cpar_Chr_1	1052643	1054690	1.85907	Present	g474.t1	100	CPAR2_104810	MBH	2.06372	Present	g476.t1	100	CPAR2_104810	MBH
CPAR2_104820	1335	cpar_Chr_1	1055346	1056881	1.965	Present	g475.t1	99.925	CPAR2_104820	MBH	1.9116	Present	g477.t1	99.925	CPAR2_104820	MBH
CPAR2_104830	4329	cpar_Chr_1	1057516	1062065	1.954	Present	g476.t1	99.838	CPAR2_104830	MBH	1.96092	Present	g478.t1	99.838	CPAR2_104830	MBH
CPAR2_104840	276	cpar_Chr_1	1062133	1062458	2.12571	Present	g477.t1	100	CPAR2_104840	MBH	2.1167	Present	g479.t1	100	CPAR2_104840	MBH
CPAR2_104850	858	cpar_Chr_1	1062512	1063484	2.00828	Present	g478.t1	99.417	CPAR2_104850	MBH	2.14509	Present	g480.t1	99.417	CPAR2_104850	MBH
CPAR2_104860	1458	cpar_Chr_1	1063949	1065406	1.81815	Present	g479.t1	99.794	CPAR2_104860	MBH	2.11269	Present	g481.t1	99.794	CPAR2_104860	MBH
CPAR2_104870	876	cpar_Chr_1	1065418	1066349	1.84053	Present	g480.t1	99.886	CPAR2_104870	MBH	1.96262	Present	g482.t1	99.886	CPAR2_104870	MBH
CPAR2_104880	1059	cpar_Chr_1	1066483	1067544	2.18965	Present	g481.t1	99.622	CPAR2_104880	MBH	1.76033	Present	g483.t1	99.622	CPAR2_104880	MBH
CPAR2_104890	1188	cpar_Chr_1	1067550	1068737	1.80604	Present	g482.t1	99.747	CPAR2_104890	MBH	1.85273	Present	g484.t1	99.747	CPAR2_104890	MBH
CPAR2_104900	2304	cpar_Chr_1	1068938	1071241	1.96252	Present	g483.t1	99.696	CPAR2_104900	MBH	1.99001	Present	g485.t1	99.696	CPAR2_104900	MBH
CPAR2_104910	1356	cpar_Chr_1	1071727	1073082	2.2087	Present	g484.t1	99.779	CPAR2_104910	MBH	2.11357	Present	g486.t1	99.779	CPAR2_104910	MBH
CPAR2_104920	1371	cpar_Chr_1	1073301	1074702	2.50047	Present	g485.t1	99.708	CPAR2_104920	MBH	1.86252	Present	g487.t1	99.635	CPAR2_104920	MBH
CPAR2_104930	1899	cpar_Chr_1	1074714	1076710	1.85997	Present	g486.t1	99.579	CPAR2_104930	MBH	1.81369	Present	g488.t1	99.579	CPAR2_104930	MBH
CPAR2_104940	1494	cpar_Chr_1	1077144	1078673	2.20297	Present	g487.t1	99.264	CPAR2_104940	MBH	1.84747	Present	g489.t1	99.264	CPAR2_104940	MBH
CPAR2_104950	990	cpar_Chr_1	1079489	1080671	1.90109	Present	g488.t1	99.899	CPAR2_104950	MBH	1.77266	Present	g490.t1	99.899	CPAR2_104950	MBH
CPAR2_104960	1305	cpar_Chr_1	1080679	1082017	2.06617	Present	g489.t1	99.77	CPAR2_104960	MBH	1.94538	Present	g491.t1	99.77	CPAR2_104960	MBH
CPAR2_104970	342	cpar_Chr_1	1082150	1082595	2.22013	Present	g490.t1	100	CPAR2_104970	MBH	2.00264	Present	g492.t1	100	CPAR2_104970	MBH
CPAR2_104980	735	cpar_Chr_1	1083419	1084376	2.33286	Present	g491.t1	100	CPAR2_104980	MBH	2.08003	Present	g493.t1	100	CPAR2_104980	MBH
CPAR2_104990	1008	cpar_Chr_1	1084312	1085775	2.05304	Present	g492.t1	99.802	CPAR2_104990	MBH	2.15266	Present	g494.t1	99.802	CPAR2_104990	MBH
CPAR2_105000	1482	cpar_Chr_1	1085973	1087776	2.18934	Present	g493.t1	99.663	CPAR2_105000	MBH	2.10224	Present	g495.t1	99.663	CPAR2_105000	MBH
CPAR2_105010	1629	cpar_Chr_1	1088135	1090244	1.85194	Present	g494.t1	99.632	CPAR2_105010	MBH	1.93245	Present	g496.t1	99.632	CPAR2_105010	MBH
CPAR2_105020	2634	cpar_Chr_1	1090530	1093252	1.83656	Present	g495.t1	99.924	CPAR2_105020	MBH	1.89151	Present	g497.t1	99.924	CPAR2_105020	MBH
CPAR2_105030	1203	cpar_Chr_1	1093430	1094807	2.08658	Present	g496.t1	99.917	CPAR2_105030	MBH	1.81563	Present	g498.t1	99.917	CPAR2_105030	MBH
CPAR2_105040	1116	cpar_Chr_1	1094797	1096043	1.82461	Present	g497.t1	99.731	CPAR2_105040	MBH	1.77494	Present	g499.t1	99.731	CPAR2_105040	MBH
CPAR2_105050	1956	cpar_Chr_1	1096715	1098935	2.02179	Present	g498.t1	99.744	CPAR2_105050	MBH	2.01695	Present	g500.t1	99.744	CPAR2_105050	MBH
CPAR2_105060	558	cpar_Chr_1	1098814	1099816	2.26533	Present	g499.t1	99.642	CPAR2_105060	MBH	2.06533	Present	g501.t1	99.642	CPAR2_105060	MBH
CPAR2_105070	1260	cpar_Chr_1	1102367	1104284	2.06854	Present	g500.t1	99.841	CPAR2_105070	MBH	2.01442	Present	g502.t1	99.841	CPAR2_105070	MBH
CPAR2_105080	4719	cpar_Chr_1	1104954	1109960	2.0472	Present	g501.t1	99.492	CPAR2_105080	MBH	2.03931	Present	g503.t1	99.492	CPAR2_105080	MBH
CPAR2_105090	258	cpar_Chr_1	1110068	1110526	1.69472	Present	g502.t1	100	CPAR2_105090	MBH	1.75882	Present	g504.t1	100	CPAR2_105090	MBH
CPAR2_105100	966	cpar_Chr_1	1110579	1111597	2.07801	Present	g503.t1	100	CPAR2_105100	MBH	1.97881	Present	g505.t1	100	CPAR2_105100	MBH
CPAR2_105110	1170	cpar_Chr_1	1111707	1113631	1.93865	Present	g504.t1	99.487	CPAR2_105110	MBH	1.91756	Present	g506.t1	99.487	CPAR2_105110	MBH
CPAR2_105120	1473	cpar_Chr_1	1113714	1115426	1.93477	Present	g505.t1	99.661	CPAR2_105120	MBH	2.10087	Present	g507.t1	99.661	CPAR2_105120	MBH
CPAR2_105130	1284	cpar_Chr_1	1116013	1117825	1.79411	Present	g506.t1	99.533	CPAR2_105130	MBH	1.7935	Present	g508.t1	99.611	CPAR2_105130	MBH
CPAR2_105140	3120	cpar_Chr_1	1117929	1121311	1.95968	Present	g507.t1	99.231	CPAR2_105140	MBH	2.11046	Present	g509.t1	99.231	CPAR2_105140	MBH
CPAR2_105150	2610	cpar_Chr_1	1121270	1124199	2.05675	Present	g508.t1	99.847	CPAR2_105150	MBH	2.16826	Present	g510.t1	99.847	CPAR2_105150	MBH
CPAR2_105160	261	cpar_Chr_1	1125469	1126352	1.60525	Present	g509.t1	98.467	CPAR2_105160	MBH	1.75501	Present	g511.t1	98.467	CPAR2_105160	MBH
CPAR2_105170	630	cpar_Chr_1	1126453	1127317	2.09274	Present	g510.t1	99.524	CPAR2_105170	MBH	2.08228	Present	g512.t1	99.683	CPAR2_105170	MBH
CPAR2_105180	945	cpar_Chr_1	1127364	1128791	1.92178	Present	g511.t1	99.788	CPAR2_105180	MBH	1.91395	Present	g513.t1	99.788	CPAR2_105180	MBH
CPAR2_105190	2247	cpar_Chr_1	1128864	1131159	1.66296	Present	g512.t1	99.733	CPAR2_105190	MBH	1.91974	Present	g514.t1	99.733	CPAR2_105190	MBH
CPAR2_105200	1314	cpar_Chr_1	1131355	1132691	2.01074	Present	g513.t1	99.315	CPAR2_105200	MBH	2.32869	Present	g515.t1	99.315	CPAR2_105200	MBH
CPAR2_105210	2802	cpar_Chr_1	1132693	1135521	2.03307	Present	g514.t1	99.679	CPAR2_105210	MBH	2.10661	Present	g516.t1	99.679	CPAR2_105210	MBH
CPAR2_105220	300	cpar_Chr_1	1135587	1136021	1.83852	Present	g515.t1	99.667	CPAR2_105220	MBH	2.11753	Present	g517.t1	99.667	CPAR2_105220	MBH
CPAR2_105230	1698	cpar_Chr_1	1136154	1137881	2.0841	Present	g516.t1	99.588	CPAR2_105230	MBH	1.91228	Present	g518.t1	99.588	CPAR2_105230	MBH
CPAR2_105240	1686	cpar_Chr_1	1138092	1139835	1.92816	Present	g517.t1	99.644	CPAR2_105240	MBH	1.92289	Present	g519.t1	99.644	CPAR2_105240	MBH
CPAR2_105250	1032	cpar_Chr_1	1139892	1141018	2.17064	Present	g518.t1	98.755	CPAR2_105250	MBH	2.25674	Present	g520.t1	98.659	CPAR2_105250	MBH
CPAR2_105260	1269	cpar_Chr_1	1141056	1142399	1.9842	Present	g519.t1	99.448	CPAR2_105260	MBH	1.90981	Present	g521.t1	99.448	CPAR2_105260	MBH
CPAR2_105270	1638	cpar_Chr_1	1142387	1144181	2.01905	Present	g520.t1	99.756	CPAR2_105270	MBH	2.07802	Present	g522.t1	99.634	CPAR2_105270	MBH
CPAR2_105280	1212	cpar_Chr_1	1145898	1147441	1.71056	Present	g521.t1	99.175	CPAR2_105280	MBH	1.98347	Present	g523.t1	99.175	CPAR2_105280	MBH
CPAR2_105290	3963	cpar_Chr_1	1147729	1151820	2.02954	Present	g522.t1	99.621	CPAR2_105290	MBH	1.99285	Present	g524.t1	99.621	CPAR2_105290	MBH
CPAR2_105300	2595	cpar_Chr_1	1151830	1154649	1.91076	Present	g523.t1	99.692	CPAR2_105300	MBH	1.86405	Present	g525.t1	99.692	CPAR2_105300	MBH
CPAR2_105310	528	cpar_Chr_1	1154966	1155650	2.09705	Present	g524.t1	99.242	CPAR2_105310	MBH	2.05235	Present	g526.t1	99.242	CPAR2_105310	MBH
CPAR2_105320	843	cpar_Chr_1	1155875	1156758	2.03627	Present	g525.t1	99.407	CPAR2_105320	MBH	1.89502	Present	g527.t1	99.407	CPAR2_105320	MBH
CPAR2_105330	759	cpar_Chr_1	1156861	1157672	1.88052	Present	g526.t1	99.605	CPAR2_105330	MBH	1.81539	Present	g528.t1	99.605	CPAR2_105330	MBH
CPAR2_105340	1644	cpar_Chr_1	1157842	1160195	2.01395	Present	g527.t1	99.939	CPAR2_105340	MBH	1.9372	Present	g529.t1	99.939	CPAR2_105340	MBH
CPAR2_105350	1239	cpar_Chr_1	1160300	1162024	1.86448	Present	g528.t1	100	CPAR2_105350	MBH	2.13642	Present	g530.t1	100	CPAR2_105350	MBH
CPAR2_105360	174	cpar_Chr_1	1162294	1162818	1.71728	Present	NA	NA	NA	no_hit	1.41563	Low_coverage	NA	NA	NA	no_hit
CPAR2_105370	807	cpar_Chr_1	1164276	1165158	1.9965	Present	g529.t1	100	CPAR2_105370	MBH	1.84257	Present	g531.t1	100	CPAR2_105370	MBH
CPAR2_105380	807	cpar_Chr_1	1165389	1166338	1.79628	Present	g530.t1	99.752	CPAR2_105380	MBH	2.30733	Present	g532.t1	99.752	CPAR2_105380	MBH
CPAR2_105390	1941	cpar_Chr_1	1166352	1168477	1.99154	Present	g531.t1	99.33	CPAR2_105390	MBH	1.94846	Present	g533.t1	99.33	CPAR2_105390	MBH
CPAR2_105400	3492	cpar_Chr_1	1169008	1172531	2.02057	Present	g532.t1	99.714	CPAR2_105400	MBH	2.02256	Present	g534.t1	99.714	CPAR2_105400	MBH
CPAR2_105410	1974	cpar_Chr_1	1172583	1174556	1.77184	Present	g533.t1	99.544	CPAR2_105410	MBH	1.8611	Present	g535.t1	99.544	CPAR2_105410	MBH
CPAR2_105420	1047	cpar_Chr_1	1174656	1175875	1.77301	Present	g534.t1	99.809	CPAR2_105420	MBH	1.81398	Present	g536.t1	99.809	CPAR2_105420	MBH
CPAR2_105430	1323	cpar_Chr_1	1176392	1177854	1.73244	Present	g535.t1	99.849	CPAR2_105430	MBH	1.84036	Present	g537.t1	99.849	CPAR2_105430	MBH
CPAR2_105440	222	cpar_Chr_1	1177795	1178875	1.76412	Present	NA	NA	NA	no_hit	1.87186	Present	NA	NA	NA	no_hit
CPAR2_105450	594	cpar_Chr_1	1179411	1180287	1.65329	Present	g536.t1	98.653	CPAR2_105450	MBH	2.10838	Present	g538.t1	98.653	CPAR2_105450	MBH
CPAR2_105460	2790	cpar_Chr_1	1180490	1183601	1.96923	Present	g537.t1	99.857	CPAR2_105460	MBH	2.01684	Present	g539.t1	99.857	CPAR2_105460	MBH
CPAR2_105470	1785	cpar_Chr_1	1183520	1185571	1.80454	Present	g538.t1	99.832	CPAR2_105470	MBH	1.78232	Present	g540.t1	99.832	CPAR2_105470	MBH
CPAR2_105480	807	cpar_Chr_1	1185595	1186605	2.03099	Present	g539.t1	100	CPAR2_105480	MBH	2.06879	Present	g541.t1	100	CPAR2_105480	MBH
CPAR2_105490	2757	cpar_Chr_1	1187240	1190261	1.9255	Present	g540.t1	99.623	CPAR2_105490	MBH	1.93006	Present	g542.t1	99.623	CPAR2_105490	MBH
CPAR2_105500	915	cpar_Chr_1	1190165	1191378	1.74347	Present	g542.t1	99.672	CPAR2_105500	MBH	1.90591	Present	g543.t1	99.672	CPAR2_105500	MBH
CPAR2_105510	1224	cpar_Chr_1	1192732	1194077	1.78875	Present	g543.t1	99.51	CPAR2_105510	MBH	1.71589	Present	g544.t1	99.51	CPAR2_105510	MBH
CPAR2_105520	5478	cpar_Chr_1	1194155	1199716	1.97573	Present	g544.t1	99.635	CPAR2_105520	MBH	2.08845	Present	g545.t1	99.617	CPAR2_105520	MBH
CPAR2_105530	2160	cpar_Chr_1	1200822	1203070	2.02478	Present	g545.t1	99.722	CPAR2_105530	MBH	2.0381	Present	g546.t1	99.722	CPAR2_105530	MBH
CPAR2_105540	1692	cpar_Chr_1	1204616	1206459	1.92538	Present	g546.t1	99.823	CPAR2_105540	MBH	1.97282	Present	g547.t1	99.882	CPAR2_105540	MBH
CPAR2_105550	1218	cpar_Chr_1	1206752	1208579	1.96207	Present	g547.t1	99.918	CPAR2_105550	MBH	2.1357	Present	g548.t1	99.918	CPAR2_105550	MBH
CPAR2_105560	2709	cpar_Chr_1	1209092	1212163	1.89937	Present	g548.t1	99.852	CPAR2_105560	MBH	1.81727	Present	g549.t1	99.852	CPAR2_105560	MBH
CPAR2_105570	651	cpar_Chr_1	1213295	1214335	2.17154	Present	g549.t1	100	CPAR2_105570	MBH	2.05102	Present	g550.t1	100	CPAR2_105570	MBH
CPAR2_105580	2136	cpar_Chr_1	1214326	1216805	2.00777	Present	g550.t1	99.017	CPAR2_105580	MBH	1.90582	Present	g551.t1	99.017	CPAR2_105580	MBH
CPAR2_105590	2127	cpar_Chr_1	1217282	1219504	1.94923	Present	g551.t1	99.906	CPAR2_105590	MBH	2.01718	Present	g552.t1	99.859	CPAR2_105590	MBH
CPAR2_105600	243	cpar_Chr_1	1219523	1219861	1.9872	Present	NA	NA	NA	no_hit	2.43733	Present	NA	NA	NA	no_hit
CPAR2_105610	2817	cpar_Chr_1	1220018	1222883	1.87076	Present	g552.t1	99.787	CPAR2_105610	MBH	1.89986	Present	g553.t1	99.787	CPAR2_105610	MBH
CPAR2_105620	903	cpar_Chr_1	1222872	1223918	1.77367	Present	g553.t1	99.889	CPAR2_105620	MBH	2.09081	Present	g554.t1	99.889	CPAR2_105620	MBH
CPAR2_105630	2523	cpar_Chr_1	1224007	1226703	1.83346	Present	g554.t1	99.802	CPAR2_105630	MBH	1.99328	Present	g555.t1	99.802	CPAR2_105630	MBH
CPAR2_105640	1497	cpar_Chr_1	1227326	1229071	1.89188	Present	g555.t1	99.132	CPAR2_105640	MBH	1.88441	Present	g556.t1	99.132	CPAR2_105640	MBH
CPAR2_105650	345	cpar_Chr_1	1229133	1229645	1.81235	Present	g556.t1	99.71	CPAR2_105650	MBH	1.84302	Present	g557.t1	100	CPAR2_105650	MBH
CPAR2_105660	1191	cpar_Chr_1	1229652	1231046	1.80786	Present	g557.t1	99.664	CPAR2_105660	MBH	1.77527	Present	g558.t1	99.664	CPAR2_105660	MBH
CPAR2_105670	2232	cpar_Chr_1	1231141	1233929	1.80616	Present	g558.t1	99.866	CPAR2_105670	MBH	2.06562	Present	g559.t1	99.866	CPAR2_105670	MBH
CPAR2_105680	972	cpar_Chr_1	1233986	1235058	2.04006	Present	g559.t2	99.897	CPAR2_105680	MBH	1.72957	Present	g560.t1	99.897	CPAR2_105680	MBH
CPAR2_105690	945	cpar_Chr_1	1235302	1236357	1.86928	Present	g560.t1	99.471	CPAR2_105690	MBH	1.91049	Present	g561.t1	99.471	CPAR2_105690	MBH
CPAR2_105700	1371	cpar_Chr_1	1237639	1239958	2.00911	Present	g561.t1	99.708	CPAR2_105700	MBH	2.171	Present	g562.t1	99.708	CPAR2_105700	MBH
CPAR2_105710	2148	cpar_Chr_1	1239662	1242345	1.97565	Present	g562.t1	99.022	CPAR2_105710	MBH	1.99889	Present	g563.t1	99.022	CPAR2_105710	MBH
CPAR2_105720	408	cpar_Chr_1	1242368	1242934	1.91801	Present	g563.t1	99.51	CPAR2_105720	MBH	1.76383	Present	g564.t1	99.51	CPAR2_105720	MBH
CPAR2_105730	2436	cpar_Chr_1	1242878	1245692	1.62772	Present	g564.t1	99.548	CPAR2_105730	MBH	1.84544	Present	g565.t1	99.548	CPAR2_105730	MBH
CPAR2_105740	540	cpar_Chr_1	1248632	1249468	0	Absent	g174.t1	93.097	CPAR2_101750	hit	0	Absent	g174.t1	93.097	CPAR2_101750	hit
CPAR2_105750	1353	cpar_Chr_1	1252667	1254019	0	Absent	NA	NA	NA	no_hit	0	Absent	NA	NA	NA	no_hit
CPAR2_105760	3282	cpar_Chr_1	1256885	1260375	1.90206	Present	g565.t1	99.543	CPAR2_105760	MBH	1.86145	Present	g566.t1	99.543	CPAR2_105760	MBH
CPAR2_105770	948	cpar_Chr_1	1260370	1261608	1.91331	Present	g566.t1	99.789	CPAR2_105770	MBH	1.7504	Present	g567.t1	99.789	CPAR2_105770	MBH
CPAR2_105780	1191	cpar_Chr_1	1262009	1263286	1.90724	Present	g567.t1	99.414	CPAR2_105780	MBH	2.02259	Present	g568.t1	99.414	CPAR2_105780	MBH
CPAR2_105790	315	cpar_Chr_1	1263698	1264314	2.35855	Present	g568.t1	99.683	CPAR2_105790	MBH	2.2671	Present	g569.t1	99.683	CPAR2_105790	MBH
CPAR2_105800	2256	cpar_Chr_1	1264373	1266766	1.95042	Present	g569.t1	99.557	CPAR2_105800	MBH	1.8781	Present	g570.t1	99.557	CPAR2_105800	MBH
CPAR2_105810	1485	cpar_Chr_1	1266785	1268380	1.79396	Present	g570.t1	99.394	CPAR2_105810	MBH	2.05778	Present	g571.t1	99.327	CPAR2_105810	MBH
CPAR2_105820	318	cpar_Chr_1	1268338	1269048	1.96001	Present	g571.t1	99.057	CPAR2_105820	MBH	1.96475	Present	g572.t1	99.057	CPAR2_105820	MBH
CPAR2_105830	459	cpar_Chr_1	1269082	1269815	2.04527	Present	g572.t1	99.782	CPAR2_105830	MBH	1.68462	Present	g573.t1	99.782	CPAR2_105830	MBH
CPAR2_105840	1395	cpar_Chr_1	1269905	1271436	1.79279	Present	g573.t1	99.713	CPAR2_105840	MBH	1.92297	Present	g574.t1	99.713	CPAR2_105840	MBH
CPAR2_105850	1437	cpar_Chr_1	1271457	1273047	2.02506	Present	g574.t1	99.861	CPAR2_105850	MBH	1.93629	Present	g575.t1	99.861	CPAR2_105850	MBH
CPAR2_105860	3072	cpar_Chr_1	1273898	1277392	1.87201	Present	g575.t1	99.902	CPAR2_105860	MBH	1.86789	Present	g576.t1	99.87	CPAR2_105860	MBH
CPAR2_105870	366	cpar_Chr_1	1277413	1277896	2.05904	Present	g576.t1	100	CPAR2_105870	MBH	2.24373	Present	g577.t1	100	CPAR2_105870	MBH
CPAR2_105880	1350	cpar_Chr_1	1278084	1280448	1.86622	Present	g577.t1	100	CPAR2_105880	MBH	1.78425	Present	g578.t1	100	CPAR2_105880	MBH
CPAR2_105890	2157	cpar_Chr_1	1280495	1283262	1.85738	Present	g578.t1	99.954	CPAR2_105890	MBH	1.87136	Present	g579.t1	99.954	CPAR2_105890	MBH
CPAR2_105900	1038	cpar_Chr_1	1283818	1285467	1.93375	Present	g579.t1	99.711	CPAR2_105900	MBH	1.99101	Present	g580.t1	99.711	CPAR2_105900	MBH
CPAR2_105910	684	cpar_Chr_1	1285350	1286709	1.74125	Present	g580.t1	99.854	CPAR2_105910	MBH	1.74595	Present	g581.t1	99.854	CPAR2_105910	MBH
CPAR2_105920	3879	cpar_Chr_1	1286597	1290743	1.81947	Present	g581.t1	99.536	CPAR2_105920	MBH	1.93524	Present	g582.t1	99.536	CPAR2_105920	MBH
CPAR2_105930	966	cpar_Chr_1	1290717	1291903	1.95006	Present	g582.t1	99.482	CPAR2_105930	MBH	2.12298	Present	g583.t1	99.482	CPAR2_105930	MBH
CPAR2_105940	1941	cpar_Chr_1	1291958	1294293	2.03777	Present	g583.t1	99.794	CPAR2_105940	MBH	1.98063	Present	g584.t1	99.794	CPAR2_105940	MBH
CPAR2_105950	4389	cpar_Chr_1	1294362	1299006	1.98162	Present	g584.t1	99.772	CPAR2_105950	MBH	1.94423	Present	g585.t1	99.772	CPAR2_105950	MBH
CPAR2_105960	429	cpar_Chr_1	1299461	1300197	1.78946	Present	g585.t1	100	CPAR2_105960	MBH	1.85862	Present	g586.t1	100	CPAR2_105960	MBH
CPAR2_105970	609	cpar_Chr_1	1300458	1301338	1.97914	Present	g586.t1	99.836	CPAR2_105970	MBH	1.66789	Present	g587.t1	99.836	CPAR2_105970	MBH
CPAR2_105980	333	cpar_Chr_1	1301379	1302129	1.61259	Present	g587.t1	99.7	CPAR2_105980	MBH	1.75051	Present	g588.t1	99.7	CPAR2_105980	MBH
CPAR2_105990	1257	cpar_Chr_1	1302371	1304087	1.96881	Present	g588.t2	99.602	CPAR2_105990	MBH	2.08886	Present	g589.t2	99.682	CPAR2_105990	MBH
CPAR2_106000	1275	cpar_Chr_1	1307259	1309304	1.88781	Present	g589.t1	99.765	CPAR2_106000	MBH	1.98496	Present	g590.t1	99.765	CPAR2_106000	MBH
CPAR2_106010	1641	cpar_Chr_1	1309438	1311715	2.2436	Present	g590.t1	99.695	CPAR2_106010	MBH	2.30441	Present	g591.t1	99.695	CPAR2_106010	MBH
CPAR2_106015	387	cpar_Chr_1	1311289	1311675	2.53152	Present	NA	NA	NA	no_hit	2.63657	Present	NA	NA	NA	no_hit
CPAR2_106020	540	cpar_Chr_1	1311785	1312360	2.12908	Present	g591.t1	99.63	CPAR2_106020	MBH	2.31281	Present	g592.t1	99.63	CPAR2_106020	MBH
CPAR2_106030	1356	cpar_Chr_1	1312497	1313852	1.97234	Present	g592.t1	99.705	CPAR2_106030	MBH	2.05959	Present	g593.t1	99.705	CPAR2_106030	MBH
CPAR2_106040	1107	cpar_Chr_1	1313881	1315091	1.95084	Present	g593.t1	99.548	CPAR2_106040	MBH	1.96035	Present	g594.t1	99.548	CPAR2_106040	MBH
CPAR2_106050	1431	cpar_Chr_1	1315093	1316634	1.98701	Present	g594.t1	99.79	CPAR2_106050	MBH	2.1114	Present	g595.t1	99.79	CPAR2_106050	MBH
CPAR2_106060	2319	cpar_Chr_1	1316790	1319182	1.9982	Present	g595.t1	98.922	CPAR2_106060	MBH	2.10058	Present	g596.t1	98.922	CPAR2_106060	MBH
CPAR2_106070	324	cpar_Chr_1	1319149	1320014	2.28119	Present	g596.t1	99.691	CPAR2_106070	MBH	2.40304	Present	g597.t1	99.691	CPAR2_106070	MBH
CPAR2_106080	891	cpar_Chr_1	1320288	1321234	1.86359	Present	g597.t1	99.55	CPAR2_106080	MBH	1.68843	Present	g598.t1	99.55	CPAR2_106080	MBH
CPAR2_106090	741	cpar_Chr_1	1321278	1322098	2.10436	Present	g598.t1	100	CPAR2_106090	MBH	2.06378	Present	g599.t1	100	CPAR2_106090	MBH
CPAR2_106100	603	cpar_Chr_1	1322088	1322736	2.2836	Present	g599.t1	100	CPAR2_106100	MBH	1.96473	Present	g600.t1	100	CPAR2_106100	MBH
CPAR2_106110	1560	cpar_Chr_1	1322744	1326177	1.83804	Present	g600.t1	98.226	CPAR2_106110	MBH	2.04575	Present	g601.t1	98.226	CPAR2_106110	MBH
CPAR2_106120	1398	cpar_Chr_1	1326233	1328035	1.87118	Present	g601.t1	99.928	CPAR2_106120	MBH	2.04485	Present	g602.t1	99.928	CPAR2_106120	MBH
CPAR2_106130	1515	cpar_Chr_1	1329416	1331484	1.93705	Present	g602.t1	99.67	CPAR2_106130	MBH	1.86987	Present	g603.t1	99.67	CPAR2_106130	MBH
CPAR2_106140	2016	cpar_Chr_1	1331716	1333984	1.95269	Present	g603.t1	99.554	CPAR2_106140	MBH	1.98735	Present	g604.t1	99.554	CPAR2_106140	MBH
CPAR2_106150	492	cpar_Chr_1	1334055	1334546	1.75419	Present	g604.t1	99.593	CPAR2_106150	MBH	1.9519	Present	g605.t1	99.593	CPAR2_106150	MBH
CPAR2_106160	951	cpar_Chr_1	1334541	1335573	2.02043	Present	g605.t1	99.695	CPAR2_106160	MBH	2.06855	Present	g606.t1	99.645	CPAR2_106160	MBH
CPAR2_106170	1098	cpar_Chr_1	1335848	1337135	1.86108	Present	g606.t1	99.454	CPAR2_106170	MBH	2.02997	Present	g607.t1	99.454	CPAR2_106170	MBH
CPAR2_106180	990	cpar_Chr_1	1337179	1338197	1.89678	Present	g607.t1	99.798	CPAR2_106180	MBH	1.8377	Present	g608.t1	99.798	CPAR2_106180	MBH
CPAR2_106190	810	cpar_Chr_1	1338187	1339022	2.282	Present	g608.t1	99.283	CPAR2_106190	MBH	2.21457	Present	g609.t1	99.18	CPAR2_106190	MBH
CPAR2_106200	642	cpar_Chr_1	1339295	1340083	1.96066	Present	g609.t1	98.754	CPAR2_106200	MBH	2.01908	Present	g610.t1	98.754	CPAR2_106200	MBH
CPAR2_106210	750	cpar_Chr_1	1340083	1340972	2.20815	Present	g610.t1	99.6	CPAR2_106210	MBH	2.11221	Present	g611.t1	99.6	CPAR2_106210	MBH
CPAR2_106220	1857	cpar_Chr_1	1340975	1344172	1.92741	Present	g611.t1	99.731	CPAR2_106220	MBH	2.01539	Present	g612.t1	99.731	CPAR2_106220	MBH
CPAR2_106230	2628	cpar_Chr_1	1344177	1347167	1.9929	Present	g612.t1	99.81	CPAR2_106230	MBH	2.03513	Present	g613.t1	99.81	CPAR2_106230	MBH
CPAR2_106240	705	cpar_Chr_1	1347552	1348256	1.83684	Present	g613.t1	99.858	CPAR2_106240	MBH	2.20184	Present	g614.t1	99.858	CPAR2_106240	MBH
CPAR2_106250	1086	cpar_Chr_1	1348315	1349503	2.05922	Present	g614.t1	99.724	CPAR2_106250	MBH	1.7735	Present	g615.t1	99.724	CPAR2_106250	MBH
CPAR2_106260	873	cpar_Chr_1	1349846	1350946	2.04735	Present	g615.t1	99.771	CPAR2_106260	MBH	1.91434	Present	g616.t1	99.771	CPAR2_106260	MBH
CPAR2_106270	2745	cpar_Chr_1	1351106	1354113	1.98768	Present	g616.t1	99.49	CPAR2_106270	MBH	2.00711	Present	g617.t1	99.49	CPAR2_106270	MBH
CPAR2_106280	1047	cpar_Chr_1	1354432	1355499	1.7618	Present	g617.t1	99.236	CPAR2_106280	MBH	1.79663	Present	g618.t1	99.236	CPAR2_106280	MBH
CPAR2_106290	357	cpar_Chr_1	1355515	1355936	1.69894	Present	g618.t1	100	CPAR2_106290	MBH	1.59583	Present	g619.t1	100	CPAR2_106290	MBH
CPAR2_106300	315	cpar_Chr_1	1355963	1356277	1.80646	Present	g619.t1	100	CPAR2_106300	MBH	1.60387	Present	g620.t1	100	CPAR2_106300	MBH
CPAR2_106310	1617	cpar_Chr_1	1356312	1358000	2.08015	Present	g620.t1	99.876	CPAR2_106310	MBH	1.97473	Present	g621.t1	99.876	CPAR2_106310	MBH
CPAR2_106320	384	cpar_Chr_1	1358645	1359390	1.90326	Present	g621.t1	99.219	CPAR2_106320	MBH	1.92848	Present	g622.t1	99.219	CPAR2_106320	MBH
CPAR2_106330	765	cpar_Chr_1	1359931	1361007	1.81168	Present	g622.t1	100	CPAR2_106330	MBH	2.0119	Present	g623.t1	100	CPAR2_106330	MBH
CPAR2_106340	1716	cpar_Chr_1	1360981	1362718	2.00326	Present	g623.t1	99.874	CPAR2_106340	MBH	2.068	Present	g624.t1	100	CPAR2_106340	MBH
CPAR2_106350	2784	cpar_Chr_1	1362784	1365762	1.95725	Present	g624.t1	99.677	CPAR2_106350	MBH	2.00257	Present	g625.t1	99.677	CPAR2_106350	MBH
CPAR2_106360	555	cpar_Chr_1	1366099	1367159	1.90692	Present	g625.t1	99.459	CPAR2_106360	MBH	1.94889	Present	g626.t1	99.459	CPAR2_106360	MBH
CPAR2_106370	2214	cpar_Chr_1	1367269	1369603	2.07937	Present	g626.t1	99.819	CPAR2_106370	MBH	1.86547	Present	g627.t1	99.819	CPAR2_106370	MBH
CPAR2_106380	1263	cpar_Chr_1	1369617	1370879	1.97393	Present	g627.t1	99.683	CPAR2_106380	MBH	2.03003	Present	g628.t1	99.683	CPAR2_106380	MBH
CPAR2_106390	1005	cpar_Chr_1	1371140	1372144	1.96924	Present	g628.t1	99.303	CPAR2_106390	MBH	1.84506	Present	g629.t1	99.303	CPAR2_106390	MBH
CPAR2_106400	5730	cpar_Chr_1	1372461	1379506	1.9162	Present	g629.t1	99.442	CPAR2_106400	MBH	1.95696	Present	g630.t1	99.442	CPAR2_106400	MBH
CPAR2_106410	1860	cpar_Chr_1	1381503	1383748	1.97109	Present	g630.t1	99.624	CPAR2_106410	MBH	1.88374	Present	g631.t1	99.624	CPAR2_106410	MBH
CPAR2_106420	1035	cpar_Chr_1	1383644	1384888	1.8557	Present	g631.t1	99.807	CPAR2_106420	MBH	1.95937	Present	g632.t1	99.807	CPAR2_106420	MBH
CPAR2_106430	558	cpar_Chr_1	1384920	1385895	1.98978	Present	g632.t1	98.566	CPAR2_106430	MBH	1.98796	Present	g633.t1	98.566	CPAR2_106430	MBH
CPAR2_106440	663	cpar_Chr_1	1386112	1387160	1.86927	Present	g633.t1	100	CPAR2_106440	MBH	2.09967	Present	g634.t1	100	CPAR2_106440	MBH
CPAR2_106450	510	cpar_Chr_1	1387344	1388143	1.86377	Present	g634.t1	100	CPAR2_106450	MBH	1.96021	Present	g635.t1	100	CPAR2_106450	MBH
CPAR2_106460	762	cpar_Chr_1	1388194	1389193	1.75036	Present	g635.t1	100	CPAR2_106460	MBH	1.95982	Present	g636.t1	100	CPAR2_106460	MBH
CPAR2_106470	1932	cpar_Chr_1	1389226	1391175	1.9185	Present	g636.t1	99.741	CPAR2_106470	MBH	2.0129	Present	g637.t1	99.741	CPAR2_106470	MBH
CPAR2_106480	510	cpar_Chr_1	1391188	1391881	2.0317	Present	g637.t1	99.608	CPAR2_106480	MBH	2.04287	Present	g638.t1	99.608	CPAR2_106480	MBH
CPAR2_106490	690	cpar_Chr_1	1392067	1392982	2.01704	Present	g638.t1	99.855	CPAR2_106490	MBH	1.83285	Present	g639.t1	99.855	CPAR2_106490	MBH
CPAR2_106500	1656	cpar_Chr_1	1393656	1395553	2.04695	Present	g639.t1	99.275	CPAR2_106500	MBH	1.94718	Present	g640.t1	99.275	CPAR2_106500	MBH
CPAR2_106510	2463	cpar_Chr_1	1395611	1398251	2.2339	Present	g640.t1	99.675	CPAR2_106510	MBH	2.05241	Present	g641.t1	99.675	CPAR2_106510	MBH
CPAR2_106520	1020	cpar_Chr_1	1398283	1399552	2.21703	Present	g641.t1	99.706	CPAR2_106520	MBH	2.24145	Present	g642.t1	99.706	CPAR2_106520	MBH
CPAR2_106530	951	cpar_Chr_1	1399591	1401491	2.09204	Present	g642.t1	99.474	CPAR2_106530	MBH	2.10464	Present	g643.t1	99.474	CPAR2_106530	MBH
CPAR2_106540	1254	cpar_Chr_1	1402820	1404358	1.92252	Present	g643.t1	99.761	CPAR2_106540	MBH	1.82552	Present	g644.t1	99.761	CPAR2_106540	MBH
CPAR2_106550	1491	cpar_Chr_1	1404527	1406317	1.9579	Present	g644.t1	99.866	CPAR2_106550	MBH	2.01966	Present	g645.t1	99.866	CPAR2_106550	MBH
CPAR2_106560	174	cpar_Chr_1	1407478	1408501	1.91803	Present	g645.t1	100	CPAR2_106560	MBH	2.01068	Present	g646.t1	100	CPAR2_106560	MBH
CPAR2_106570	2421	cpar_Chr_1	1408816	1411595	1.73681	Present	g646.t2	99.835	CPAR2_106570	MBH	1.96353	Present	g647.t2	99.835	CPAR2_106570	MBH
CPAR2_106580	2820	cpar_Chr_1	1411654	1414974	1.81845	Present	g647.t1	99.894	CPAR2_106580	MBH	2.01815	Present	g648.t1	99.894	CPAR2_106580	MBH
CPAR2_106590	801	cpar_Chr_1	1414973	1415913	2.10144	Present	g648.t1	99.625	CPAR2_106590	MBH	2.05194	Present	g649.t1	99.625	CPAR2_106590	MBH
CPAR2_106600	603	cpar_Chr_1	1416009	1416678	1.83354	Present	g649.t1	100	CPAR2_106600	MBH	1.94574	Present	g650.t1	100	CPAR2_106600	MBH
CPAR2_106610	516	cpar_Chr_1	1416923	1417678	1.82415	Present	g650.t1	100	CPAR2_106610	MBH	1.89928	Present	g651.t1	100	CPAR2_106610	MBH
CPAR2_106620	1395	cpar_Chr_1	1417683	1419291	1.93896	Present	g651.t1	99.713	CPAR2_106620	MBH	2.17057	Present	g652.t1	99.713	CPAR2_106620	MBH
CPAR2_106630	1080	cpar_Chr_1	1419296	1420468	1.6634	Present	g652.t1	99.907	CPAR2_106630	MBH	2.09233	Present	g653.t1	99.907	CPAR2_106630	MBH
CPAR2_106640	4374	cpar_Chr_1	1420496	1424887	2.01361	Present	g653.t1	99.954	CPAR2_106640	MBH	1.9655	Present	g654.t1	99.954	CPAR2_106640	MBH
CPAR2_106650	726	cpar_Chr_1	1424918	1425925	2.01159	Present	g654.t1	99.725	CPAR2_106650	MBH	2.02367	Present	g655.t1	99.725	CPAR2_106650	MBH
CPAR2_106660	879	cpar_Chr_1	1426385	1427646	2.00638	Present	g655.t1	99.886	CPAR2_106660	MBH	2.09361	Present	g656.t1	99.772	CPAR2_106660	MBH
CPAR2_106670	1746	cpar_Chr_1	1427985	1430253	1.90103	Present	g656.t1	99.656	CPAR2_106670	MBH	2.12958	Present	g657.t1	99.656	CPAR2_106670	MBH
CPAR2_106680	1737	cpar_Chr_1	1431599	1433435	2.13214	Present	g657.t1	99.482	CPAR2_106680	MBH	2.15812	Present	g658.t1	99.482	CPAR2_106680	MBH
CPAR2_106690	1788	cpar_Chr_1	1433729	1436259	2.03174	Present	g658.t1	99.832	CPAR2_106690	MBH	1.93329	Present	g659.t1	99.832	CPAR2_106690	MBH
CPAR2_106700	1776	cpar_Chr_1	1439697	1441681	1.82697	Present	g659.t1	99.775	CPAR2_106700	MBH	1.89093	Present	g660.t1	99.775	CPAR2_106700	MBH
CPAR2_106710	1113	cpar_Chr_1	1441725	1442886	1.94674	Present	g660.t1	99.799	CPAR2_106710	MBH	1.87612	Present	g661.t2	99.82	CPAR2_106710	MBH
CPAR2_106720	1461	cpar_Chr_1	1442879	1444360	1.90505	Present	g661.t1	99.863	CPAR2_106720	MBH	1.85841	Present	g662.t1	99.863	CPAR2_106720	MBH
CPAR2_106730	1524	cpar_Chr_1	1444480	1446236	1.85731	Present	g662.t1	99.869	CPAR2_106730	MBH	1.96849	Present	g663.t1	99.869	CPAR2_106730	MBH
CPAR2_106740	1446	cpar_Chr_1	1446079	1447892	2.12381	Present	g663.t1	99.723	CPAR2_106740	MBH	2.0897	Present	g664.t1	99.723	CPAR2_106740	MBH
CPAR2_106750	2160	cpar_Chr_1	1447799	1450065	2.13045	Present	g664.t1	99.861	CPAR2_106750	MBH	2.18007	Present	g665.t1	99.861	CPAR2_106750	MBH
CPAR2_106760	1491	cpar_Chr_1	1450266	1451816	1.89471	Present	g665.t1	99.866	CPAR2_106760	MBH	1.91643	Present	g666.t1	99.866	CPAR2_106760	MBH
CPAR2_106770	903	cpar_Chr_1	1451833	1452735	2.21355	Present	g666.t1	100	CPAR2_106770	MBH	2.0799	Present	g667.t1	100	CPAR2_106770	MBH
CPAR2_106780	732	cpar_Chr_1	1452784	1453708	1.97819	Present	g667.t1	99.727	CPAR2_106780	MBH	1.84883	Present	g668.t1	99.727	CPAR2_106780	MBH
CPAR2_106790	498	cpar_Chr_1	1453769	1454374	2.01292	Present	g668.t1	99.799	CPAR2_106790	MBH	2.0303	Present	g669.t1	99.799	CPAR2_106790	MBH
CPAR2_106800	576	cpar_Chr_1	1454915	1456048	2.08942	Present	g669.t1	99.826	CPAR2_106800	MBH	1.9982	Present	g670.t1	99.826	CPAR2_106800	MBH
CPAR2_106810	1167	cpar_Chr_1	1456130	1457701	2.21751	Present	g670.t1	99.914	CPAR2_106810	MBH	2.09678	Present	g671.t1	99.914	CPAR2_106810	MBH
CPAR2_106820	1485	cpar_Chr_1	1457767	1459407	1.97647	Present	g671.t1	99.933	CPAR2_106820	MBH	2.20316	Present	g672.t1	99.933	CPAR2_106820	MBH
CPAR2_106830	741	cpar_Chr_1	1459474	1460292	2.13714	Present	g672.t1	99.865	CPAR2_106830	MBH	1.8729	Present	g673.t1	99.865	CPAR2_106830	MBH
CPAR2_106840	576	cpar_Chr_1	1460297	1460944	2.15145	Present	g673.t1	99.826	CPAR2_106840	MBH	2.07657	Present	g674.t1	99.826	CPAR2_106840	MBH
CPAR2_106850	657	cpar_Chr_1	1460973	1461747	2.02646	Present	g674.t1	99.696	CPAR2_106850	MBH	2.25816	Present	g675.t1	99.696	CPAR2_106850	MBH
CPAR2_106860	1398	cpar_Chr_1	1461719	1463310	1.93361	Present	g675.t1	100	CPAR2_106860	MBH	2.03158	Present	g676.t1	99.928	CPAR2_106860	MBH
CPAR2_106870	1221	cpar_Chr_1	1463328	1464566	2.24179	Present	g676.t1	100	CPAR2_106870	MBH	1.94915	Present	g677.t1	100	CPAR2_106870	MBH
CPAR2_106880	2175	cpar_Chr_1	1464844	1467018	2.15045	Present	g677.t1	99.494	CPAR2_106880	MBH	2.19741	Present	g678.t1	99.54	CPAR2_106880	MBH
CPAR2_106890	1161	cpar_Chr_1	1467520	1468731	1.92858	Present	g678.t1	99.828	CPAR2_106890	MBH	2.12138	Present	g679.t1	99.828	CPAR2_106890	MBH
CPAR2_106900	1884	cpar_Chr_1	1468720	1471039	1.95798	Present	g679.t1	99.418	CPAR2_106900	MBH	2.00994	Present	g680.t1	99.418	CPAR2_106900	MBH
CPAR2_106910	1215	cpar_Chr_1	1472220	1475009	2.09977	Present	g680.t1	100	CPAR2_106910	MBH	2.08401	Present	NA	NA	NA	no_hit
CPAR2_106920	1317	cpar_Chr_1	1475940	1477497	3.44573	Present	g682.t1	98.709	CPAR2_106920	MBH	3.40032	Present	g681.t1	100	CPAR2_106920	MBH
CPAR2_106930	642	cpar_Chr_1	1479934	1480834	2.14885	Present	g683.t1	100	CPAR2_106930	MBH	2.03249	Present	g683.t1	100	CPAR2_106930	MBH
CPAR2_106940	1941	cpar_Chr_1	1481133	1483288	2.10283	Present	g684.t1	100	CPAR2_106940	MBH	2.17835	Present	g684.t1	100	CPAR2_106940	MBH
CPAR2_106950	393	cpar_Chr_1	1483184	1483966	2.00951	Present	g685.t1	100	CPAR2_106950	MBH	2.1184	Present	g685.t1	100	CPAR2_106950	MBH
CPAR2_106960	2010	cpar_Chr_1	1484542	1487164	2.0744	Present	g686.t1	99.602	CPAR2_106960	MBH	2.08753	Present	g686.t1	99.602	CPAR2_106960	MBH
CPAR2_106970	645	cpar_Chr_1	1487214	1487895	1.9493	Present	g687.t1	99.69	CPAR2_106970	MBH	2.07732	Present	g687.t1	99.69	CPAR2_106970	MBH
CPAR2_106980	765	cpar_Chr_1	1488355	1489605	1.94149	Present	g688.t1	100	CPAR2_106980	MBH	2.01797	Present	g688.t1	100	CPAR2_106980	MBH
CPAR2_106990	1206	cpar_Chr_1	1489598	1490939	1.94137	Present	g689.t1	99.337	CPAR2_106990	MBH	1.98886	Present	g689.t1	99.337	CPAR2_106990	MBH
CPAR2_107000	1275	cpar_Chr_1	1491181	1492455	1.88947	Present	g690.t1	99.296	CPAR2_107000	MBH	2.27673	Present	g690.t1	99.296	CPAR2_107000	MBH
CPAR2_107010	411	cpar_Chr_1	1492644	1493276	1.98189	Present	g691.t1	99.757	CPAR2_107010	MBH	1.7343	Present	g691.t1	99.757	CPAR2_107010	MBH
CPAR2_107020	312	cpar_Chr_1	1493265	1495441	1.64338	Present	g692.t1	100	CPAR2_107020	MBH	1.62297	Present	g692.t1	100	CPAR2_107020	MBH
CPAR2_107030	597	cpar_Chr_1	1495329	1496422	1.97605	Present	g693.t1	99.665	CPAR2_107030	MBH	1.91461	Present	g693.t1	99.665	CPAR2_107030	MBH
CPAR2_107040	873	cpar_Chr_1	1496692	1497842	2.03919	Present	g694.t1	95.916	CPAR2_107040	MBH	1.81493	Present	g694.t1	95.916	CPAR2_107040	MBH
CPAR2_107050	591	cpar_Chr_1	1497954	1498673	1.90658	Present	g695.t1	99.662	CPAR2_107050	MBH	1.86077	Present	g695.t1	99.662	CPAR2_107050	MBH
CPAR2_107060	1338	cpar_Chr_1	1499659	1501298	1.82512	Present	g696.t1	100	CPAR2_107060	MBH	1.80224	Present	g696.t1	100	CPAR2_107060	MBH
CPAR2_107070	810	cpar_Chr_1	1501470	1502912	1.82685	Present	g697.t1	99.877	CPAR2_107070	MBH	2.01094	Present	g697.t1	99.877	CPAR2_107070	MBH
CPAR2_107080	3123	cpar_Chr_1	1502969	1506302	1.958	Present	g698.t1	99.488	CPAR2_107080	MBH	1.98656	Present	g698.t1	99.488	CPAR2_107080	MBH
CPAR2_107090	396	cpar_Chr_1	1506263	1506932	1.85241	Present	g699.t1	99.747	CPAR2_107090	MBH	1.8828	Present	g699.t1	99.747	CPAR2_107090	MBH
CPAR2_107100	393	cpar_Chr_1	1507798	1508340	1.67681	Present	g700.t1	100	CPAR2_107100	MBH	2.06415	Present	g700.t1	100	CPAR2_107100	MBH
CPAR2_107110	930	cpar_Chr_1	1508763	1509692	2.17972	Present	g701.t1	99.57	CPAR2_107110	MBH	1.73457	Present	g701.t1	99.57	CPAR2_107110	MBH
CPAR2_107120	822	cpar_Chr_1	1509781	1510602	1.90271	Present	g702.t1	98.075	CPAR2_107120	MBH	1.82904	Present	g702.t1	98.075	CPAR2_107120	MBH
CPAR2_107130	2535	cpar_Chr_1	1510695	1513405	2.05314	Present	g703.t1	99.566	CPAR2_107130	MBH	2.10319	Present	g703.t1	99.566	CPAR2_107130	MBH
CPAR2_107140	636	cpar_Chr_1	1513449	1514183	2.14739	Present	g704.t1	100	CPAR2_107140	MBH	2.04678	Present	g704.t1	100	CPAR2_107140	MBH
CPAR2_107150	957	cpar_Chr_1	1514495	1515647	2.13917	Present	g705.t1	99.478	CPAR2_107150	MBH	2.01432	Present	g705.t1	99.478	CPAR2_107150	MBH
CPAR2_107160	849	cpar_Chr_1	1517406	1518360	2.07825	Present	g706.t1	99.882	CPAR2_107160	MBH	2.05941	Present	g706.t1	99.882	CPAR2_107160	MBH
CPAR2_107170	1245	cpar_Chr_1	1518727	1519971	1.86162	Present	g707.t1	99.598	CPAR2_107170	MBH	1.70093	Present	g707.t1	99.598	CPAR2_107170	MBH
CPAR2_107180	648	cpar_Chr_1	1519998	1520681	2.17743	Present	g708.t1	99.383	CPAR2_107180	MBH	2.04048	Present	g708.t1	99.383	CPAR2_107180	MBH
CPAR2_107190	1089	cpar_Chr_1	1520762	1523347	1.97904	Present	g709.t1	100	CPAR2_107190	MBH	1.87509	Present	g709.t1	100	CPAR2_107190	MBH
CPAR2_107200	408	cpar_Chr_1	1523390	1523842	3.13399	Present	g710.t1	99.753	CPAR2_107200	MBH	2.77314	Present	g710.t1	99.753	CPAR2_107200	MBH
CPAR2_107210	2100	cpar_Chr_1	1524188	1526310	1.73831	Present	g711.t1	99.667	CPAR2_107210	MBH	1.75298	Present	g711.t1	99.667	CPAR2_107210	MBH
CPAR2_107220	2010	cpar_Chr_1	1526341	1528388	1.79276	Present	g712.t1	99.801	CPAR2_107220	MBH	2.04309	Present	g712.t1	99.801	CPAR2_107220	MBH
CPAR2_107230	1563	cpar_Chr_1	1530151	1531746	2.04363	Present	g713.t1	99.744	CPAR2_107230	MBH	2.01048	Present	g713.t1	99.744	CPAR2_107230	MBH
CPAR2_107240	1407	cpar_Chr_1	1532305	1533851	1.9883	Present	g714.t1	99.645	CPAR2_107240	MBH	2.04127	Present	g714.t1	99.645	CPAR2_107240	MBH
CPAR2_107250	861	cpar_Chr_1	1533847	1534961	2.04224	Present	g715.t1	99.884	CPAR2_107250	MBH	2.11128	Present	g715.t1	99.884	CPAR2_107250	MBH
CPAR2_107260	915	cpar_Chr_1	1534973	1535959	2.20358	Present	g716.t1	99.891	CPAR2_107260	MBH	1.92484	Present	g716.t1	99.891	CPAR2_107260	MBH
CPAR2_107270	999	cpar_Chr_1	1536052	1537086	2.22548	Present	g717.t1	99.499	CPAR2_107270	MBH	2.14426	Present	g717.t1	99.499	CPAR2_107270	MBH
CPAR2_107280	2904	cpar_Chr_1	1537874	1541579	2.01878	Present	g718.t1	99.828	CPAR2_107280	MBH	1.90875	Present	g718.t1	99.828	CPAR2_107280	MBH
CPAR2_107290	2964	cpar_Chr_1	1542570	1545672	1.99616	Present	g719.t1	99.663	CPAR2_107290	MBH	2.03289	Present	g719.t1	99.663	CPAR2_107290	MBH
CPAR2_107300	1281	cpar_Chr_1	1545691	1547312	2.03614	Present	g720.t1	99.532	CPAR2_107300	MBH	2.10004	Present	g720.t1	99.532	CPAR2_107300	MBH
CPAR2_107310	1542	cpar_Chr_1	1548509	1550421	2.04533	Present	g721.t1	99.481	CPAR2_107310	MBH	1.94179	Present	g721.t1	99.481	CPAR2_107310	MBH
CPAR2_107320	2748	cpar_Chr_1	1551086	1554189	2.10433	Present	g722.t1	99.745	CPAR2_107320	MBH	2.14457	Present	g722.t1	99.745	CPAR2_107320	MBH
CPAR2_107330	1059	cpar_Chr_1	1555206	1556790	1.98739	Present	g723.t1	100	CPAR2_107330	MBH	1.8045	Present	g723.t1	100	CPAR2_107330	MBH
CPAR2_107340	1236	cpar_Chr_1	1558033	1559587	2.03925	Present	g724.t2	99.838	CPAR2_107340	MBH	2.01465	Present	g724.t2	99.838	CPAR2_107340	MBH
CPAR2_107350	1161	cpar_Chr_1	1559668	1560828	2.17525	Present	g725.t2	99.569	CPAR2_107350	MBH	2.14126	Present	g725.t1	99.511	CPAR2_107350	MBH
CPAR2_107360	729	cpar_Chr_1	1561859	1562627	1.90178	Present	NA	NA	NA	no_hit	1.91562	Present	NA	NA	NA	no_hit
CPAR2_107370	1422	cpar_Chr_1	1562896	1564610	1.97695	Present	g726.t1	99.789	CPAR2_107370	MBH	1.99449	Present	g726.t1	99.789	CPAR2_107370	MBH
CPAR2_107380	1209	cpar_Chr_1	1564612	1565849	2.04317	Present	g727.t1	99.752	CPAR2_107380	MBH	1.93442	Present	g727.t1	99.752	CPAR2_107380	MBH
CPAR2_107390	3327	cpar_Chr_1	1565923	1569478	1.82735	Present	g728.t1	99.609	CPAR2_107390	MBH	1.94161	Present	g728.t1	99.609	CPAR2_107390	MBH
CPAR2_107400	1200	cpar_Chr_1	1569717	1570924	2.03637	Present	g729.t1	100	CPAR2_107400	MBH	2.00227	Present	g729.t1	100	CPAR2_107400	MBH
CPAR2_107410	750	cpar_Chr_1	1571009	1571758	1.85045	Present	g730.t1	99.733	CPAR2_107410	MBH	1.97485	Present	g730.t1	99.733	CPAR2_107410	MBH
CPAR2_107420	4065	cpar_Chr_1	1571774	1576271	2.0771	Present	g731.t1	99.631	CPAR2_107420	MBH	1.97939	Present	g731.t1	99.631	CPAR2_107420	MBH
CPAR2_107430	1245	cpar_Chr_1	1576366	1577709	2.11793	Present	g732.t1	99.679	CPAR2_107430	MBH	1.97681	Present	g732.t1	99.679	CPAR2_107430	MBH
CPAR2_107440	402	cpar_Chr_1	1577712	1578113	2.00673	Present	g733.t1	99.502	CPAR2_107440	MBH	1.73726	Present	g733.t1	99.502	CPAR2_107440	MBH
CPAR2_107450	699	cpar_Chr_1	1578362	1579067	2.02395	Present	g734.t1	99.714	CPAR2_107450	MBH	2.01744	Present	g734.t1	99.714	CPAR2_107450	MBH
CPAR2_107460	408	cpar_Chr_1	1579737	1580836	2.04353	Present	g735.t1	100	CPAR2_107460	MBH	1.75718	Present	g735.t1	100	CPAR2_107460	MBH
CPAR2_107470	747	cpar_Chr_1	1581137	1582735	1.85993	Present	g736.t1	99.73	CPAR2_107470	MBH	1.81231	Present	g736.t1	99.866	CPAR2_107470	MBH
CPAR2_107480	1113	cpar_Chr_1	1582704	1583860	1.87922	Present	g737.t1	99.91	CPAR2_107480	MBH	1.99467	Present	g737.t1	99.91	CPAR2_107480	MBH
CPAR2_107490	5163	cpar_Chr_1	1583921	1589552	1.99608	Present	g738.t1	99.748	CPAR2_107490	MBH	1.96666	Present	g738.t1	99.748	CPAR2_107490	MBH
CPAR2_107500	654	cpar_Chr_1	1589483	1590574	2.08814	Present	g739.t1	100	CPAR2_107500	MBH	2.12984	Present	g739.t1	100	CPAR2_107500	MBH
CPAR2_107510	1689	cpar_Chr_1	1591869	1593865	2.18079	Present	g740.t1	99.882	CPAR2_107510	MBH	1.82392	Present	g740.t1	99.882	CPAR2_107510	MBH
CPAR2_107520	1920	cpar_Chr_1	1594200	1596152	1.86558	Present	g741.t1	99.844	CPAR2_107520	MBH	2.08367	Present	g741.t1	99.844	CPAR2_107520	MBH
CPAR2_107530	231	cpar_Chr_1	1596299	1596646	2.0857	Present	g742.t1	99.134	CPAR2_107530	MBH	2.10489	Present	g742.t1	99.134	CPAR2_107530	MBH
CPAR2_107540	750	cpar_Chr_1	1596646	1597549	2.0143	Present	g743.t1	99.2	CPAR2_107540	MBH	1.95703	Present	g743.t1	99.2	CPAR2_107540	MBH
CPAR2_107550	456	cpar_Chr_1	1597450	1598010	2.12383	Present	g744.t1	99.123	CPAR2_107550	MBH	2.4615	Present	g744.t1	99.123	CPAR2_107550	MBH
CPAR2_107560	1101	cpar_Chr_1	1598031	1599164	2.09513	Present	g745.t1	99.728	CPAR2_107560	MBH	2.14098	Present	g745.t1	99.728	CPAR2_107560	MBH
CPAR2_107570	915	cpar_Chr_1	1599618	1600532	2.072	Present	g746.t1	99.235	CPAR2_107570	MBH	2.21091	Present	g746.t1	99.235	CPAR2_107570	MBH
CPAR2_107580	1161	cpar_Chr_1	1601174	1602343	2.1073	Present	g747.t3	99.569	CPAR2_107580	MBH	1.86508	Present	g747.t1	99.511	CPAR2_107580	MBH
CPAR2_107590	495	cpar_Chr_1	1603285	1604341	1.94121	Present	g748.t1	99.798	CPAR2_107590	MBH	2.17985	Present	g748.t1	99.798	CPAR2_107590	MBH
CPAR2_107600	1059	cpar_Chr_1	1606010	1607186	2.11868	Present	g749.t1	99.811	CPAR2_107600	MBH	1.79422	Present	g749.t1	99.811	CPAR2_107600	MBH
CPAR2_107610	1536	cpar_Chr_1	1607670	1609311	2.04758	Present	g750.t1	99.74	CPAR2_107610	MBH	1.64717	Present	g750.t1	99.74	CPAR2_107610	MBH
CPAR2_107620	2181	cpar_Chr_1	1609421	1611699	1.95719	Present	g751.t1	99.725	CPAR2_107620	MBH	2.08076	Present	g751.t1	99.725	CPAR2_107620	MBH
CPAR2_107630	249	cpar_Chr_1	1615759	1616387	1.79545	Present	g752.t1	100	CPAR2_107630	MBH	2.02989	Present	g752.t1	100	CPAR2_107630	MBH
CPAR2_107640	2232	cpar_Chr_1	1617061	1619404	1.93136	Present	g753.t1	99.731	CPAR2_107640	MBH	1.8928	Present	g753.t1	99.731	CPAR2_107640	MBH
CPAR2_107650	744	cpar_Chr_1	1619463	1620256	2.11235	Present	g754.t1	99.866	CPAR2_107650	MBH	1.78317	Present	g754.t1	99.866	CPAR2_107650	MBH
CPAR2_107660	1125	cpar_Chr_1	1620425	1621602	2.14119	Present	g755.t1	99.733	CPAR2_107660	MBH	2.212	Present	g755.t1	99.733	CPAR2_107660	MBH
CPAR2_107670	1170	cpar_Chr_1	1621559	1622804	2.12677	Present	g756.t1	100	CPAR2_107670	MBH	2.11764	Present	g756.t1	100	CPAR2_107670	MBH
CPAR2_107680	4320	cpar_Chr_1	1623203	1627522	2.11	Present	g757.t2	99.861	CPAR2_107680	MBH	2.0995	Present	g757.t2	99.861	CPAR2_107680	MBH
CPAR2_107690	2196	cpar_Chr_1	1628485	1630946	2.03706	Present	g758.t1	99.322	CPAR2_107690	MBH	1.92786	Present	g758.t1	99.322	CPAR2_107690	MBH
CPAR2_107700	2247	cpar_Chr_1	1630814	1633385	2.03919	Present	g759.t1	99.467	CPAR2_107700	MBH	2.10638	Present	g759.t1	99.467	CPAR2_107700	MBH
CPAR2_107710	480	cpar_Chr_1	1633469	1634306	2.22603	Present	g760.t1	100	CPAR2_107710	MBH	2.09207	Present	g760.t1	100	CPAR2_107710	MBH
CPAR2_107720	546	cpar_Chr_1	1634304	1634913	1.69448	Present	g761.t1	100	CPAR2_107720	MBH	1.91736	Present	g761.t1	100	CPAR2_107720	MBH
CPAR2_107730	564	cpar_Chr_1	1634933	1635559	1.85782	Present	NA	NA	NA	no_hit	2.02869	Present	g762.t1	99.823	CPAR2_107730	MBH
CPAR2_107740	1701	cpar_Chr_1	1635567	1637424	2.12479	Present	g762.t1	99.647	CPAR2_107740	MBH	2.10882	Present	g763.t1	99.588	CPAR2_107740	MBH
CPAR2_107750	3720	cpar_Chr_1	1637541	1641444	2.04565	Present	g763.t1	99.892	CPAR2_107750	MBH	1.96111	Present	g764.t1	99.946	CPAR2_107750	MBH
CPAR2_107760	2130	cpar_Chr_1	1641475	1643707	2.06323	Present	g764.t1	99.577	CPAR2_107760	MBH	1.85796	Present	g765.t1	99.577	CPAR2_107760	MBH
CPAR2_107770	1827	cpar_Chr_1	1643740	1645594	1.92869	Present	g765.t1	99.252	CPAR2_107770	MBH	1.99098	Present	g766.t1	99.252	CPAR2_107770	MBH
CPAR2_107780	639	cpar_Chr_1	1645712	1646585	2.29195	Present	g766.t1	99.687	CPAR2_107780	MBH	1.99244	Present	g767.t1	99.687	CPAR2_107780	MBH
CPAR2_107790	1047	cpar_Chr_1	1646738	1648236	1.94371	Present	g767.t1	100	CPAR2_107790	MBH	1.9352	Present	g768.t1	100	CPAR2_107790	MBH
CPAR2_107800	1707	cpar_Chr_1	1648339	1650158	2.07206	Present	g768.t1	99.941	CPAR2_107800	MBH	2.03714	Present	g769.t1	99.941	CPAR2_107800	MBH
CPAR2_107810	2052	cpar_Chr_1	1650390	1652520	1.79569	Present	g769.t1	99.903	CPAR2_107810	MBH	1.90584	Present	g770.t1	99.903	CPAR2_107810	MBH
CPAR2_107820	1959	cpar_Chr_1	1652554	1654577	1.92648	Present	g770.t1	99.847	CPAR2_107820	MBH	1.65627	Present	g771.t1	99.847	CPAR2_107820	MBH
CPAR2_107830	726	cpar_Chr_1	1654904	1655753	1.9094	Present	g771.t1	99.587	CPAR2_107830	MBH	2.04759	Present	g772.t1	99.587	CPAR2_107830	MBH
CPAR2_107840	1917	cpar_Chr_1	1656114	1658135	1.93932	Present	g772.t1	99.583	CPAR2_107840	MBH	1.91623	Present	g773.t1	99.583	CPAR2_107840	MBH
CPAR2_107850	1902	cpar_Chr_1	1658193	1660314	2.11038	Present	g773.t1	99.579	CPAR2_107850	MBH	2.13872	Present	g774.t1	99.579	CPAR2_107850	MBH
CPAR2_107860	1344	cpar_Chr_1	1660301	1661706	2.26222	Present	g774.t1	100	CPAR2_107860	MBH	1.91472	Present	g775.t1	100	CPAR2_107860	MBH
CPAR2_107870	588	cpar_Chr_1	1661774	1662448	1.90402	Present	g775.t1	99.66	CPAR2_107870	MBH	1.87133	Present	g776.t1	99.66	CPAR2_107870	MBH
CPAR2_107880	489	cpar_Chr_1	1662447	1663029	2.03989	Present	g776.t1	99.591	CPAR2_107880	MBH	2.25478	Present	g777.t1	99.591	CPAR2_107880	MBH
CPAR2_107890	1215	cpar_Chr_1	1663109	1664499	1.92873	Present	g777.t1	99.671	CPAR2_107890	MBH	2.07888	Present	g778.t1	99.671	CPAR2_107890	MBH
CPAR2_107900	1311	cpar_Chr_1	1664970	1667192	1.95675	Present	g778.t1	99.467	CPAR2_107900	MBH	1.85111	Present	g779.t1	99.467	CPAR2_107900	MBH
CPAR2_107910	1614	cpar_Chr_1	1667119	1668890	1.96328	Present	g779.t1	99.076	CPAR2_107910	MBH	2.03359	Present	g780.t1	99.076	CPAR2_107910	MBH
CPAR2_107920	267	cpar_Chr_1	1669515	1670255	2.20094	Present	g780.t1	100	CPAR2_107920	MBH	1.89387	Present	g781.t1	100	CPAR2_107920	MBH
CPAR2_107930	237	cpar_Chr_1	1670458	1671787	1.93561	Present	g781.t1	100	CPAR2_107930	MBH	2.05232	Present	g782.t1	100	CPAR2_107930	MBH
CPAR2_107940	1299	cpar_Chr_1	1676695	1678176	2.0845	Present	g782.t1	99.615	CPAR2_107940	MBH	2.1625	Present	g783.t1	99.615	CPAR2_107940	MBH
CPAR2_107950	1173	cpar_Chr_1	1681980	1683441	2.0908	Present	g783.t1	100	CPAR2_107950	MBH	1.99919	Present	g784.t1	100	CPAR2_107950	MBH
CPAR2_107960	1263	cpar_Chr_1	1683583	1684922	2.07128	Present	g784.t1	99.921	CPAR2_107960	MBH	2.1427	Present	g785.t1	99.921	CPAR2_107960	MBH
CPAR2_107970	1098	cpar_Chr_1	1685437	1686845	2.05525	Present	g785.t1	99.818	CPAR2_107970	MBH	2.122	Present	g786.t1	99.818	CPAR2_107970	MBH
CPAR2_107980	777	cpar_Chr_1	1686794	1687713	1.82108	Present	g786.t1	100	CPAR2_107980	MBH	1.86674	Present	g787.t1	100	CPAR2_107980	MBH
CPAR2_107990	894	cpar_Chr_1	1687747	1688800	1.91341	Present	g787.t1	99.888	CPAR2_107990	MBH	1.75567	Present	g788.t1	99.888	CPAR2_107990	MBH
CPAR2_108000	1011	cpar_Chr_1	1688819	1689915	2.00783	Present	g788.t1	99.703	CPAR2_108000	MBH	2.01643	Present	g789.t1	99.703	CPAR2_108000	MBH
CPAR2_108010	1725	cpar_Chr_1	1690067	1691862	1.86724	Present	g789.t1	99.71	CPAR2_108010	MBH	2.00054	Present	g790.t1	99.71	CPAR2_108010	MBH
CPAR2_108020	606	cpar_Chr_1	1691888	1692660	2.1893	Present	g790.t1	99.175	CPAR2_108020	MBH	2.0888	Present	g791.t1	99.175	CPAR2_108020	MBH
CPAR2_108030	2316	cpar_Chr_1	1692654	1695132	1.92715	Present	g791.t1	99.784	CPAR2_108030	MBH	2.13509	Present	g792.t1	99.784	CPAR2_108030	MBH
CPAR2_108040	1197	cpar_Chr_1	1695235	1696485	1.99814	Present	g792.t1	99.582	CPAR2_108040	MBH	1.91979	Present	g793.t1	99.582	CPAR2_108040	MBH
CPAR2_108050	2682	cpar_Chr_1	1696499	1699513	1.88188	Present	g793.t1	99.292	CPAR2_108050	MBH	1.87194	Present	g794.t1	99.292	CPAR2_108050	MBH
CPAR2_108060	1776	cpar_Chr_1	1700051	1702073	1.88756	Present	g794.t1	99.324	CPAR2_108060	MBH	2.04822	Present	g795.t1	99.324	CPAR2_108060	MBH
CPAR2_108070	1689	cpar_Chr_1	1702614	1704598	1.88692	Present	g795.t1	98.757	CPAR2_108070	MBH	2.00496	Present	g796.t1	98.757	CPAR2_108070	MBH
CPAR2_108080	924	cpar_Chr_1	1704567	1705650	1.83324	Present	g796.t1	99.567	CPAR2_108080	MBH	1.89396	Present	g797.t1	99.567	CPAR2_108080	MBH
CPAR2_108090	1338	cpar_Chr_1	1706259	1707621	2.0523	Present	g797.t2	99.626	CPAR2_108090	MBH	2.17897	Present	g798.t2	99.626	CPAR2_108090	MBH
CPAR2_108100	4026	cpar_Chr_1	1707672	1711767	1.8359	Present	g798.t1	99.677	CPAR2_108100	MBH	1.95065	Present	g799.t1	99.677	CPAR2_108100	MBH
CPAR2_108120	531	cpar_Chr_1	1712383	1712933	1.72523	Present	g894.t1	98.682	CPAR2_109110	hit	1.55758	Present	g898.t1	98.682	CPAR2_109110	hit
CPAR2_108130	2004	cpar_Chr_1	1713362	1715365	2.0952	Present	g800.t1	99.551	CPAR2_109100	hit	2.07055	Present	g801.t1	99.551	CPAR2_109100	hit
CPAR2_108140	1062	cpar_Chr_1	1716122	1717228	2.09194	Present	g801.t1	99.718	CPAR2_108140	MBH	2.80125	Present	g804.t1	99.718	CPAR2_108140	MBH
CPAR2_108150	270	cpar_Chr_1	1717354	1717623	1.15015	Low_coverage	g861.t1	95.2	CPAR2_108790	hit	2.18839	Present	g865.t1	95.2	CPAR2_108790	hit
CPAR2_108170	3807	cpar_Chr_1	1718451	1722322	2.8914	Present	g892.t1	99.554	CPAR2_108170	MBH	2.7351	Present	g896.t1	99.528	CPAR2_108170	MBH
CPAR2_108180	2691	cpar_Chr_1	1722529	1725283	1.81047	Present	g804.t1	99.554	CPAR2_108180	MBH	1.66793	Present	g807.t1	99.554	CPAR2_108180	MBH
CPAR2_108190	2670	cpar_Chr_1	1725864	1728647	1.95139	Present	g805.t1	99.85	CPAR2_108190	MBH	1.85446	Present	g808.t1	99.85	CPAR2_108190	MBH
CPAR2_108200	270	cpar_Chr_1	1729364	1730200	2.13736	Present	NA	NA	NA	no_hit	2.16738	Present	NA	NA	NA	no_hit
CPAR2_108210	1644	cpar_Chr_1	1731128	1733520	1.89071	Present	g806.t1	99.818	CPAR2_108210	MBH	1.96549	Present	g809.t1	99.818	CPAR2_108210	MBH
CPAR2_108220	1656	cpar_Chr_1	1734876	1736700	1.94006	Present	g807.t1	99.457	CPAR2_108220	MBH	2.16152	Present	g810.t1	99.457	CPAR2_108220	MBH
CPAR2_108230	996	cpar_Chr_1	1738156	1739331	2.42275	Present	g816.t1	98.795	CPAR2_108230	MBH	2.27856	Present	g811.t1	98.896	CPAR2_108230	MBH
CPAR2_108240	861	cpar_Chr_1	1739624	1740484	2.21512	Present	g815.t1	99.884	CPAR2_108310	hit	1.9414	Present	g818.t1	99.884	CPAR2_108310	hit
CPAR2_108260	999	cpar_Chr_1	1740759	1742110	1.88427	Present	g814.t1	99.9	CPAR2_108260	MBH	1.80964	Present	g817.t1	99.9	CPAR2_108260	MBH
CPAR2_108270	3855	cpar_Chr_1	1742911	1746881	1.98564	Present	g813.t1	99.559	CPAR2_108270	MBH	2.01351	Present	g816.t1	99.559	CPAR2_108270	MBH
CPAR2_108280	1035	cpar_Chr_1	1747713	1748991	1.88061	Present	g812.t1	99.71	CPAR2_108280	MBH	1.78798	Present	g815.t1	99.71	CPAR2_108280	MBH
CPAR2_108290	492	cpar_Chr_1	1749316	1749807	2.07263	Present	g811.t1	100	CPAR2_108290	MBH	2.05922	Present	g814.t1	100	CPAR2_108290	MBH
CPAR2_108300	558	cpar_Chr_1	1749979	1750572	1.93743	Present	g810.t1	99.462	CPAR2_108300	MBH	1.82175	Present	g813.t1	99.462	CPAR2_108300	MBH
CPAR2_108310	861	cpar_Chr_1	1750646	1751687	2.01799	Present	g815.t1	99.884	CPAR2_108310	MBH	1.98674	Present	g818.t1	99.884	CPAR2_108310	MBH
CPAR2_108320	996	cpar_Chr_1	1751980	1753103	1.73538	Present	g816.t1	98.695	CPAR2_108230	hit	1.64082	Present	g811.t1	98.795	CPAR2_108230	hit
CPAR2_108330	270	cpar_Chr_1	1753539	1754687	1.91191	Present	NA	NA	NA	no_hit	1.9512	Present	NA	NA	NA	no_hit
CPAR2_108340	1638	cpar_Chr_1	1754871	1756623	1.87796	Present	g817.t1	99.756	CPAR2_108340	MBH	1.95386	Present	g820.t1	99.756	CPAR2_108340	MBH
CPAR2_108350	1626	cpar_Chr_1	1759146	1760844	1.91451	Present	g818.t1	99.877	CPAR2_108350	MBH	1.9094	Present	g821.t1	99.767	CPAR2_108350	MBH
CPAR2_108360	1632	cpar_Chr_1	1761908	1763655	1.77236	Present	g819.t1	98.468	CPAR2_108360	MBH	1.98591	Present	g823.t1	98.468	CPAR2_108360	MBH
CPAR2_108370	1632	cpar_Chr_1	1764456	1766252	1.97774	Present	g820.t1	99.265	CPAR2_108370	MBH	2.21907	Present	g824.t1	99.326	CPAR2_108370	MBH
CPAR2_108380	2217	cpar_Chr_1	1770639	1773509	1.97979	Present	g821.t1	99.895	CPAR2_108380	MBH	2.05198	Present	g825.t1	99.895	CPAR2_108380	MBH
CPAR2_108390	2112	cpar_Chr_1	1773977	1776471	2.13024	Present	g822.t1	99.151	CPAR2_108390	MBH	1.98981	Present	g826.t1	99.151	CPAR2_108390	MBH
CPAR2_108400	4203	cpar_Chr_1	1776490	1780881	1.96832	Present	g823.t1	99.733	CPAR2_108400	MBH	1.99333	Present	g827.t1	99.759	CPAR2_108400	MBH
CPAR2_108410	2550	cpar_Chr_1	1780958	1783702	2.01362	Present	g824.t1	99.647	CPAR2_108410	MBH	2.01334	Present	g828.t1	99.647	CPAR2_108410	MBH
CPAR2_108420	1053	cpar_Chr_1	1783774	1785143	1.9483	Present	g825.t1	100	CPAR2_108420	MBH	2.176	Present	g829.t1	100	CPAR2_108420	MBH
CPAR2_108430	810	cpar_Chr_1	1785247	1786347	2	Present	g826.t1	99.753	CPAR2_108430	MBH	2.07274	Present	g830.t1	99.753	CPAR2_108430	MBH
CPAR2_108440	192	cpar_Chr_1	1786307	1786895	2.42408	Present	g827.t1	100	CPAR2_108440	MBH	2.2424	Present	g831.t1	100	CPAR2_108440	MBH
CPAR2_108450	1050	cpar_Chr_1	1787107	1788179	1.87018	Present	g828.t1	99.905	CPAR2_108450	MBH	1.86802	Present	g832.t1	99.905	CPAR2_108450	MBH
CPAR2_108460	468	cpar_Chr_1	1788901	1789461	2.24814	Present	g829.t1	99.786	CPAR2_108460	MBH	2.22989	Present	g833.t1	99.786	CPAR2_108460	MBH
CPAR2_108470	2016	cpar_Chr_1	1789517	1791900	1.93946	Present	g830.t1	99.851	CPAR2_108470	MBH	2.06925	Present	g834.t1	99.851	CPAR2_108470	MBH
CPAR2_108480	480	cpar_Chr_1	1792003	1792504	2.04323	Present	g831.t1	99.792	CPAR2_108480	MBH	2.09197	Present	g835.t1	99.792	CPAR2_108480	MBH
CPAR2_108490	1035	cpar_Chr_1	1792954	1794095	1.76424	Present	g832.t1	100	CPAR2_108490	MBH	1.67898	Present	g836.t1	100	CPAR2_108490	MBH
CPAR2_108500	1752	cpar_Chr_1	1794105	1796089	2.00234	Present	g833.t1	99.886	CPAR2_108500	MBH	1.99495	Present	g837.t1	99.886	CPAR2_108500	MBH
CPAR2_108510	435	cpar_Chr_1	1796164	1796670	2.1262	Present	g834.t1	99.31	CPAR2_108510	MBH	2.18214	Present	g838.t1	99.31	CPAR2_108510	MBH
CPAR2_108520	678	cpar_Chr_1	1796714	1797558	1.66068	Present	g835.t1	99.41	CPAR2_108520	MBH	1.92315	Present	g839.t1	99.41	CPAR2_108520	MBH
CPAR2_108530	972	cpar_Chr_1	1797532	1798745	1.83896	Present	g836.t1	99.897	CPAR2_108530	MBH	1.93704	Present	g840.t1	99.897	CPAR2_108530	MBH
CPAR2_108540	1734	cpar_Chr_1	1798754	1800550	2.12781	Present	g837.t1	99.769	CPAR2_108540	MBH	2.18031	Present	g841.t1	99.769	CPAR2_108540	MBH
CPAR2_108550	843	cpar_Chr_1	1800659	1801564	2.23074	Present	g838.t1	100	CPAR2_108550	MBH	2.1196	Present	g842.t1	100	CPAR2_108550	MBH
CPAR2_108560	1302	cpar_Chr_1	1801509	1803627	2.03009	Present	g839.t1	99.923	CPAR2_108560	MBH	1.96299	Present	g843.t1	99.923	CPAR2_108560	MBH
CPAR2_108570	3540	cpar_Chr_1	1806806	1810542	2.17126	Present	g840.t1	99.492	CPAR2_108570	MBH	2.16198	Present	g844.t1	99.492	CPAR2_108570	MBH
CPAR2_108580	1209	cpar_Chr_1	1810529	1812519	1.94326	Present	g841.t1	99.917	CPAR2_108580	MBH	2.2119	Present	g845.t1	99.917	CPAR2_108580	MBH
CPAR2_108590	813	cpar_Chr_1	1812550	1813652	1.84127	Present	g842.t1	99.267	CPAR2_108590	MBH	1.72962	Present	g846.t1	99.267	CPAR2_108590	MBH
CPAR2_108600	1698	cpar_Chr_1	1814448	1816346	2.00333	Present	g843.t1	99.823	CPAR2_108600	MBH	2.19993	Present	g847.t1	99.823	CPAR2_108600	MBH
CPAR2_108610	429	cpar_Chr_1	1816931	1817602	2.13744	Present	g844.t1	99.068	CPAR2_108610	MBH	2.05162	Present	g848.t1	99.068	CPAR2_108610	MBH
CPAR2_108620	1227	cpar_Chr_1	1817610	1818899	1.98556	Present	g845.t1	99.348	CPAR2_108620	MBH	1.92312	Present	g849.t1	99.348	CPAR2_108620	MBH
CPAR2_108630	1956	cpar_Chr_1	1818943	1820958	2.17169	Present	g846.t1	99.847	CPAR2_108630	MBH	2.14444	Present	g850.t1	99.898	CPAR2_108630	MBH
CPAR2_108640	1131	cpar_Chr_1	1820998	1822195	1.98689	Present	g847.t1	99.469	CPAR2_108640	MBH	2.12607	Present	g851.t1	99.469	CPAR2_108640	MBH
CPAR2_108650	924	cpar_Chr_1	1822299	1823222	1.86688	Present	g848.t1	99.351	CPAR2_108650	MBH	2.02011	Present	g852.t1	99.351	CPAR2_108650	MBH
CPAR2_108660	1776	cpar_Chr_1	1823427	1825208	2.11267	Present	g849.t1	99.493	CPAR2_108660	MBH	2.12423	Present	g853.t1	99.493	CPAR2_108660	MBH
CPAR2_108670	1407	cpar_Chr_1	1825242	1826648	2.07025	Present	g850.t1	99.574	CPAR2_108670	MBH	1.97873	Present	g854.t1	99.574	CPAR2_108670	MBH
CPAR2_108680	1296	cpar_Chr_1	1826854	1828249	1.83472	Present	g851.t1	99.923	CPAR2_108680	MBH	2.00967	Present	g855.t1	99.923	CPAR2_108680	MBH
CPAR2_108690	1449	cpar_Chr_1	1828194	1829706	1.935	Present	g852.t1	99.862	CPAR2_108690	MBH	1.82269	Present	g856.t1	99.862	CPAR2_108690	MBH
CPAR2_108700	1620	cpar_Chr_1	1830074	1831768	1.95166	Present	g853.t1	100	CPAR2_108700	MBH	1.93949	Present	g857.t1	100	CPAR2_108700	MBH
CPAR2_108710	837	cpar_Chr_1	1831857	1832899	2.05691	Present	g854.t1	99.642	CPAR2_108710	MBH	1.84885	Present	g858.t1	99.642	CPAR2_108710	MBH
CPAR2_108720	2649	cpar_Chr_1	1833166	1835814	1.99626	Present	g855.t1	99.962	CPAR2_108720	MBH	1.85359	Present	g859.t1	99.962	CPAR2_108720	MBH
CPAR2_108740	1953	cpar_Chr_1	1836050	1838988	2.01804	Present	g856.t1	99.642	CPAR2_108740	MBH	2.02381	Present	g860.t1	99.693	CPAR2_108740	MBH
CPAR2_108750	4212	cpar_Chr_1	1839166	1843936	1.83254	Present	g857.t1	99.81	CPAR2_108750	MBH	1.89461	Present	g861.t1	99.81	CPAR2_108750	MBH
CPAR2_108760	1863	cpar_Chr_1	1845355	1847605	1.92819	Present	g858.t1	99.517	CPAR2_108760	MBH	1.9236	Present	g862.t1	99.517	CPAR2_108760	MBH
CPAR2_108770	1941	cpar_Chr_1	1847879	1850143	1.87841	Present	g859.t1	99.794	CPAR2_108770	MBH	1.96548	Present	g863.t1	99.742	CPAR2_108770	MBH
CPAR2_108780	1062	cpar_Chr_1	1850464	1851554	2.17916	Present	g860.t1	99.623	CPAR2_108780	MBH	2.43698	Present	g864.t1	99.623	CPAR2_108780	MBH
CPAR2_108790	1458	cpar_Chr_1	1851680	1853137	2.42426	Present	g861.t1	99.726	CPAR2_108790	MBH	2.33003	Present	g865.t1	99.726	CPAR2_108790	MBH
CPAR2_108800	1095	cpar_Chr_1	1853372	1854466	2.24843	Present	g862.t1	99.726	CPAR2_108800	MBH	1.94019	Present	g866.t1	99.726	CPAR2_108800	MBH
CPAR2_108810	1443	cpar_Chr_1	1854516	1856059	1.94188	Present	g863.t1	99.653	CPAR2_108810	MBH	1.84446	Present	g867.t1	99.653	CPAR2_108810	MBH
CPAR2_108820	3786	cpar_Chr_1	1856442	1860372	1.93148	Present	g864.t1	99.789	CPAR2_108820	MBH	2.06885	Present	g868.t1	99.815	CPAR2_108820	MBH
CPAR2_108830	2874	cpar_Chr_1	1860614	1863487	1.97076	Present	g865.t1	99.687	CPAR2_108830	MBH	2.02673	Present	g869.t1	99.687	CPAR2_108830	MBH
CPAR2_108840	1383	cpar_Chr_1	1863882	1865396	1.76689	Present	g866.t1	99.711	CPAR2_108840	MBH	1.8965	Present	g870.t1	99.711	CPAR2_108840	MBH
CPAR2_108850	2772	cpar_Chr_1	1865599	1868438	1.84175	Present	g867.t1	99.747	CPAR2_108850	MBH	1.95387	Present	g871.t1	99.747	CPAR2_108850	MBH
CPAR2_108860	1896	cpar_Chr_1	1868700	1870595	2.09531	Present	g868.t1	99.684	CPAR2_108860	MBH	2.07259	Present	g872.t1	99.684	CPAR2_108860	MBH
CPAR2_108870	987	cpar_Chr_1	1870602	1871710	1.9779	Present	g887.t1	99.899	CPAR2_108870	MBH	2.15557	Present	g891.t1	99.899	CPAR2_108870	MBH
CPAR2_108880	1665	cpar_Chr_1	1871652	1873512	2.13071	Present	g886.t1	99.94	CPAR2_108880	MBH	2.23216	Present	g890.t1	99.94	CPAR2_108880	MBH
CPAR2_108890	3282	cpar_Chr_1	1875819	1879238	2.16122	Present	g885.t1	99.909	CPAR2_108890	MBH	2.16567	Present	g889.t1	99.909	CPAR2_108890	MBH
CPAR2_108900	1263	cpar_Chr_1	1879263	1880707	2.13181	Present	g884.t1	99.921	CPAR2_108900	MBH	2.07507	Present	g888.t1	99.921	CPAR2_108900	MBH
CPAR2_108910	1080	cpar_Chr_1	1880708	1882382	2.22246	Present	g883.t1	99.537	CPAR2_108910	MBH	2.19727	Present	g887.t1	99.537	CPAR2_108910	MBH
CPAR2_108915	234	cpar_Chr_1	1882074	1882307	2.23176	Present	g882.t1	99.573	CPAR2_108915	MBH	2.02005	Present	g886.t1	99.145	CPAR2_108915	MBH
CPAR2_108920	501	cpar_Chr_1	1882714	1883222	2.25597	Present	g881.t1	100	CPAR2_108920	MBH	2.10562	Present	g885.t1	100	CPAR2_108920	MBH
CPAR2_108930	753	cpar_Chr_1	1883271	1884023	2.15335	Present	g880.t1	99.734	CPAR2_108930	MBH	2.14152	Present	g884.t1	99.734	CPAR2_108930	MBH
CPAR2_108940	3486	cpar_Chr_1	1884026	1887572	1.90904	Present	g879.t1	99.799	CPAR2_108940	MBH	1.97256	Present	g883.t1	99.799	CPAR2_108940	MBH
CPAR2_108950	393	cpar_Chr_1	1887730	1888814	1.90263	Present	g878.t1	99.746	CPAR2_108950	MBH	1.82683	Present	g882.t1	99.746	CPAR2_108950	MBH
CPAR2_108960	567	cpar_Chr_1	1888824	1889451	2.07659	Present	g877.t1	99.471	CPAR2_108960	MBH	2.18629	Present	g881.t1	99.471	CPAR2_108960	MBH
CPAR2_108970	834	cpar_Chr_1	1889494	1890416	1.95101	Present	g876.t1	99.52	CPAR2_108970	MBH	1.9242	Present	g880.t1	99.52	CPAR2_108970	MBH
CPAR2_108980	498	cpar_Chr_1	1890934	1891696	1.98508	Present	g875.t1	99.197	CPAR2_108980	MBH	1.99989	Present	g879.t1	99.197	CPAR2_108980	MBH
CPAR2_108990	1719	cpar_Chr_1	1891710	1893510	2.05864	Present	g874.t1	99.709	CPAR2_108990	MBH	1.92963	Present	g878.t1	99.709	CPAR2_108990	MBH
CPAR2_109000	1431	cpar_Chr_1	1893518	1895140	2.01208	Present	g873.t1	99.79	CPAR2_109000	MBH	2.00889	Present	g877.t1	99.79	CPAR2_109000	MBH
CPAR2_109010	546	cpar_Chr_1	1895442	1896024	1.87713	Present	g872.t1	99.817	CPAR2_109010	MBH	1.89605	Present	g876.t1	99.817	CPAR2_109010	MBH
CPAR2_109020	621	cpar_Chr_1	1896151	1896771	1.84988	Present	g871.t1	99.839	CPAR2_109020	MBH	2.05613	Present	g875.t1	99.839	CPAR2_109020	MBH
CPAR2_109030	864	cpar_Chr_1	1897341	1898204	1.84992	Present	g870.t1	99.884	CPAR2_109030	MBH	2.05248	Present	g874.t1	99.884	CPAR2_109030	MBH
CPAR2_109040	849	cpar_Chr_1	1898709	1899701	1.93575	Present	g869.t1	99.647	CPAR2_109040	MBH	1.73234	Present	g873.t1	99.647	CPAR2_109040	MBH
CPAR2_109050	1896	cpar_Chr_1	1900472	1902367	2.15376	Present	g868.t1	99.684	CPAR2_108860	hit	2.20278	Present	g872.t1	99.684	CPAR2_108860	hit
CPAR2_109060	3066	cpar_Chr_1	1903903	1907585	2.11807	Present	g889.t1	99.185	CPAR2_109060	MBH	2.14104	Present	g893.t1	99.152	CPAR2_109060	MBH
CPAR2_109070	480	cpar_Chr_1	1907514	1908213	2.18071	Present	g890.t1	96.341	CPAR2_109070	MBH	2.18874	Present	g894.t1	96.341	CPAR2_109070	MBH
CPAR2_109080	2178	cpar_Chr_1	1908259	1910800	2.08846	Present	g891.t1	99.725	CPAR2_109080	MBH	1.89224	Present	g895.t1	99.725	CPAR2_109080	MBH
CPAR2_109090	3816	cpar_Chr_1	1910861	1914719	1.28413	Low_coverage	g892.t1	99.083	CPAR2_108170	hit	1.29532	Low_coverage	g896.t1	99.057	CPAR2_108170	hit
CPAR2_109100	2004	cpar_Chr_1	1915369	1917372	2.27606	Present	g800.t1	99.701	CPAR2_109100	MBH	2.03246	Present	g801.t1	99.701	CPAR2_109100	MBH
CPAR2_109110	579	cpar_Chr_1	1917804	1918382	2.34779	Present	g894.t1	98.87	CPAR2_109110	MBH	2.30954	Present	g898.t1	98.87	CPAR2_109110	MBH
CPAR2_109120	1629	cpar_Chr_1	1919645	1921550	1.90973	Present	g895.t1	99.939	CPAR2_109120	MBH	1.76502	Present	g899.t1	99.939	CPAR2_109120	MBH
CPAR2_109130	474	cpar_Chr_1	1921595	1922183	2.00408	Present	g896.t1	99.789	CPAR2_109130	MBH	1.96176	Present	g900.t1	99.789	CPAR2_109130	MBH
CPAR2_109140	864	cpar_Chr_1	1922500	1923363	2.09189	Present	g897.t1	99.884	CPAR2_109140	MBH	1.96624	Present	g901.t1	99.884	CPAR2_109140	MBH
CPAR2_109150	1194	cpar_Chr_1	1923623	1924816	1.67294	Present	g898.t1	100	CPAR2_109150	MBH	1.91758	Present	g902.t1	100	CPAR2_109150	MBH
CPAR2_109160	1818	cpar_Chr_1	1925075	1927092	2.0509	Present	g899.t1	99.89	CPAR2_109160	MBH	1.95451	Present	g903.t1	99.89	CPAR2_109160	MBH
CPAR2_109170	264	cpar_Chr_1	1927413	1928406	1.81487	Present	g900.t1	100	CPAR2_109170	MBH	1.9169	Present	g904.t1	100	CPAR2_109170	MBH
CPAR2_109180	1641	cpar_Chr_1	1928529	1930537	1.90581	Present	g901.t1	99.878	CPAR2_109180	MBH	1.99829	Present	g905.t1	99.878	CPAR2_109180	MBH
CPAR2_109190	1986	cpar_Chr_1	1930922	1933361	2.02696	Present	g902.t1	99.799	CPAR2_109190	MBH	1.92774	Present	g906.t1	99.496	CPAR2_109190	MBH
CPAR2_109200	1467	cpar_Chr_1	1933386	1935261	2.04578	Present	g903.t1	99.864	CPAR2_109200	MBH	2.04216	Present	g907.t1	99.864	CPAR2_109200	MBH
CPAR2_109210	1026	cpar_Chr_1	1935401	1936966	1.97835	Present	g904.t1	99.805	CPAR2_109210	MBH	1.95526	Present	g908.t1	99.805	CPAR2_109210	MBH
CPAR2_109220	1716	cpar_Chr_1	1938560	1940449	1.90691	Present	g905.t1	99.825	CPAR2_109220	MBH	2.13316	Present	g909.t1	99.825	CPAR2_109220	MBH
CPAR2_109230	3048	cpar_Chr_1	1940525	1943572	2.0062	Present	g906.t1	99.541	CPAR2_109230	MBH	1.90459	Present	g910.t1	99.541	CPAR2_109230	MBH
CPAR2_109240	1425	cpar_Chr_1	1943782	1945298	2.09404	Present	g907.t1	99.789	CPAR2_109240	MBH	2.11438	Present	g911.t1	99.789	CPAR2_109240	MBH
CPAR2_109250	747	cpar_Chr_1	1945300	1946629	2.24701	Present	g908.t1	99.465	CPAR2_109250	MBH	2.00383	Present	g912.t1	99.465	CPAR2_109250	MBH
CPAR2_109260	681	cpar_Chr_1	1946633	1948276	2.0512	Present	g909.t1	99.853	CPAR2_109260	MBH	2.23675	Present	g913.t1	99.853	CPAR2_109260	MBH
CPAR2_109270	2028	cpar_Chr_1	1955374	1957788	2.0661	Present	g910.t1	99.606	CPAR2_109270	MBH	2.16915	Present	g914.t1	99.606	CPAR2_109270	MBH
CPAR2_109280	690	cpar_Chr_1	1958060	1958825	1.91149	Present	g911.t1	99.275	CPAR2_109280	MBH	2.32319	Present	g915.t1	99.275	CPAR2_109280	MBH
CPAR2_109290	1956	cpar_Chr_1	1959033	1961140	1.83946	Present	g912.t1	99.898	CPAR2_109290	MBH	1.86124	Present	g916.t1	99.898	CPAR2_109290	MBH
CPAR2_109300	1740	cpar_Chr_1	1961548	1963404	1.8192	Present	g913.t1	99.77	CPAR2_109300	MBH	1.98289	Present	g917.t1	99.77	CPAR2_109300	MBH
CPAR2_109310	1554	cpar_Chr_1	1963432	1965087	1.96329	Present	g914.t1	99.55	CPAR2_109310	MBH	2.00143	Present	g918.t1	99.55	CPAR2_109310	MBH
CPAR2_109320	3468	cpar_Chr_1	1965101	1968667	1.99971	Present	g915.t1	99.394	CPAR2_109320	MBH	2.0881	Present	g919.t1	99.394	CPAR2_109320	MBH
CPAR2_109330	576	cpar_Chr_1	1968749	1970085	1.69189	Present	g916.t1	99.132	CPAR2_109330	MBH	1.93439	Present	g920.t1	99.132	CPAR2_109330	MBH
CPAR2_109340	522	cpar_Chr_1	1969878	1970787	2.20982	Present	g918.t1	99.808	CPAR2_109340	MBH	2.02959	Present	g922.t1	99.808	CPAR2_109340	MBH
CPAR2_109350	531	cpar_Chr_1	1970765	1971423	1.96114	Present	g919.t1	99.435	CPAR2_109350	MBH	2.12157	Present	g923.t1	99.435	CPAR2_109350	MBH
CPAR2_109360	3687	cpar_Chr_1	1971456	1975234	2.10762	Present	g920.t1	99.593	CPAR2_109360	MBH	1.99022	Present	g924.t1	99.593	CPAR2_109360	MBH
CPAR2_109370	822	cpar_Chr_1	1975216	1976147	2.03984	Present	g921.t1	100	CPAR2_109370	MBH	2.00682	Present	g925.t1	100	CPAR2_109370	MBH
CPAR2_109380	612	cpar_Chr_1	1976190	1976874	1.93296	Present	g922.t1	99.51	CPAR2_109380	MBH	1.75837	Present	g926.t1	99.51	CPAR2_109380	MBH
CPAR2_109390	1002	cpar_Chr_1	1977030	1978263	2.66522	Present	g931.t1	99.7	CPAR2_109390	MBH	2.65069	Present	g935.t1	99.7	CPAR2_109390	MBH
CPAR2_109400	741	cpar_Chr_1	1980120	1980889	2.14454	Present	g924.t1	99.46	CPAR2_109400	MBH	1.93337	Present	g934.t1	99.46	CPAR2_109400	MBH
CPAR2_109410	2514	cpar_Chr_1	1980915	1983515	2.00407	Present	g925.t1	99.722	CPAR2_109410	MBH	2.10388	Present	g933.t1	99.722	CPAR2_109410	MBH
CPAR2_109420	975	cpar_Chr_1	1983667	1985145	2.08058	Present	g926.t1	99.897	CPAR2_109420	MBH	2.0273	Present	g932.t1	99.897	CPAR2_109420	MBH
CPAR2_109430	492	cpar_Chr_1	1985316	1985807	1.94589	Present	g927.t1	99.797	CPAR2_109430	MBH	1.78147	Present	g931.t1	99.797	CPAR2_109430	MBH
CPAR2_109440	4437	cpar_Chr_1	1986064	1990567	1.92582	Present	g928.t1	99.752	CPAR2_109440	MBH	1.97838	Present	g930.t1	99.775	CPAR2_109440	MBH
CPAR2_109450	1437	cpar_Chr_1	1990514	1992019	2.01544	Present	g929.t1	99.861	CPAR2_109450	MBH	2.07431	Present	g929.t1	99.861	CPAR2_109450	MBH
CPAR2_109460	741	cpar_Chr_1	1992134	1992922	2.35775	Present	g924.t1	99.46	CPAR2_109400	MBH	2.19267	Present	g934.t1	99.46	CPAR2_109400	MBH
CPAR2_109470	1002	cpar_Chr_1	1994779	1995897	1.30729	Low_coverage	g931.t1	99.5	CPAR2_109390	hit	1.23174	Low_coverage	g935.t1	99.5	CPAR2_109390	hit
CPAR2_109480	795	cpar_Chr_1	1996628	1997789	2.00988	Present	g932.t1	99.748	CPAR2_109480	MBH	1.85404	Present	g936.t1	99.748	CPAR2_109480	MBH
CPAR2_109490	1146	cpar_Chr_1	1998481	1999799	1.98204	Present	g933.t1	99.564	CPAR2_109490	MBH	2.04152	Present	g937.t1	99.564	CPAR2_109490	MBH
CPAR2_109500	1665	cpar_Chr_1	1999723	2001568	2.00811	Present	g934.t1	99.76	CPAR2_109500	MBH	1.95641	Present	g938.t1	99.76	CPAR2_109500	MBH
CPAR2_109510	2136	cpar_Chr_1	2002038	2004747	2.05067	Present	g935.t1	97.896	CPAR2_109510	MBH	2.02995	Present	g939.t1	97.849	CPAR2_109510	MBH
CPAR2_109520	1734	cpar_Chr_1	2005218	2007400	2.13493	Present	g936.t1	98.674	CPAR2_109520	MBH	1.97826	Present	g940.t1	98.674	CPAR2_109520	MBH
CPAR2_109530	1149	cpar_Chr_1	2007656	2009075	2.03737	Present	g937.t1	99.739	CPAR2_109530	MBH	1.94474	Present	g941.t1	99.826	CPAR2_109530	MBH
CPAR2_109540	1653	cpar_Chr_1	2009083	2010960	2.0969	Present	g938.t1	99.879	CPAR2_109540	MBH	2.13537	Present	g942.t1	99.879	CPAR2_109540	MBH
CPAR2_109545		cpar_Chr_1	2012563	2013030	1.94701	Present					2.11529	Present
CPAR2_109550	750	cpar_Chr_1	2012506	2013817	2.22176	Present	g939.t1	99.867	CPAR2_109550	MBH	2.15802	Present	g943.t1	99.867	CPAR2_109550	MBH
CPAR2_109560	1641	cpar_Chr_1	2014040	2015775	2.14867	Present	g940.t1	99.573	CPAR2_109560	MBH	2.05789	Present	g944.t1	99.634	CPAR2_109560	MBH
CPAR2_109570	735	cpar_Chr_1	2015837	2016725	1.57484	Present	g941.t1	99.864	CPAR2_109570	MBH	1.6842	Present	g945.t1	99.864	CPAR2_109570	MBH
CPAR2_109580	2421	cpar_Chr_1	2016668	2019243	1.84192	Present	g942.t1	99.835	CPAR2_109580	MBH	1.83702	Present	g946.t1	99.835	CPAR2_109580	MBH
CPAR2_109590	3552	cpar_Chr_1	2021096	2025041	1.82783	Present	g943.t1	99.775	CPAR2_109590	MBH	2.04598	Present	g947.t1	99.775	CPAR2_109590	MBH
CPAR2_109600	2466	cpar_Chr_1	2025098	2028377	2.19029	Present	g944.t1	99.838	CPAR2_109600	MBH	1.82949	Present	g948.t1	99.838	CPAR2_109600	MBH
CPAR2_109610	1428	cpar_Chr_1	2029265	2031007	2.03373	Present	g945.t1	97.938	CPAR2_109610	MBH	2.06545	Present	g949.t1	97.938	CPAR2_109610	MBH
CPAR2_109620	1773	cpar_Chr_1	2031309	2033204	2.1617	Present	g946.t2	99.436	CPAR2_109620	MBH	2.04228	Present	g950.t2	99.436	CPAR2_109620	MBH
CPAR2_109630	603	cpar_Chr_1	2034378	2035343	1.99764	Present	g947.t1	99.834	CPAR2_109630	MBH	1.88674	Present	g951.t1	99.834	CPAR2_109630	MBH
CPAR2_109640	966	cpar_Chr_1	2035776	2036793	2.01169	Present	g948.t1	99.689	CPAR2_109640	MBH	1.82899	Present	g952.t1	99.689	CPAR2_109640	MBH
CPAR2_109650	1374	cpar_Chr_1	2037957	2039698	2.03586	Present	g949.t1	99.782	CPAR2_109650	MBH	1.95567	Present	g953.t1	99.782	CPAR2_109650	MBH
CPAR2_109660	1701	cpar_Chr_1	2042060	2045080	1.94109	Present	g950.t1	98.471	CPAR2_109660	MBH	1.88526	Present	g954.t1	98.471	CPAR2_109660	MBH
CPAR2_109670	2139	cpar_Chr_1	2045038	2047346	1.93628	Present	g951.t1	98.654	CPAR2_109670	MBH	1.87155	Present	g955.t1	98.7	CPAR2_109670	MBH
CPAR2_109680	4779	cpar_Chr_1	2047342	2052219	1.89234	Present	g952.t2	99.791	CPAR2_109680	MBH	1.87579	Present	g956.t2	99.791	CPAR2_109680	MBH
CPAR2_109690	1587	cpar_Chr_1	2053767	2055555	2.09903	Present	g953.t1	99.748	CPAR2_109690	MBH	1.91677	Present	g957.t1	99.748	CPAR2_109690	MBH
CPAR2_109700	900	cpar_Chr_1	2055581	2056522	2.08496	Present	g954.t1	100	CPAR2_109700	MBH	1.91304	Present	g958.t1	100	CPAR2_109700	MBH
CPAR2_109710	558	cpar_Chr_1	2056542	2057162	2.01574	Present	g955.t1	100	CPAR2_109710	MBH	1.7621	Present	g959.t1	100	CPAR2_109710	MBH
CPAR2_109720	879	cpar_Chr_1	2057237	2058173	2.08775	Present	g956.t1	99.886	CPAR2_109720	MBH	2.00573	Present	g960.t1	99.886	CPAR2_109720	MBH
CPAR2_109730	1287	cpar_Chr_1	2058186	2059747	1.98829	Present	g957.t1	100	CPAR2_109730	MBH	1.91078	Present	g961.t1	100	CPAR2_109730	MBH
CPAR2_109740	447	cpar_Chr_1	2059952	2060451	1.92497	Present	g958.t1	99.553	CPAR2_109740	MBH	1.9691	Present	g962.t1	99.553	CPAR2_109740	MBH
CPAR2_109750	1884	cpar_Chr_1	2060503	2062487	1.86807	Present	g959.t1	99.788	CPAR2_109750	MBH	1.8328	Present	g963.t1	99.788	CPAR2_109750	MBH
CPAR2_109760	2241	cpar_Chr_1	2062875	2065526	2.01211	Present	g960.t1	99.777	CPAR2_109760	MBH	1.99104	Present	g964.t1	99.777	CPAR2_109760	MBH
CPAR2_109770	1377	cpar_Chr_1	2065447	2067137	1.90419	Present	g961.t1	99.71	CPAR2_109770	MBH	1.97257	Present	g965.t1	99.71	CPAR2_109770	MBH
CPAR2_109780	2001	cpar_Chr_1	2067322	2069556	1.94669	Present	g962.t1	99	CPAR2_109780	MBH	1.95414	Present	g966.t1	99	CPAR2_109780	MBH
CPAR2_109790	2490	cpar_Chr_1	2070826	2073425	2.01142	Present	g963.t1	99.457	CPAR2_109790	MBH	1.85578	Present	g967.t1	99.457	CPAR2_109790	MBH
CPAR2_109800	2511	cpar_Chr_1	2073497	2076491	2.16324	Present	g964.t1	98.959	CPAR2_109800	MBH	1.95844	Present	g968.t1	98.959	CPAR2_109800	MBH
CPAR2_109810	2229	cpar_Chr_1	2078282	2081185	1.98861	Present	g965.t1	99.596	CPAR2_109810	MBH	1.9979	Present	g969.t1	99.596	CPAR2_109810	MBH
CPAR2_109830	909	cpar_Chr_1	2083759	2085121	2.01054	Present	g967.t1	99.56	CPAR2_109830	MBH	2.28009	Present	g970.t1	99.56	CPAR2_109830	MBH
CPAR2_109840	2223	cpar_Chr_1	2085204	2087773	2.17289	Present	g968.t1	99.01	CPAR2_109840	MBH	2.02891	Present	g971.t1	99.01	CPAR2_109840	MBH
CPAR2_109850	1500	cpar_Chr_1	2088455	2090379	1.98912	Present	g969.t1	99.8	CPAR2_109850	MBH	2.1281	Present	g972.t1	99.8	CPAR2_109850	MBH
CPAR2_109860	6864	cpar_Chr_1	2090460	2097546	1.92517	Present	g970.t1	99.767	CPAR2_109860	MBH	2.02286	Present	g973.t1	99.767	CPAR2_109860	MBH
CPAR2_109870	915	cpar_Chr_1	2098706	2099923	1.73846	Present	g971.t1	99.891	CPAR2_109870	MBH	1.82674	Present	g974.t1	99.891	CPAR2_109870	MBH
CPAR2_109880	594	cpar_Chr_1	2099929	2100593	1.86504	Present	g972.t1	99.663	CPAR2_109880	MBH	1.8059	Present	g975.t1	99.663	CPAR2_109880	MBH
CPAR2_109890	654	cpar_Chr_1	2100570	2101456	1.95942	Present	g973.t1	99.388	CPAR2_109890	MBH	1.97657	Present	g976.t1	99.388	CPAR2_109890	MBH
CPAR2_109900	1473	cpar_Chr_1	2101471	2103256	2.10178	Present	g974.t1	99.728	CPAR2_109900	MBH	2.05551	Present	g977.t1	99.728	CPAR2_109900	MBH
CPAR2_109910	933	cpar_Chr_1	2104829	2105864	2.23384	Present	g975.t1	98.821	CPAR2_109910	MBH	1.94262	Present	g978.t1	98.821	CPAR2_109910	MBH
CPAR2_109920	1767	cpar_Chr_1	2105841	2107733	1.82801	Present	g976.t1	99.83	CPAR2_109920	MBH	2.02931	Present	g979.t1	99.83	CPAR2_109920	MBH
CPAR2_109930	1755	cpar_Chr_1	2109557	2111536	2.14387	Present	g977.t1	99.715	CPAR2_109930	MBH	2.17849	Present	g980.t1	99.715	CPAR2_109930	MBH
CPAR2_109940	270	cpar_Chr_1	2111611	2111916	2.27104	Present	NA	NA	NA	no_hit	1.64567	Present	NA	NA	NA	no_hit
CPAR2_109950	2970	cpar_Chr_1	2111962	2114931	2.2266	Present	g978.t1	99.764	CPAR2_109950	MBH	2.14633	Present	g981.t1	99.764	CPAR2_109950	MBH
CPAR2_109960	1062	cpar_Chr_1	2115095	2116156	2.43997	Present	g979.t1	99.718	CPAR2_109960	MBH	2.14522	Present	g982.t1	99.718	CPAR2_109960	MBH
CPAR2_109970	468	cpar_Chr_1	2116296	2117172	2.20754	Present	g980.t1	100	CPAR2_109970	MBH	1.99498	Present	g983.t1	100	CPAR2_109970	MBH
CPAR2_109980	3129	cpar_Chr_1	2117130	2120793	2.08486	Present	g981.t1	99.808	CPAR2_109980	MBH	1.9994	Present	g984.t1	99.808	CPAR2_109980	MBH
CPAR2_109990	1962	cpar_Chr_1	2120889	2123371	1.96522	Present	g982.t1	100	CPAR2_109990	MBH	1.92768	Present	g985.t1	100	CPAR2_109990	MBH
CPAR2_110000	369	cpar_Chr_1	2123490	2124003	1.72871	Present	g983.t1	100	CPAR2_110000	MBH	2.02047	Present	g986.t1	100	CPAR2_110000	MBH
CPAR2_110010	4284	cpar_Chr_1	2124429	2129236	2.10207	Present	g984.t1	99.232	CPAR2_110010	MBH	2.1015	Present	g987.t1	99.58	CPAR2_110010	MBH
CPAR2_110020	3765	cpar_Chr_1	2129266	2133030	1.95357	Present	g985.t1	99.841	CPAR2_110020	MBH	2.02106	Present	g988.t1	99.841	CPAR2_110020	MBH
CPAR2_110030	864	cpar_Chr_1	2133227	2134499	2.14998	Present	g986.t1	100	CPAR2_110030	MBH	2.05783	Present	g989.t1	100	CPAR2_110030	MBH
CPAR2_110040	627	cpar_Chr_1	2134483	2135801	2.03343	Present	g987.t1	100	CPAR2_110040	MBH	1.87752	Present	g990.t1	100	CPAR2_110040	MBH
CPAR2_110050	1956	cpar_Chr_1	2135783	2137885	2.13585	Present	g988.t1	99.693	CPAR2_110050	MBH	2.00819	Present	g991.t1	99.693	CPAR2_110050	MBH
CPAR2_110060	1593	cpar_Chr_1	2137873	2139627	2.07241	Present	g989.t1	99.874	CPAR2_110060	MBH	2.07004	Present	g992.t1	99.874	CPAR2_110060	MBH
CPAR2_110070	2034	cpar_Chr_1	2141717	2144053	2.1939	Present	g990.t1	99.951	CPAR2_110070	MBH	2.09947	Present	g993.t1	99.951	CPAR2_110070	MBH
CPAR2_110080	1020	cpar_Chr_1	2145202	2146591	1.97432	Present	g991.t1	99.902	CPAR2_110080	MBH	2.03854	Present	g994.t1	99.902	CPAR2_110080	MBH
CPAR2_110090	399	cpar_Chr_1	2146633	2147220	2.04875	Present	g992.t2	99.749	CPAR2_110090	MBH	1.77851	Present	g995.t1	99.749	CPAR2_110090	MBH
CPAR2_110100	942	cpar_Chr_1	2147269	2148403	2.09027	Present	g993.t1	100	CPAR2_110100	MBH	1.99071	Present	g996.t1	100	CPAR2_110100	MBH
CPAR2_110110	456	cpar_Chr_1	2148762	2149419	1.90839	Present	g994.t1	99.561	CPAR2_110110	MBH	2.19754	Present	g997.t1	99.561	CPAR2_110110	MBH
CPAR2_110120	1377	cpar_Chr_1	2149478	2150984	2.11247	Present	g995.t1	99.492	CPAR2_110120	MBH	2.05245	Present	g998.t1	99.492	CPAR2_110120	MBH
CPAR2_110130	1302	cpar_Chr_1	2151024	2152444	2.13892	Present	g996.t2	99.693	CPAR2_110130	MBH	1.99358	Present	g999.t2	99.693	CPAR2_110130	MBH
CPAR2_110140	312	cpar_Chr_1	2152493	2152804	2.00051	Present	g997.t1	100	CPAR2_110140	MBH	2.03289	Present	g1000.t1	100	CPAR2_110140	MBH
CPAR2_110150	852	cpar_Chr_1	2153062	2154167	1.98137	Present	g998.t1	99.883	CPAR2_110150	MBH	1.93862	Present	g1001.t1	99.883	CPAR2_110150	MBH
CPAR2_110160	1722	cpar_Chr_1	2155356	2157233	2.14371	Present	g999.t1	99.593	CPAR2_110160	MBH	2.07112	Present	g1002.t1	99.593	CPAR2_110160	MBH
CPAR2_110170	792	cpar_Chr_1	2157277	2158091	1.96983	Present	g1000.t1	99.621	CPAR2_110170	MBH	2.27174	Present	g1003.t1	99.621	CPAR2_110170	MBH
CPAR2_110180	1974	cpar_Chr_1	2162078	2164411	2.21307	Present	g1001.t1	99.848	CPAR2_110180	MBH	2.10816	Present	g1004.t1	99.848	CPAR2_110180	MBH
CPAR2_110190	786	cpar_Chr_1	2165292	2166077	2.14734	Present	g1002.t1	99.618	CPAR2_110190	MBH	1.76252	Present	g1005.t1	99.618	CPAR2_110190	MBH
CPAR2_110200	2316	cpar_Chr_1	2166359	2168846	1.99399	Present	g1003.t1	99.489	CPAR2_110200	MBH	1.95515	Present	g1006.t1	99.489	CPAR2_110200	MBH
CPAR2_110210	1401	cpar_Chr_1	2169032	2170952	1.95818	Present	g1004.t1	99.786	CPAR2_110210	MBH	1.96631	Present	g1007.t1	99.786	CPAR2_110210	MBH
CPAR2_110220	1758	cpar_Chr_1	2170877	2173105	2.01613	Present	g1005.t1	99.716	CPAR2_110220	MBH	1.91362	Present	g1008.t1	99.716	CPAR2_110220	MBH
CPAR2_110230	798	cpar_Chr_1	2173148	2174176	1.97908	Present	g1006.t1	100	CPAR2_110230	MBH	2.03046	Present	g1009.t1	100	CPAR2_110230	MBH
CPAR2_110240	2895	cpar_Chr_1	2174164	2177133	2.07592	Present	g1007.t1	99.862	CPAR2_110240	MBH	2.02574	Present	g1010.t1	99.827	CPAR2_110240	MBH
CPAR2_110250	609	cpar_Chr_1	2177152	2177796	2.0751	Present	g1008.t1	99.507	CPAR2_110250	MBH	2.1373	Present	g1011.t1	99.507	CPAR2_110250	MBH
CPAR2_110260	4341	cpar_Chr_1	2177913	2182375	2.07188	Present	g1009.t1	99.839	CPAR2_110260	MBH	1.9763	Present	g1012.t1	99.839	CPAR2_110260	MBH
CPAR2_110270	2364	cpar_Chr_1	2182407	2184775	2.10174	Present	g1010.t1	99.577	CPAR2_110270	MBH	2.17916	Present	g1013.t1	99.577	CPAR2_110270	MBH
CPAR2_110280	603	cpar_Chr_1	2184905	2185826	2.07502	Present	g1011.t1	99.834	CPAR2_110280	MBH	2.17752	Present	g1014.t1	99.834	CPAR2_110280	MBH
CPAR2_110290	771	cpar_Chr_1	2186123	2187244	1.56815	Present	g1012.t1	99.741	CPAR2_110290	MBH	1.70395	Present	g1015.t1	99.741	CPAR2_110290	MBH
CPAR2_110300	4392	cpar_Chr_1	2187564	2192291	1.95189	Present	g1013.t1	99.794	CPAR2_110300	MBH	1.99797	Present	g1016.t1	99.795	CPAR2_110300	MBH
CPAR2_110310	531	cpar_Chr_1	2192636	2194102	1.96021	Present	g1014.t1	100	CPAR2_110310	MBH	2.10511	Present	g1017.t1	100	CPAR2_110310	MBH
CPAR2_110320	1305	cpar_Chr_1	2194245	2195630	2.01663	Present	g1015.t1	99.693	CPAR2_110320	MBH	1.95775	Present	g1018.t1	99.693	CPAR2_110320	MBH
CPAR2_110330	3105	cpar_Chr_1	2196237	2199341	2.12782	Present	g1016.t1	99.839	CPAR2_110330	MBH	2.14221	Present	g1019.t1	99.839	CPAR2_110330	MBH
CPAR2_110340	1746	cpar_Chr_1	2199594	2201339	1.90486	Present	g1017.t1	100	CPAR2_110340	MBH	2.01005	Present	g1020.t1	100	CPAR2_110340	MBH
CPAR2_110350	543	cpar_Chr_1	2201381	2201955	2.48562	Present	g1018.t1	100	CPAR2_110350	MBH	1.79486	Present	g1021.t1	100	CPAR2_110350	MBH
CPAR2_110360	3117	cpar_Chr_1	2201962	2205641	2.10763	Present	g1019.t1	99.872	CPAR2_110360	MBH	2.04125	Present	g1022.t1	99.872	CPAR2_110360	MBH
CPAR2_110370	1941	cpar_Chr_1	2206089	2208391	1.94861	Present	g1020.t1	99.948	CPAR2_110370	MBH	2.03657	Present	g1023.t1	99.948	CPAR2_110370	MBH
CPAR2_110380	1848	cpar_Chr_1	2208359	2210674	1.98107	Present	g1021.t1	99.675	CPAR2_110380	MBH	2.1288	Present	g1024.t1	99.675	CPAR2_110380	MBH
CPAR2_110390	3486	cpar_Chr_1	2210878	2214506	2.17505	Present	g1022.t1	99.838	CPAR2_110390	MBH	2.25815	Present	g1025.t1	99.838	CPAR2_110390	MBH
CPAR2_110400	2001	cpar_Chr_1	2214499	2216594	1.94777	Present	g1023.t1	99.621	CPAR2_110400	MBH	1.81084	Present	g1026.t1	99.008	CPAR2_110400	MBH
CPAR2_110410	1872	cpar_Chr_1	2217118	2219086	2.02006	Present	g1024.t1	99.893	CPAR2_110410	MBH	1.9995	Present	g1027.t1	99.893	CPAR2_110410	MBH
CPAR2_110420	888	cpar_Chr_1	2219175	2220062	2.25267	Present	g1025.t1	99.887	CPAR2_110420	MBH	2.19291	Present	g1028.t1	99.887	CPAR2_110420	MBH
CPAR2_110430	1152	cpar_Chr_1	2220444	2221775	1.78316	Present	g5567.t1	99.045	CPAR2_806620	hit	1.88195	Present	g5574.t1	99.045	CPAR2_806620	hit
CPAR2_110440	1851	cpar_Chr_1	2223138	2225030	2.19164	Present	g1027.t1	99.784	CPAR2_110440	MBH	2.05772	Present	g1030.t1	99.784	CPAR2_110440	MBH
CPAR2_110450	1170	cpar_Chr_1	2225040	2226209	2.25501	Present	g1028.t1	99.487	CPAR2_110450	MBH	2.22068	Present	g1031.t1	99.487	CPAR2_110450	MBH
CPAR2_110460	1029	cpar_Chr_1	2226253	2227281	2.2695	Present	g1029.t1	99.903	CPAR2_110460	MBH	1.77468	Present	g1032.t1	99.903	CPAR2_110460	MBH
CPAR2_110470	1266	cpar_Chr_1	2227369	2228634	2.22757	Present	g1030.t1	100	CPAR2_110470	MBH	2.01775	Present	g1033.t1	100	CPAR2_110470	MBH
CPAR2_110480	1878	cpar_Chr_1	2228674	2230678	2.0434	Present	g1031.t1	100	CPAR2_110480	MBH	2.03712	Present	g1034.t1	100	CPAR2_110480	MBH
CPAR2_110490	2175	cpar_Chr_1	2231014	2233188	2.09394	Present	g1032.t1	99.77	CPAR2_110490	MBH	1.79677	Present	g1036.t1	99.823	CPAR2_110490	MBH
CPAR2_200010	1872	cpar_Chr_2	1708	3579	1.91726	Present	g1033.t1	99.786	CPAR2_200010	MBH	1.91004	Present	g1037.t1	99.786	CPAR2_200010	MBH
CPAR2_200020	2247	cpar_Chr_2	4082	6598	2.06585	Present	g1034.t1	99.688	CPAR2_200020	MBH	1.813	Present	g1038.t1	99.688	CPAR2_200020	MBH
CPAR2_200030	387	cpar_Chr_2	6742	7421	2.16955	Present	g1035.t1	100	CPAR2_200030	MBH	1.9822	Present	g1039.t1	100	CPAR2_200030	MBH
CPAR2_200040	399	cpar_Chr_2	7536	7934	2.07444	Present	g1036.t1	99.749	CPAR2_200040	MBH	1.7931	Present	g1040.t1	99.749	CPAR2_200040	MBH
CPAR2_200050	579	cpar_Chr_2	7936	8560	2.01207	Present	g1037.t1	99.655	CPAR2_200050	MBH	2.33355	Present	g1041.t1	99.655	CPAR2_200050	MBH
CPAR2_200060	1035	cpar_Chr_2	8585	9631	2.03492	Present	g1038.t1	100	CPAR2_200060	MBH	2.07885	Present	g1042.t1	100	CPAR2_200060	MBH
CPAR2_200070	1785	cpar_Chr_2	9623	11425	2.08731	Present	g1039.t1	99.689	CPAR2_200070	MBH	1.94298	Present	g1043.t1	99.679	CPAR2_200070	MBH
CPAR2_200080	1530	cpar_Chr_2	11436	12989	2.11306	Present	g1040.t1	99.621	CPAR2_200080	MBH	1.99541	Present	g1044.t3	99.621	CPAR2_200080	MBH
CPAR2_200090	963	cpar_Chr_2	12984	14060	2.04964	Present	g1041.t1	99.585	CPAR2_200090	MBH	1.99793	Present	g1045.t1	99.585	CPAR2_200090	MBH
CPAR2_200100	729	cpar_Chr_2	14093	15025	2.18012	Present	g1042.t1	99.314	CPAR2_200100	MBH	2.19788	Present	g1046.t1	99.314	CPAR2_200100	MBH
CPAR2_200110	5241	cpar_Chr_2	15040	21041	2.25209	Present	g1043.t1	99.847	CPAR2_200110	MBH	2.03545	Present	g1047.t1	99.828	CPAR2_200110	MBH
CPAR2_200120	1125	cpar_Chr_2	21158	22372	1.92173	Present	g1044.t1	99.822	CPAR2_200120	MBH	1.97622	Present	g1048.t1	99.733	CPAR2_200120	MBH
CPAR2_200130	996	cpar_Chr_2	22395	23455	2.13643	Present	g1045.t1	99.9	CPAR2_200130	MBH	1.91974	Present	g1049.t1	99.9	CPAR2_200130	MBH
CPAR2_200140	1287	cpar_Chr_2	24135	25421	2.08891	Present	g1046.t1	99.689	CPAR2_200140	MBH	1.95617	Present	g1050.t1	99.689	CPAR2_200140	MBH
CPAR2_200150	1425	cpar_Chr_2	25590	27128	1.99305	Present	g1047.t1	99.93	CPAR2_200150	MBH	2.04958	Present	g1051.t1	99.93	CPAR2_200150	MBH
CPAR2_200160	633	cpar_Chr_2	27404	28160	1.83204	Present	g1048.t1	99.684	CPAR2_200160	MBH	1.83176	Present	g1052.t1	99.684	CPAR2_200160	MBH
CPAR2_200170	2013	cpar_Chr_2	28275	30310	1.98072	Present	g1049.t1	99.801	CPAR2_200170	MBH	2.01052	Present	g1053.t1	99.801	CPAR2_200170	MBH
CPAR2_200180	423	cpar_Chr_2	30433	30855	2.30851	Present	g1050.t1	100	CPAR2_200180	MBH	2.07091	Present	g1054.t1	100	CPAR2_200180	MBH
CPAR2_200190	1098	cpar_Chr_2	30958	32055	1.98012	Present	g1051.t1	100	CPAR2_200190	MBH	1.93667	Present	g1055.t1	100	CPAR2_200190	MBH
CPAR2_200200	2487	cpar_Chr_2	32050	34536	2.03141	Present	g1052.t1	99.873	CPAR2_200200	MBH	1.8983	Present	g1056.t1	99.87	CPAR2_200200	MBH
CPAR2_200210	1260	cpar_Chr_2	34735	36038	2.079	Present	g1053.t1	99.921	CPAR2_200210	MBH	2.07233	Present	g1057.t1	99.921	CPAR2_200210	MBH
CPAR2_200220	1629	cpar_Chr_2	36972	38640	1.99007	Present	g1054.t1	99.939	CPAR2_200220	MBH	2.06874	Present	g1058.t1	99.939	CPAR2_200220	MBH
CPAR2_200230	777	cpar_Chr_2	38676	39496	2.02189	Present	g1055.t1	100	CPAR2_200230	MBH	2.20604	Present	g1059.t1	100	CPAR2_200230	MBH
CPAR2_200240	3042	cpar_Chr_2	39479	42612	2.00191	Present	g1056.t1	99.967	CPAR2_200240	MBH	1.98021	Present	g1060.t1	99.967	CPAR2_200240	MBH
CPAR2_200250	1062	cpar_Chr_2	42890	43993	2.30899	Present	g1057.t1	100	CPAR2_200250	MBH	2.23701	Present	g1061.t1	100	CPAR2_200250	MBH
CPAR2_200260	357	cpar_Chr_2	44094	44552	1.90365	Present	g1058.t1	100	CPAR2_200260	MBH	1.91331	Present	g1062.t1	100	CPAR2_200260	MBH
CPAR2_200270	471	cpar_Chr_2	44558	45028	1.99569	Present	g1059.t1	100	CPAR2_200270	MBH	1.94459	Present	g1063.t1	100	CPAR2_200270	MBH
CPAR2_200280	1104	cpar_Chr_2	45145	46533	1.98871	Present	g1060.t1	99.638	CPAR2_200280	MBH	1.96647	Present	g1064.t1	99.638	CPAR2_200280	MBH
CPAR2_200290	486	cpar_Chr_2	46546	47434	1.72187	Present	g1061.t1	100	CPAR2_200290	MBH	1.72523	Present	g1065.t1	100	CPAR2_200290	MBH
CPAR2_200300	1071	cpar_Chr_2	47676	48963	2.04053	Present	g1062.t1	100	CPAR2_200300	MBH	1.83342	Present	g1066.t1	100	CPAR2_200300	MBH
CPAR2_200310	1698	cpar_Chr_2	49523	51349	1.99875	Present	g1063.t1	99.941	CPAR2_200310	MBH	1.96691	Present	g1067.t1	99.941	CPAR2_200310	MBH
CPAR2_200320	1509	cpar_Chr_2	51350	52867	2.08757	Present	g1064.t1	100	CPAR2_200320	MBH	2.06105	Present	g1068.t1	100	CPAR2_200320	MBH
CPAR2_200330	702	cpar_Chr_2	52943	53659	1.95362	Present	g1065.t1	99.858	CPAR2_200330	MBH	1.92238	Present	g1069.t1	99.858	CPAR2_200330	MBH
CPAR2_200340	3015	cpar_Chr_2	53664	56702	2.01887	Present	g1066.t1	99.701	CPAR2_200340	MBH	2.14592	Present	g1070.t1	99.701	CPAR2_200340	MBH
CPAR2_200350	891	cpar_Chr_2	56725	57776	2.19283	Present	g1067.t1	99.888	CPAR2_200350	MBH	2.23758	Present	g1071.t1	99.888	CPAR2_200350	MBH
CPAR2_200360	642	cpar_Chr_2	57786	58495	2.08464	Present	g1068.t1	100	CPAR2_200360	MBH	2.00071	Present	g1072.t1	100	CPAR2_200360	MBH
CPAR2_200370	390	cpar_Chr_2	58608	59752	1.84688	Present	g1069.t1	100	CPAR2_200370	MBH	2.17893	Present	g1073.t1	100	CPAR2_200370	MBH
CPAR2_200380	1542	cpar_Chr_2	60133	62084	1.999	Present	g1070.t1	99.87	CPAR2_200380	MBH	1.85728	Present	g1074.t1	99.87	CPAR2_200380	MBH
CPAR2_200390	987	cpar_Chr_2	62230	63265	1.88883	Present	g1071.t1	99.899	CPAR2_200390	MBH	2.02698	Present	g1075.t1	99.899	CPAR2_200390	MBH
CPAR2_200400	2622	cpar_Chr_2	63280	65920	1.86434	Present	g1072.t1	99.275	CPAR2_200400	MBH	1.92224	Present	g1076.t1	99.275	CPAR2_200400	MBH
CPAR2_200410	549	cpar_Chr_2	66181	66784	2.08129	Present	g1073.t1	100	CPAR2_200410	MBH	1.97906	Present	g1077.t1	100	CPAR2_200410	MBH
CPAR2_200420	1659	cpar_Chr_2	66841	68683	1.86282	Present	g1074.t2	99.759	CPAR2_200420	MBH	1.89813	Present	g1078.t2	99.759	CPAR2_200420	MBH
CPAR2_200430	780	cpar_Chr_2	68664	69752	1.96081	Present	g1075.t1	99.744	CPAR2_200430	MBH	1.93357	Present	g1079.t1	99.744	CPAR2_200430	MBH
CPAR2_200440	576	cpar_Chr_2	69762	70337	2.01346	Present	g1076.t1	99.653	CPAR2_200440	MBH	1.90559	Present	g1080.t1	99.653	CPAR2_200440	MBH
CPAR2_200450	609	cpar_Chr_2	70576	71428	2.11362	Present	g1077.t1	99.836	CPAR2_200450	MBH	1.94062	Present	g1081.t1	99.836	CPAR2_200450	MBH
CPAR2_200460	828	cpar_Chr_2	71280	72297	2.30094	Present	g1078.t1	99.879	CPAR2_200460	MBH	2.10346	Present	g1082.t1	99.879	CPAR2_200460	MBH
CPAR2_200470	846	cpar_Chr_2	72346	73280	1.67936	Present	g1079.t1	99.764	CPAR2_200470	MBH	1.80088	Present	g1083.t1	99.764	CPAR2_200470	MBH
CPAR2_200480	918	cpar_Chr_2	73253	74352	1.96917	Present	g1080.t1	99.782	CPAR2_200480	MBH	2.10958	Present	g1084.t1	99.782	CPAR2_200480	MBH
CPAR2_200490	312	cpar_Chr_2	74265	74932	1.97689	Present	g1081.t1	100	CPAR2_200490	MBH	2.06581	Present	g1085.t1	100	CPAR2_200490	MBH
CPAR2_200500	978	cpar_Chr_2	75247	76288	2.02962	Present	g1082.t1	99.796	CPAR2_200500	MBH	1.87234	Present	g1086.t1	99.796	CPAR2_200500	MBH
CPAR2_200510	509	cpar_Chr_2	76690	77332	1.84329	Present	g5566.t1	91.373	CPAR2_806610	hit	1.89053	Present	g5573.t1	91.373	CPAR2_806610	hit
CPAR2_200520	708	cpar_Chr_2	77792	78817	1.83331	Present	g5567.t1	98.929	CPAR2_806620	hit	1.72131	Present	g5574.t1	98.929	CPAR2_806620	hit
CPAR2_200530	945	cpar_Chr_2	79083	80235	2.21416	Present	NA	NA	NA	no_hit	2.67196	Present	NA	NA	NA	no_hit
CPAR2_200540	1149	cpar_Chr_2	80755	82016	2.12246	Present	g1084.t1	99.913	CPAR2_200540	MBH	2.09845	Present	g1088.t1	99.913	CPAR2_200540	MBH
CPAR2_200550	1878	cpar_Chr_2	82197	84074	1.91826	Present	g1085.t1	100	CPAR2_200550	MBH	2.05722	Present	g1089.t1	100	CPAR2_200550	MBH
CPAR2_200560	1140	cpar_Chr_2	84118	85451	2.05518	Present	g1086.t1	99.912	CPAR2_200560	MBH	2.05983	Present	g1090.t1	99.912	CPAR2_200560	MBH
CPAR2_200570	795	cpar_Chr_2	85577	86557	2.17121	Present	g1087.t1	99.874	CPAR2_200570	MBH	2.13252	Present	g1091.t1	99.874	CPAR2_200570	MBH
CPAR2_200580	1023	cpar_Chr_2	86592	87696	1.83811	Present	g1088.t1	100	CPAR2_200580	MBH	1.62553	Present	g1092.t1	100	CPAR2_200580	MBH
CPAR2_200590	807	cpar_Chr_2	87733	88697	1.89887	Present	g1089.t1	99.876	CPAR2_200590	MBH	1.98872	Present	g1093.t1	100	CPAR2_200590	MBH
CPAR2_200600	3792	cpar_Chr_2	88802	92768	2.00121	Present	g1090.t1	99.842	CPAR2_200600	MBH	1.97716	Present	g1094.t1	99.842	CPAR2_200600	MBH
CPAR2_200610	324	cpar_Chr_2	92774	93171	1.95743	Present	g1091.t1	100	CPAR2_200610	MBH	1.79225	Present	g1095.t1	100	CPAR2_200610	MBH
CPAR2_200620	1164	cpar_Chr_2	93198	94968	2.19345	Present	g1092.t1	99.57	CPAR2_200620	MBH	2.11041	Present	g1096.t1	99.57	CPAR2_200620	MBH
CPAR2_200630	2022	cpar_Chr_2	94704	97391	1.93381	Present	g1093.t1	98.87	CPAR2_200630	MBH	1.94853	Present	g1097.t1	98.87	CPAR2_200630	MBH
CPAR2_200640	2055	cpar_Chr_2	97403	99919	1.89038	Present	g1094.t1	99.611	CPAR2_200640	MBH	1.78301	Present	g1098.t1	99.611	CPAR2_200640	MBH
CPAR2_200650	1563	cpar_Chr_2	103513	105668	1.79703	Present	g1095.t1	99.423	CPAR2_200650	MBH	1.76331	Present	g1099.t1	99.423	CPAR2_200650	MBH
CPAR2_200660	1464	cpar_Chr_2	107998	110305	1.79329	Present	g1096.t1	98.246	CPAR2_200660	MBH	1.95658	Present	g1100.t1	98.246	CPAR2_200660	MBH
CPAR2_200670	783	cpar_Chr_2	110259	111103	1.97331	Present	g1097.t1	99.489	CPAR2_200670	MBH	1.85862	Present	g1101.t1	99.489	CPAR2_200670	MBH
CPAR2_200680	633	cpar_Chr_2	111098	111885	1.99305	Present	g1098.t1	99.21	CPAR2_200680	MBH	1.76598	Present	g1102.t1	99.21	CPAR2_200680	MBH
CPAR2_200690	2163	cpar_Chr_2	111854	114402	1.89392	Present	g1099.t1	99.954	CPAR2_200690	MBH	2.10869	Present	g1103.t1	99.954	CPAR2_200690	MBH
CPAR2_200700	1536	cpar_Chr_2	114475	116105	1.86135	Present	g1100.t1	99.349	CPAR2_200700	MBH	1.91669	Present	g1104.t1	99.349	CPAR2_200700	MBH
CPAR2_200710	282	cpar_Chr_2	116261	116645	1.86316	Present	g1101.t1	100	CPAR2_200710	MBH	1.54507	Present	g1105.t1	100	CPAR2_200710	MBH
CPAR2_200720	1437	cpar_Chr_2	116758	118259	1.88042	Present	g1102.t1	99.582	CPAR2_200720	MBH	1.81579	Present	g1106.t1	99.582	CPAR2_200720	MBH
CPAR2_200730	1272	cpar_Chr_2	118297	119716	1.80006	Present	g1103.t1	99.764	CPAR2_200730	MBH	1.96122	Present	g1107.t1	99.764	CPAR2_200730	MBH
CPAR2_200740	1632	cpar_Chr_2	119748	121453	1.96704	Present	g1104.t1	99.694	CPAR2_200740	MBH	1.79901	Present	g1108.t1	99.694	CPAR2_200740	MBH
CPAR2_200750	399	cpar_Chr_2	121542	122002	2.03338	Present	g1105.t1	100	CPAR2_200750	MBH	2.43002	Present	g1109.t1	100	CPAR2_200750	MBH
CPAR2_200760	4182	cpar_Chr_2	122038	126323	1.91356	Present	g1106.t1	99.713	CPAR2_200760	MBH	2.00124	Present	g1110.t1	99.713	CPAR2_200760	MBH
CPAR2_200770	2238	cpar_Chr_2	126423	130611	1.70082	Present	g1107.t1	99.777	CPAR2_200770	MBH	1.75237	Present	g1111.t1	99.777	CPAR2_200770	MBH
CPAR2_200780	444	cpar_Chr_2	130904	132253	1.73484	Present	g1108.t1	100	CPAR2_200780	MBH	1.92747	Present	g1112.t1	100	CPAR2_200780	MBH
CPAR2_200790	2643	cpar_Chr_2	133079	135952	1.8905	Present	g1109.t1	99.886	CPAR2_200790	MBH	1.97729	Present	g1113.t1	99.886	CPAR2_200790	MBH
CPAR2_200800	1506	cpar_Chr_2	136135	137772	1.85138	Present	g1110.t1	99.535	CPAR2_200800	MBH	1.85292	Present	g1114.t1	99.535	CPAR2_200800	MBH
CPAR2_200810	945	cpar_Chr_2	137934	138893	1.77124	Present	g1111.t1	99.683	CPAR2_200810	MBH	1.7559	Present	g1115.t1	99.683	CPAR2_200810	MBH
CPAR2_200820	2088	cpar_Chr_2	139512	141750	2.03229	Present	g1112.t1	99.808	CPAR2_200820	MBH	2.03084	Present	g1116.t1	99.808	CPAR2_200820	MBH
CPAR2_200830	1710	cpar_Chr_2	145249	147344	1.9842	Present	g1113.t1	99.708	CPAR2_200830	MBH	1.95555	Present	g1117.t1	99.708	CPAR2_200830	MBH
CPAR2_200840	807	cpar_Chr_2	149441	150628	2.00891	Present	g1114.t1	99.876	CPAR2_200840	MBH	1.93399	Present	g1118.t1	99.876	CPAR2_200840	MBH
CPAR2_200850	357	cpar_Chr_2	150840	151251	1.95154	Present	g1115.t1	100	CPAR2_200850	MBH	2.02402	Present	g1119.t1	100	CPAR2_200850	MBH
CPAR2_200860	861	cpar_Chr_2	151332	152868	2.05117	Present	g1116.t1	99.884	CPAR2_200860	MBH	2.02491	Present	g1120.t1	99.884	CPAR2_200860	MBH
CPAR2_200870	576	cpar_Chr_2	152918	153959	1.97058	Present	g1117.t1	100	CPAR2_200870	MBH	2.11145	Present	g1121.t1	100	CPAR2_200870	MBH
CPAR2_200880	1704	cpar_Chr_2	156069	157974	1.98144	Present	g1118.t1	99.941	CPAR2_200880	MBH	2.0368	Present	g1122.t1	99.883	CPAR2_200880	MBH
CPAR2_200890	324	cpar_Chr_2	159004	159327	3.08599	Present	g1146.t1	99.691	CPAR2_200890	MBH	3.28585	Present	g1150.t1	99.691	CPAR2_200890	MBH
CPAR2_200900	894	cpar_Chr_2	159922	160815	2.98914	Present	g1145.t1	99.776	CPAR2_200900	MBH	2.94106	Present	g1149.t1	99.776	CPAR2_200900	MBH
CPAR2_200910	561	cpar_Chr_2	161561	162248	1.3516	Low_coverage	g1144.t1	99.822	CPAR2_201140	hit	1.3777	Low_coverage	g1148.t1	99.822	CPAR2_201140	hit
CPAR2_200920	2175	cpar_Chr_2	162884	165203	2.17771	Present	g1122.t1	99.954	CPAR2_200920	MBH	2.125	Present	g1126.t1	99.954	CPAR2_200920	MBH
CPAR2_200930	1290	cpar_Chr_2	167503	169305	1.99583	Present	g1123.t1	99.612	CPAR2_200930	MBH	2.0523	Present	g1127.t1	99.612	CPAR2_200930	MBH
CPAR2_200940	1002	cpar_Chr_2	172396	173679	2.02062	Present	g1124.t1	99.9	CPAR2_200940	MBH	2.00423	Present	g1128.t1	99.9	CPAR2_200940	MBH
CPAR2_200950	2010	cpar_Chr_2	173673	175759	1.8909	Present	g1125.t1	99.801	CPAR2_200950	MBH	1.88132	Present	g1129.t1	99.801	CPAR2_200950	MBH
CPAR2_200960	1749	cpar_Chr_2	175777	177612	2.05507	Present	g1126.t1	99.6	CPAR2_200960	MBH	1.79859	Present	g1130.t1	99.6	CPAR2_200960	MBH
CPAR2_200970	1797	cpar_Chr_2	177769	180339	1.97062	Present	g1127.t1	99.666	CPAR2_200970	MBH	2.06306	Present	g1131.t1	99.666	CPAR2_200970	MBH
CPAR2_200980	2721	cpar_Chr_2	182922	185850	2.11014	Present	g1128.t1	99.89	CPAR2_200980	MBH	2.1641	Present	g1132.t1	99.926	CPAR2_200980	MBH
CPAR2_200990	1992	cpar_Chr_2	186031	188022	1.97586	Present	g1129.t1	99.649	CPAR2_200990	MBH	2.19917	Present	g1133.t1	99.699	CPAR2_200990	MBH
CPAR2_201000	996	cpar_Chr_2	188436	189484	2.04955	Present	g1130.t1	99.9	CPAR2_201000	MBH	2.06674	Present	g1134.t1	99.9	CPAR2_201000	MBH
CPAR2_201010	444	cpar_Chr_2	190008	190869	1.97841	Present	g1131.t1	99.775	CPAR2_201010	MBH	2.14292	Present	g1135.t1	99.775	CPAR2_201010	MBH
CPAR2_201020	537	cpar_Chr_2	190879	192014	1.90663	Present	g1132.t1	100	CPAR2_201020	MBH	1.99312	Present	g1136.t1	100	CPAR2_201020	MBH
CPAR2_201030	3399	cpar_Chr_2	193086	196855	2.04947	Present	g1133.t1	99.882	CPAR2_201030	MBH	2.09194	Present	g1137.t1	99.882	CPAR2_201030	MBH
CPAR2_201040	1020	cpar_Chr_2	196865	197979	2.20143	Present	g1134.t1	99.51	CPAR2_201040	MBH	2.02249	Present	g1138.t1	99.51	CPAR2_201040	MBH
CPAR2_201050	1371	cpar_Chr_2	197989	199545	1.96692	Present	g1135.t1	99.781	CPAR2_201050	MBH	1.96856	Present	g1139.t1	99.781	CPAR2_201050	MBH
CPAR2_201060	1944	cpar_Chr_2	199546	201507	1.97952	Present	g1136.t1	99.794	CPAR2_201060	MBH	2.07539	Present	g1140.t1	99.794	CPAR2_201060	MBH
CPAR2_201070	1041	cpar_Chr_2	201539	202633	2.06642	Present	g1137.t1	99.904	CPAR2_201070	MBH	2.05584	Present	g1141.t1	99.904	CPAR2_201070	MBH
CPAR2_201080	885	cpar_Chr_2	202747	203631	1.91876	Present	g1138.t1	99.209	CPAR2_201080	MBH	1.94143	Present	g1142.t1	99.209	CPAR2_201080	MBH
CPAR2_201090	771	cpar_Chr_2	203784	204601	2.04337	Present	g1139.t1	99.87	CPAR2_201090	MBH	1.82954	Present	g1143.t1	99.87	CPAR2_201090	MBH
CPAR2_201100	2496	cpar_Chr_2	204576	207201	1.97982	Present	g1140.t1	99.8	CPAR2_201100	MBH	1.87566	Present	g1144.t1	99.8	CPAR2_201100	MBH
CPAR2_201110	618	cpar_Chr_2	207614	208457	2.16704	Present	g1141.t1	99.838	CPAR2_201110	MBH	1.95716	Present	g1145.t1	99.838	CPAR2_201110	MBH
CPAR2_201120	885	cpar_Chr_2	208467	209352	2.08769	Present	g1142.t1	99.661	CPAR2_201120	MBH	2.04014	Present	g1146.t1	99.661	CPAR2_201120	MBH
CPAR2_201130	810	cpar_Chr_2	209359	210256	2.32363	Present	g1143.t1	99.752	CPAR2_201130	MBH	2.31486	Present	g1147.t1	99.753	CPAR2_201130	MBH
CPAR2_201140	561	cpar_Chr_2	210564	211231	2.74382	Present	g1144.t1	100	CPAR2_201140	MBH	3.15514	Present	g1148.t1	100	CPAR2_201140	MBH
CPAR2_201150	894	cpar_Chr_2	211977	212870	1.24039	Low_coverage	g1145.t1	99.553	CPAR2_200900	hit	1.1438	Low_coverage	g1149.t1	99.553	CPAR2_200900	hit
CPAR2_201160	324	cpar_Chr_2	213465	213788	1.06167	Low_coverage	g1146.t1	99.383	CPAR2_200890	hit	0.599475	Low_coverage	g1150.t1	99.383	CPAR2_200890	hit
CPAR2_201170	1575	cpar_Chr_2	214998	216857	2.04683	Present	g1147.t1	100	CPAR2_201170	MBH	2.13793	Present	g1151.t1	99.937	CPAR2_201170	MBH
CPAR2_201180	1317	cpar_Chr_2	217591	219002	2.28476	Present	g1148.t1	99.848	CPAR2_201180	MBH	2.11293	Present	g1152.t1	99.848	CPAR2_201180	MBH
CPAR2_201190	339	cpar_Chr_2	218999	219356	1.87159	Present	g1149.t1	100	CPAR2_201190	MBH	2.15572	Present	g1153.t1	100	CPAR2_201190	MBH
CPAR2_201200	606	cpar_Chr_2	220177	220806	1.97878	Present	g1150.t1	99.835	CPAR2_201200	MBH	1.87179	Present	g1154.t1	99.835	CPAR2_201200	MBH
CPAR2_201210	1131	cpar_Chr_2	220886	222016	2.15475	Present	g1151.t1	99.646	CPAR2_201210	MBH	1.85532	Present	g1155.t1	99.646	CPAR2_201210	MBH
CPAR2_201220	1092	cpar_Chr_2	222106	223197	2.48721	Present	g1152.t1	100	CPAR2_201220	MBH	2.16301	Present	g1156.t1	100	CPAR2_201220	MBH
CPAR2_201230	1200	cpar_Chr_2	223296	224540	1.82455	Present	g1153.t1	99.917	CPAR2_201230	MBH	1.94212	Present	g1157.t1	99.833	CPAR2_201230	MBH
CPAR2_201240	1332	cpar_Chr_2	224945	226343	2.09745	Present	g1154.t1	99.925	CPAR2_201240	MBH	1.99377	Present	g1158.t1	99.925	CPAR2_201240	MBH
CPAR2_201250	495	cpar_Chr_2	226347	226842	1.97665	Present	g1155.t1	100	CPAR2_201250	MBH	1.95799	Present	g1159.t1	100	CPAR2_201250	MBH
CPAR2_201260	996	cpar_Chr_2	227310	228360	2.01158	Present	g1156.t1	99.799	CPAR2_201260	MBH	1.89818	Present	g1160.t1	99.799	CPAR2_201260	MBH
CPAR2_201270	1176	cpar_Chr_2	228344	229616	2.19033	Present	g1157.t1	99.66	CPAR2_201270	MBH	2.02893	Present	g1161.t1	99.66	CPAR2_201270	MBH
CPAR2_201280	1656	cpar_Chr_2	229635	231703	2.20988	Present	g1158.t1	99.819	CPAR2_201280	MBH	2.17721	Present	g1162.t1	99.819	CPAR2_201280	MBH
CPAR2_201290	348	cpar_Chr_2	236696	237398	1.97259	Present	g1159.t1	99.425	CPAR2_201290	MBH	2.15763	Present	g1163.t1	99.425	CPAR2_201290	MBH
CPAR2_201300	2739	cpar_Chr_2	237308	240405	1.89615	Present	g1160.t1	99.744	CPAR2_201300	MBH	2.00643	Present	g1164.t1	99.744	CPAR2_201300	MBH
CPAR2_201310	645	cpar_Chr_2	240631	241626	2.19094	Present	g1161.t1	99.845	CPAR2_201310	MBH	2.30189	Present	g1165.t1	99.845	CPAR2_201310	MBH
CPAR2_201320	684	cpar_Chr_2	241606	242289	1.85888	Present	g1162.t1	99.819	CPAR2_201320	MBH	2.08792	Present	g1166.t1	99.819	CPAR2_201320	MBH
CPAR2_201330	351	cpar_Chr_2	242280	242702	2.13814	Present	NA	NA	NA	no_hit	2.24598	Present	NA	NA	NA	no_hit
CPAR2_201340	987	cpar_Chr_2	242781	243767	1.99464	Present	g1163.t1	99.797	CPAR2_201340	MBH	2.02023	Present	g1167.t1	99.797	CPAR2_201340	MBH
CPAR2_201350	936	cpar_Chr_2	243791	244726	2.17765	Present	g1164.t1	99.679	CPAR2_201350	MBH	2.07503	Present	g1168.t1	99.679	CPAR2_201350	MBH
CPAR2_201360	2640	cpar_Chr_2	244825	247502	1.91363	Present	g1165.t1	99.621	CPAR2_201360	MBH	1.89719	Present	g1169.t1	99.621	CPAR2_201360	MBH
CPAR2_201370	948	cpar_Chr_2	248023	249055	2.04912	Present	g1166.t1	99.684	CPAR2_201370	MBH	1.87437	Present	g1170.t1	99.684	CPAR2_201370	MBH
CPAR2_201380	936	cpar_Chr_2	249065	250000	2.01088	Present	g1167.t1	99.333	CPAR2_201380	MBH	1.85058	Present	g1171.t1	99.333	CPAR2_201380	MBH
CPAR2_201390	1350	cpar_Chr_2	250056	251442	1.96355	Present	g1168.t1	99.556	CPAR2_201390	MBH	1.9751	Present	g1172.t1	99.556	CPAR2_201390	MBH
CPAR2_201400	2508	cpar_Chr_2	251416	254100	2.00682	Present	g1169.t1	99.841	CPAR2_201400	MBH	1.9015	Present	g1173.t1	99.841	CPAR2_201400	MBH
CPAR2_201410	858	cpar_Chr_2	254698	255830	1.85135	Present	g1170.t1	99.767	CPAR2_201410	MBH	1.78096	Present	g1174.t1	99.767	CPAR2_201410	MBH
CPAR2_201420	2058	cpar_Chr_2	257878	260202	2.01932	Present	g1171.t1	99.514	CPAR2_201420	MBH	1.85255	Present	g1175.t1	99.514	CPAR2_201420	MBH
CPAR2_201430	2022	cpar_Chr_2	260235	262663	2.0415	Present	g1172.t1	99.802	CPAR2_201430	MBH	2.20296	Present	g1176.t1	99.802	CPAR2_201430	MBH
CPAR2_201440	1596	cpar_Chr_2	264113	265786	2.24108	Present	g1173.t1	100	CPAR2_201440	MBH	2.02047	Present	g1177.t1	100	CPAR2_201440	MBH
CPAR2_201450	903	cpar_Chr_2	265973	266875	1.95186	Present	g1174.t1	99.889	CPAR2_201450	MBH	1.97133	Present	g1178.t1	99.889	CPAR2_201450	MBH
CPAR2_201460	1020	cpar_Chr_2	266900	267950	2.15469	Present	g1175.t1	100	CPAR2_201460	MBH	2.10208	Present	g1179.t1	100	CPAR2_201460	MBH
CPAR2_201470	318	cpar_Chr_2	267957	268434	2.04632	Present	g1176.t1	100	CPAR2_201470	MBH	2.27631	Present	g1180.t1	100	CPAR2_201470	MBH
CPAR2_201480	4623	cpar_Chr_2	268428	273499	1.94835	Present	g1177.t1	99.849	CPAR2_201480	MBH	1.93347	Present	g1181.t1	99.849	CPAR2_201480	MBH
CPAR2_201490	651	cpar_Chr_2	273820	274745	2.16669	Present	g1178.t1	99.078	CPAR2_201490	MBH	1.97681	Present	g1182.t1	99.078	CPAR2_201490	MBH
CPAR2_201500	1701	cpar_Chr_2	275981	277845	1.91653	Present	g1179.t1	99.882	CPAR2_201500	MBH	1.98501	Present	g1183.t1	99.882	CPAR2_201500	MBH
CPAR2_201510	1791	cpar_Chr_2	278641	280759	2.10056	Present	g1180.t1	99.777	CPAR2_201510	MBH	2.01492	Present	g1184.t1	99.777	CPAR2_201510	MBH
CPAR2_201520	1272	cpar_Chr_2	280751	282120	1.9395	Present	g1181.t1	99.607	CPAR2_201520	MBH	2.12682	Present	g1185.t1	99.607	CPAR2_201520	MBH
CPAR2_201530	2511	cpar_Chr_2	282128	284799	2.0568	Present	g1182.t1	99.522	CPAR2_201530	MBH	2.11216	Present	g1186.t1	99.522	CPAR2_201530	MBH
CPAR2_201540	1998	cpar_Chr_2	285542	287657	2.05449	Present	g1183.t1	99.8	CPAR2_201540	MBH	2.20685	Present	g1187.t1	99.8	CPAR2_201540	MBH
CPAR2_201550	561	cpar_Chr_2	287614	288278	2.21637	Present	g1184.t1	100	CPAR2_201550	MBH	2.22747	Present	g1188.t1	100	CPAR2_201550	MBH
CPAR2_201560	330	cpar_Chr_2	288702	289401	1.85254	Present	g1185.t1	100	CPAR2_201560	MBH	1.8904	Present	g1189.t1	100	CPAR2_201560	MBH
CPAR2_201570	1131	cpar_Chr_2	290814	292833	1.95376	Present	g1186.t1	99.822	CPAR2_201570	MBH	1.74009	Present	g1190.t1	99.822	CPAR2_201570	MBH
CPAR2_201580	360	cpar_Chr_2	292880	293292	2.36394	Present	g1187.t1	99.722	CPAR2_201580	MBH	1.78485	Present	g1191.t1	99.722	CPAR2_201580	MBH
CPAR2_201590	1926	cpar_Chr_2	293338	295308	1.80795	Present	g1188.t1	99.896	CPAR2_201590	MBH	1.93313	Present	g1192.t1	99.896	CPAR2_201590	MBH
CPAR2_201600	981	cpar_Chr_2	295309	296402	1.81078	Present	g1189.t1	99.694	CPAR2_201600	MBH	1.92137	Present	g1193.t1	99.694	CPAR2_201600	MBH
CPAR2_201610	2058	cpar_Chr_2	296557	298799	1.87271	Present	g1190.t1	99.708	CPAR2_201610	MBH	1.92668	Present	g1194.t1	99.708	CPAR2_201610	MBH
CPAR2_201620	453	cpar_Chr_2	298818	299318	1.7891	Present	g1191.t1	98.896	CPAR2_201620	MBH	1.89531	Present	g1195.t1	98.896	CPAR2_201620	MBH
CPAR2_201630	1602	cpar_Chr_2	299335	301004	1.939	Present	g1192.t1	99.501	CPAR2_201630	MBH	2.0386	Present	g1196.t1	99.501	CPAR2_201630	MBH
CPAR2_201640	708	cpar_Chr_2	301060	301829	2.30068	Present	g1193.t1	99.153	CPAR2_201640	MBH	2.09226	Present	g1197.t1	99.153	CPAR2_201640	MBH
CPAR2_201650	573	cpar_Chr_2	301846	302454	1.97254	Present	g1194.t1	99.302	CPAR2_201650	MBH	1.77695	Present	g1198.t1	99.302	CPAR2_201650	MBH
CPAR2_201660	1527	cpar_Chr_2	302499	304115	2.08326	Present	g1195.t1	99.28	CPAR2_201660	MBH	2.12114	Present	g1199.t1	99.214	CPAR2_201660	MBH
CPAR2_201670	2622	cpar_Chr_2	304128	306815	1.82231	Present	g1196.t1	99.275	CPAR2_201670	MBH	2.05144	Present	g1200.t1	99.237	CPAR2_201670	MBH
CPAR2_201680	2034	cpar_Chr_2	306823	308886	1.94152	Present	g1197.t1	99.459	CPAR2_201680	MBH	1.85006	Present	g1201.t1	99.459	CPAR2_201680	MBH
CPAR2_201690	414	cpar_Chr_2	309017	309712	2.02189	Present	g1198.t1	99.758	CPAR2_201690	MBH	2.12353	Present	g1202.t1	99.758	CPAR2_201690	MBH
CPAR2_201700	390	cpar_Chr_2	309615	310194	1.89926	Present	g1199.t1	99.487	CPAR2_201700	MBH	2.09172	Present	g1203.t1	99.487	CPAR2_201700	MBH
CPAR2_201710	1674	cpar_Chr_2	310231	312023	2.06234	Present	g1200.t1	99.522	CPAR2_201710	MBH	2.36039	Present	g1204.t1	99.522	CPAR2_201710	MBH
CPAR2_201720	735	cpar_Chr_2	312081	312961	1.9928	Present	g1201.t1	99.592	CPAR2_201720	MBH	2.19792	Present	g1205.t1	99.592	CPAR2_201720	MBH
CPAR2_201730	1461	cpar_Chr_2	313109	314895	1.96963	Present	g1202.t1	100	CPAR2_201730	MBH	2.12291	Present	g1206.t1	100	CPAR2_201730	MBH
CPAR2_201740	576	cpar_Chr_2	314902	315581	1.85371	Present	g1203.t1	99.653	CPAR2_201740	MBH	2.15476	Present	g1207.t1	99.653	CPAR2_201740	MBH
CPAR2_201750	405	cpar_Chr_2	315685	316141	1.99786	Present	g1204.t1	99.753	CPAR2_201750	MBH	1.72976	Present	g1208.t1	99.753	CPAR2_201750	MBH
CPAR2_201760	4791	cpar_Chr_2	316517	321380	1.7609	Present	g1205.t1	99.583	CPAR2_201760	MBH	1.85943	Present	g1209.t1	99.583	CPAR2_201760	MBH
CPAR2_201770	4113	cpar_Chr_2	321354	325682	1.91656	Present	g1206.t1	98.816	CPAR2_201770	MBH	2.03601	Present	g1210.t1	98.816	CPAR2_201770	MBH
CPAR2_201780	2139	cpar_Chr_2	327051	329669	2.06664	Present	g1207.t1	99.065	CPAR2_201780	MBH	2.03846	Present	g1211.t1	99.065	CPAR2_201780	MBH
CPAR2_201790	1734	cpar_Chr_2	329927	331736	2.2851	Present	g1208.t1	97.949	CPAR2_201790	MBH	1.95754	Present	g1212.t1	98.006	CPAR2_201790	MBH
CPAR2_201800	2253	cpar_Chr_2	332775	335149	2.16113	Present	g1209.t1	99.423	CPAR2_201800	MBH	2.06308	Present	g1213.t1	99.423	CPAR2_201800	MBH
CPAR2_201810	1200	cpar_Chr_2	336238	337465	2.35578	Present	g1210.t1	99.417	CPAR2_201810	MBH	1.98701	Present	g1214.t1	99.417	CPAR2_201810	MBH
CPAR2_201820	687	cpar_Chr_2	337480	338375	1.97973	Present	g1211.t1	99.563	CPAR2_201820	MBH	1.95327	Present	g1215.t1	99.563	CPAR2_201820	MBH
CPAR2_201830	1707	cpar_Chr_2	338467	340283	1.96188	Present	g1212.t3	99.649	CPAR2_201830	MBH	2.072	Present	g1216.t3	99.649	CPAR2_201830	MBH
CPAR2_201840	378	cpar_Chr_2	340285	340662	2.09025	Present	g1213.t1	100	CPAR2_201840	MBH	2.23669	Present	g1217.t1	100	CPAR2_201840	MBH
CPAR2_201850	1422	cpar_Chr_2	340852	342302	1.93614	Present	g1214.t1	99.086	CPAR2_201850	MBH	2.24907	Present	g1218.t1	99.086	CPAR2_201850	MBH
CPAR2_201860	1296	cpar_Chr_2	342390	343801	1.84428	Present	g1215.t1	98.92	CPAR2_201860	MBH	1.97796	Present	g1219.t1	98.92	CPAR2_201860	MBH
CPAR2_201870	975	cpar_Chr_2	343807	345024	2.01368	Present	g1216.t1	99.897	CPAR2_201870	MBH	2.00975	Present	g1220.t1	99.897	CPAR2_201870	MBH
CPAR2_201880	2703	cpar_Chr_2	344979	347811	1.95948	Present	g1217.t1	99.741	CPAR2_201880	MBH	2.11366	Present	g1221.t1	99.741	CPAR2_201880	MBH
CPAR2_201890	450	cpar_Chr_2	347821	348352	1.94748	Present	g1218.t1	99.556	CPAR2_201890	MBH	2.46132	Present	g1222.t1	99.556	CPAR2_201890	MBH
CPAR2_201900	1698	cpar_Chr_2	348653	350412	1.99599	Present	g1219.t1	99.058	CPAR2_201900	MBH	1.98347	Present	g1223.t1	99.117	CPAR2_201900	MBH
CPAR2_201910	804	cpar_Chr_2	355330	356133	2.0003	Present	g1220.t1	99.502	CPAR2_201960	MBH	2.06162	Present	g1224.t1	99.502	CPAR2_201960	MBH
CPAR2_201920	2337	cpar_Chr_2	362109	364704	1.99307	Present	g1221.t1	99.743	CPAR2_201920	MBH	1.92856	Present	g1225.t1	99.743	CPAR2_201920	MBH
CPAR2_201930	900	cpar_Chr_2	364722	366295	1.79465	Present	g1222.t1	99.446	CPAR2_201930	MBH	2.10399	Present	g1226.t1	99.446	CPAR2_201930	MBH
CPAR2_201940	3834	cpar_Chr_2	367674	371830	1.9293	Present	g1223.t1	99.635	CPAR2_201940	MBH	1.84871	Present	g1227.t1	99.635	CPAR2_201940	MBH
CPAR2_201950	780	cpar_Chr_2	371846	372882	2.0965	Present	g1224.t1	99.487	CPAR2_201950	MBH	2.01391	Present	g1228.t1	99.487	CPAR2_201950	MBH
CPAR2_201960	804	cpar_Chr_2	373648	374451	2.62878	Present	g1225.t1	99.627	CPAR2_201960	MBH	2.70847	Present	g1229.t1	99.627	CPAR2_201960	MBH
CPAR2_201970	768	cpar_Chr_2	374943	375899	2.2016	Present	g1226.t1	99.349	CPAR2_201970	MBH	2.07872	Present	g1230.t1	99.349	CPAR2_201970	MBH
CPAR2_201980	1623	cpar_Chr_2	375925	377579	2.06172	Present	g1227.t1	99.877	CPAR2_201980	MBH	1.88461	Present	g1231.t1	99.877	CPAR2_201980	MBH
CPAR2_201990	972	cpar_Chr_2	378944	380640	2.07441	Present	g1228.t1	98.774	CPAR2_201990	MBH	2.14077	Present	g1232.t1	98.774	CPAR2_201990	MBH
CPAR2_202000	2442	cpar_Chr_2	381387	384046	1.81818	Present	g1229.t1	99.427	CPAR2_202000	MBH	2.02051	Present	g1233.t1	99.427	CPAR2_202000	MBH
CPAR2_202010	666	cpar_Chr_2	384486	385151	1.89751	Present	g1230.t1	99.7	CPAR2_202010	MBH	2.06172	Present	g1234.t1	99.7	CPAR2_202010	MBH
CPAR2_202020	471	cpar_Chr_2	385315	385871	2.02252	Present	g1231.t1	100	CPAR2_202020	MBH	1.86649	Present	g1235.t1	100	CPAR2_202020	MBH
CPAR2_202030	540	cpar_Chr_2	386022	386977	1.87314	Present	g1232.t1	99.815	CPAR2_202030	MBH	1.97653	Present	g1236.t1	99.815	CPAR2_202030	MBH
CPAR2_202040	474	cpar_Chr_2	387147	388092	2.17893	Present	g1233.t1	99.578	CPAR2_202040	MBH	1.96996	Present	g1237.t1	99.367	CPAR2_202040	MBH
CPAR2_202050	1659	cpar_Chr_2	388486	390197	2.14786	Present	g1234.t1	100	CPAR2_202050	MBH	1.86984	Present	g1238.t1	100	CPAR2_202050	MBH
CPAR2_202060	222	cpar_Chr_2	390185	390472	2.07421	Present	NA	NA	NA	no_hit	2.14037	Present	NA	NA	NA	no_hit
CPAR2_202070	450	cpar_Chr_2	390691	391164	1.67278	Present	g1235.t1	100	CPAR2_202070	MBH	1.60525	Present	g1239.t1	100	CPAR2_202070	MBH
CPAR2_202080	291	cpar_Chr_2	391211	391554	2.1666	Present	g1236.t1	99.656	CPAR2_202080	MBH	1.78671	Present	g1240.t1	99.656	CPAR2_202080	MBH
CPAR2_202090	1254	cpar_Chr_2	391653	392906	1.9766	Present	g1237.t1	99.92	CPAR2_202090	MBH	2.15867	Present	g1241.t1	99.92	CPAR2_202090	MBH
CPAR2_202100	3138	cpar_Chr_2	393207	396389	1.84769	Present	g1238.t1	99.936	CPAR2_202100	MBH	1.91992	Present	g1242.t1	99.936	CPAR2_202100	MBH
CPAR2_202110	759	cpar_Chr_2	396389	397442	1.85546	Present	g1239.t1	99.736	CPAR2_202110	MBH	1.93724	Present	g1243.t1	99.736	CPAR2_202110	MBH
CPAR2_202120	1746	cpar_Chr_2	399010	401212	2.18898	Present	g1240.t1	99.828	CPAR2_202120	MBH	2.20478	Present	g1244.t1	99.828	CPAR2_202120	MBH
CPAR2_202130	1485	cpar_Chr_2	401660	403429	2.16035	Present	g1241.t1	99.865	CPAR2_202130	MBH	2.16693	Present	g1245.t1	99.865	CPAR2_202130	MBH
CPAR2_202140	1212	cpar_Chr_2	403449	404988	2.29066	Present	g1242.t1	99.917	CPAR2_202140	MBH	2.05411	Present	g1246.t1	99.917	CPAR2_202140	MBH
CPAR2_202150	1662	cpar_Chr_2	405308	407171	1.81665	Present	g1243.t1	99.94	CPAR2_202150	MBH	1.99938	Present	g1247.t1	99.94	CPAR2_202150	MBH
CPAR2_202160	2334	cpar_Chr_2	407194	409657	2.00872	Present	g1244.t1	99.529	CPAR2_202160	MBH	2.00695	Present	g1248.t1	99.529	CPAR2_202160	MBH
CPAR2_202170	1890	cpar_Chr_2	409704	411644	1.78124	Present	g1245.t1	99.577	CPAR2_202170	MBH	2.0126	Present	g1249.t1	99.577	CPAR2_202170	MBH
CPAR2_202180	1422	cpar_Chr_2	411720	413152	1.96956	Present	g1246.t1	99.859	CPAR2_202180	MBH	2.00531	Present	g1250.t1	99.859	CPAR2_202180	MBH
CPAR2_202190	915	cpar_Chr_2	413176	414090	2.05309	Present	g1247.t1	99.781	CPAR2_202190	MBH	1.90911	Present	g1251.t1	99.781	CPAR2_202190	MBH
CPAR2_202200	1383	cpar_Chr_2	414201	415667	1.88985	Present	g1248.t1	99.711	CPAR2_202200	MBH	1.76103	Present	g1252.t1	99.711	CPAR2_202200	MBH
CPAR2_202210	1425	cpar_Chr_2	415670	417346	1.83369	Present	g1249.t1	99.088	CPAR2_202210	MBH	2.04759	Present	g1253.t1	99.088	CPAR2_202210	MBH
CPAR2_202220	2778	cpar_Chr_2	417397	420214	2.01421	Present	g1250.t1	99.964	CPAR2_202220	MBH	1.98137	Present	g1254.t1	99.964	CPAR2_202220	MBH
CPAR2_202230	1644	cpar_Chr_2	420257	421943	1.94025	Present	g1251.t2	99.757	CPAR2_202230	MBH	2.04643	Present	g1255.t2	99.757	CPAR2_202230	MBH
CPAR2_202240	615	cpar_Chr_2	422917	423902	2.06722	Present	g1252.t1	99.837	CPAR2_202240	MBH	2.20811	Present	g1256.t1	99.837	CPAR2_202240	MBH
CPAR2_202250	1773	cpar_Chr_2	424134	426211	1.8679	Present	g1253.t1	99.887	CPAR2_202250	MBH	1.95611	Present	g1257.t1	99.887	CPAR2_202250	MBH
CPAR2_202260	2034	cpar_Chr_2	426306	428386	1.847	Present	g1254.t1	99.853	CPAR2_202260	MBH	1.8612	Present	g1258.t1	99.853	CPAR2_202260	MBH
CPAR2_202270	522	cpar_Chr_2	428455	429237	2.09644	Present	g1255.t1	99.425	CPAR2_202270	MBH	2.02604	Present	g1259.t1	99.425	CPAR2_202270	MBH
CPAR2_202280	474	cpar_Chr_2	429599	430289	1.67052	Present	g1256.t1	100	CPAR2_202280	MBH	2.13112	Present	g1260.t1	100	CPAR2_202280	MBH
CPAR2_202290	1854	cpar_Chr_2	430383	432353	1.84855	Present	g1257.t1	99.676	CPAR2_202290	MBH	2.14354	Present	g1261.t1	99.676	CPAR2_202290	MBH
CPAR2_202300	1335	cpar_Chr_2	432447	433824	2.05363	Present	g1258.t1	99.917	CPAR2_202300	MBH	2.07809	Present	g1262.t1	99.917	CPAR2_202300	MBH
CPAR2_202310	2619	cpar_Chr_2	433821	436439	1.86852	Present	g1259.t1	99.809	CPAR2_202310	MBH	1.92489	Present	g1263.t1	99.771	CPAR2_202310	MBH
CPAR2_202320	606	cpar_Chr_2	436560	437234	1.91229	Present	g1260.t1	99.835	CPAR2_202320	MBH	1.66427	Present	g1264.t1	99.835	CPAR2_202320	MBH
CPAR2_202330	978	cpar_Chr_2	437459	438436	1.98928	Present	g1261.t1	99.796	CPAR2_202330	MBH	2.06877	Present	g1265.t1	99.796	CPAR2_202330	MBH
CPAR2_202340	1305	cpar_Chr_2	438474	439838	1.94062	Present	g1262.t1	99.847	CPAR2_202340	MBH	1.8356	Present	g1266.t1	99.847	CPAR2_202340	MBH
CPAR2_202350	1440	cpar_Chr_2	439981	441570	2.01903	Present	g1263.t1	99.653	CPAR2_202350	MBH	1.87161	Present	g1267.t1	99.653	CPAR2_202350	MBH
CPAR2_202360	762	cpar_Chr_2	441571	442386	2.07398	Present	g1264.t1	99.344	CPAR2_202360	MBH	1.97668	Present	g1268.t1	99.213	CPAR2_202360	MBH
CPAR2_202370	654	cpar_Chr_2	442837	443716	1.96252	Present	g1265.t1	99.847	CPAR2_202370	MBH	1.94153	Present	g1269.t1	99.847	CPAR2_202370	MBH
CPAR2_202380	1611	cpar_Chr_2	443723	445339	1.93183	Present	g1266.t1	99.814	CPAR2_202380	MBH	2.1413	Present	g1270.t1	99.814	CPAR2_202380	MBH
CPAR2_202390	801	cpar_Chr_2	445348	446148	1.63643	Present	g1267.t1	100	CPAR2_202390	MBH	2.01074	Present	g1271.t1	100	CPAR2_202390	MBH
CPAR2_202400	1005	cpar_Chr_2	446311	447397	1.92619	Present	g1268.t1	99.801	CPAR2_202400	MBH	1.89573	Present	g1272.t1	99.801	CPAR2_202400	MBH
CPAR2_202410	1326	cpar_Chr_2	447379	448893	1.93487	Present	g1269.t1	99.774	CPAR2_202410	MBH	1.91157	Present	g1273.t1	99.774	CPAR2_202410	MBH
CPAR2_202420	2088	cpar_Chr_2	450108	452322	1.99133	Present	g1270.t1	99.33	CPAR2_202420	MBH	1.9088	Present	g1274.t1	99.33	CPAR2_202420	MBH
CPAR2_202430	2364	cpar_Chr_2	452454	455179	2.01335	Present	g1271.t2	99.492	CPAR2_202430	MBH	2.03736	Present	g1275.t2	99.492	CPAR2_202430	MBH
CPAR2_202440	1791	cpar_Chr_2	455182	457142	1.98977	Present	g1272.t1	99.553	CPAR2_202440	MBH	2.23105	Present	g1276.t1	99.553	CPAR2_202440	MBH
CPAR2_202450	1890	cpar_Chr_2	459821	462185	2.00447	Present	g1273.t1	99.788	CPAR2_202450	MBH	1.97602	Present	g1277.t1	99.788	CPAR2_202450	MBH
CPAR2_202460	291	cpar_Chr_2	467563	468830	2.05356	Present	g1274.t1	100	CPAR2_202460	MBH	1.95744	Present	g1278.t1	100	CPAR2_202460	MBH
CPAR2_202470	1560	cpar_Chr_2	468893	470695	1.99639	Present	g1275.t1	99.744	CPAR2_202470	MBH	1.90797	Present	g1279.t1	99.744	CPAR2_202470	MBH
CPAR2_202480	1905	cpar_Chr_2	470593	472889	1.99459	Present	g1276.t1	99.948	CPAR2_202480	MBH	2.11797	Present	g1280.t1	99.948	CPAR2_202480	MBH
CPAR2_202490	516	cpar_Chr_2	473374	474432	1.84015	Present	g1277.t1	97.727	CPAR2_202490	MBH	2.05371	Present	g1281.t1	97.727	CPAR2_202490	MBH
CPAR2_202500	2700	cpar_Chr_2	474926	477964	1.92493	Present	g1278.t1	99.815	CPAR2_202500	MBH	2.05813	Present	g1282.t1	99.815	CPAR2_202500	MBH
CPAR2_202510	999	cpar_Chr_2	478218	479341	2.00645	Present	g1279.t1	99.9	CPAR2_202510	MBH	2.1536	Present	g1283.t1	99.9	CPAR2_202510	MBH
CPAR2_202520	414	cpar_Chr_2	482423	483066	1.89824	Present	g1280.t1	100	CPAR2_202520	MBH	1.90891	Present	g1284.t1	100	CPAR2_202520	MBH
CPAR2_202530	741	cpar_Chr_2	483899	484807	1.90931	Present	g1281.t1	99.129	CPAR2_202530	MBH	1.97125	Present	g1285.t1	96.109	CPAR2_202530	MBH
CPAR2_202540	1482	cpar_Chr_2	484826	486507	2.00179	Present	g1282.t1	99.663	CPAR2_202540	MBH	2.06492	Present	g1286.t1	99.663	CPAR2_202540	MBH
CPAR2_202550	186	cpar_Chr_2	487522	488419	2.07601	Present	g1283.t1	100	CPAR2_202550	MBH	2.24738	Present	NA	NA	NA	no_hit
CPAR2_202560	783	cpar_Chr_2	488397	489255	1.84273	Present	g1284.t1	99.617	CPAR2_202560	MBH	1.97294	Present	g1287.t1	99.617	CPAR2_202560	MBH
CPAR2_202570	1392	cpar_Chr_2	489542	490993	2.12645	Present	g1285.t1	99.569	CPAR2_202570	MBH	1.85833	Present	g1288.t1	99.569	CPAR2_202570	MBH
CPAR2_202580	1626	cpar_Chr_2	490997	493033	1.97565	Present	g1286.t2	99.569	CPAR2_202580	MBH	2.11203	Present	g1289.t2	99.569	CPAR2_202580	MBH
CPAR2_202590	549	cpar_Chr_2	493515	494151	1.87539	Present	g1287.t1	99.818	CPAR2_202590	MBH	1.98833	Present	g1290.t1	99.818	CPAR2_202590	MBH
CPAR2_202600	975	cpar_Chr_2	494382	495588	1.67766	Present	g1288.t1	99.897	CPAR2_202600	MBH	2.02764	Present	g1291.t1	99.897	CPAR2_202600	MBH
CPAR2_202610	1884	cpar_Chr_2	496318	499092	1.79039	Present	g1289.t1	99.469	CPAR2_202610	MBH	1.82016	Present	g1292.t1	99.469	CPAR2_202610	MBH
CPAR2_202620	999	cpar_Chr_2	499968	501688	1.63627	Present	g1290.t1	100	CPAR2_202620	MBH	1.77958	Present	g1293.t1	100	CPAR2_202620	MBH
CPAR2_202630	486	cpar_Chr_2	502092	503221	2.01239	Present	g1291.t1	98.148	CPAR2_202630	MBH	2.008	Present	g1294.t1	98.148	CPAR2_202630	MBH
CPAR2_202640	843	cpar_Chr_2	503227	504132	1.76978	Present	g1292.t1	99.644	CPAR2_202640	MBH	1.6614	Present	g1295.t1	99.644	CPAR2_202640	MBH
CPAR2_202650	1593	cpar_Chr_2	504159	505925	1.81564	Present	g1293.t1	99.937	CPAR2_202650	MBH	1.54374	Present	g1296.t1	99.937	CPAR2_202650	MBH
CPAR2_202660	594	cpar_Chr_2	506467	507221	1.89346	Present	g1294.t1	99.663	CPAR2_202660	MBH	1.79404	Present	g1297.t1	99.663	CPAR2_202660	MBH
CPAR2_202670	2904	cpar_Chr_2	507236	510345	1.87248	Present	g1295.t1	99.69	CPAR2_202670	MBH	2.00546	Present	g1298.t1	99.69	CPAR2_202670	MBH
CPAR2_202680	2094	cpar_Chr_2	510924	513175	1.95903	Present	g1296.t1	99.188	CPAR2_202680	MBH	1.85493	Present	g1299.t1	99.188	CPAR2_202680	MBH
CPAR2_202690	1980	cpar_Chr_2	513257	515664	2.06886	Present	g1297.t1	99.697	CPAR2_202690	MBH	2.05519	Present	g1300.t1	99.697	CPAR2_202690	MBH
CPAR2_202700	990	cpar_Chr_2	515647	517155	2.11064	Present	g1298.t1	99.596	CPAR2_202700	MBH	1.85918	Present	g1301.t1	99.596	CPAR2_202700	MBH
CPAR2_202710	1761	cpar_Chr_2	518059	520592	1.81904	Present	g1299.t2	99.659	CPAR2_202710	MBH	2.08867	Present	g1302.t2	99.659	CPAR2_202710	MBH
CPAR2_202720	921	cpar_Chr_2	520812	521857	1.71799	Present	g1300.t1	98.49	CPAR2_202720	MBH	1.864	Present	g1303.t1	98.49	CPAR2_202720	MBH
CPAR2_202730	1188	cpar_Chr_2	521863	523115	1.63357	Present	g1301.t1	99.916	CPAR2_202730	MBH	1.91324	Present	g1304.t1	99.916	CPAR2_202730	MBH
CPAR2_202740	756	cpar_Chr_2	523292	524138	2.06315	Present	g1302.t1	99.341	CPAR2_202740	MBH	1.77272	Present	g1305.t1	99.341	CPAR2_202740	MBH
CPAR2_202750	3759	cpar_Chr_2	524077	527949	1.96501	Present	g1303.t1	99.84	CPAR2_202750	MBH	1.98552	Present	g1306.t1	99.84	CPAR2_202750	MBH
CPAR2_202760	1830	cpar_Chr_2	528736	530565	1.94973	Present	g1304.t1	99.836	CPAR2_202760	MBH	1.92409	Present	g1307.t1	99.836	CPAR2_202760	MBH
CPAR2_202770	1812	cpar_Chr_2	531124	532996	1.94987	Present	g1305.t1	99.834	CPAR2_202770	MBH	2.04963	Present	g1308.t1	99.834	CPAR2_202770	MBH
CPAR2_202780	2406	cpar_Chr_2	533058	535508	1.7417	Present	g1306.t3	99.834	CPAR2_202780	MBH	1.86079	Present	g1309.t2	99.834	CPAR2_202780	MBH
CPAR2_202790	939	cpar_Chr_2	535681	537302	1.9075	Present	g1307.t1	99.681	CPAR2_202790	MBH	1.87464	Present	g1311.t1	99.681	CPAR2_202790	MBH
CPAR2_202800	2961	cpar_Chr_2	537411	541020	1.8878	Present	g1308.t1	99.629	CPAR2_202800	MBH	2.12479	Present	g1312.t1	99.629	CPAR2_202800	MBH
CPAR2_202810	1287	cpar_Chr_2	542702	544733	1.95692	Present	g1309.t1	99.534	CPAR2_202810	MBH	1.75766	Present	g1313.t1	99.534	CPAR2_202810	MBH
CPAR2_202820	1383	cpar_Chr_2	544804	546253	2.02099	Present	g1310.t1	99.711	CPAR2_202820	MBH	2.10652	Present	g1314.t1	99.711	CPAR2_202820	MBH
CPAR2_202830	759	cpar_Chr_2	546385	547309	2.00684	Present	g1311.t1	100	CPAR2_202830	MBH	2.13636	Present	g1315.t1	100	CPAR2_202830	MBH
CPAR2_202840	1665	cpar_Chr_2	547477	549253	2.02063	Present	g1312.t1	99.94	CPAR2_202840	MBH	2.01996	Present	g1316.t1	99.94	CPAR2_202840	MBH
CPAR2_202850	2166	cpar_Chr_2	549246	552050	1.60187	Present	g1313.t1	99.908	CPAR2_202850	MBH	1.79485	Present	g1317.t1	99.908	CPAR2_202850	MBH
CPAR2_202860	1083	cpar_Chr_2	556003	557183	2.61741	Present	g1314.t1	98.324	CPAR2_202860	MBH	1.36487	Low_coverage	g1318.t1	98.792	CPAR2_202860	MBH
CPAR2_202870	342	cpar_Chr_2	557399	557740	1.8849	Present	g1315.t1	100	CPAR2_202870	MBH	2.02143	Present	g1319.t1	100	CPAR2_202870	MBH
CPAR2_202880	330	cpar_Chr_2	558710	559059	1.82008	Present	g1316.t1	99.394	CPAR2_202880	MBH	1.87313	Present	g1320.t1	99.394	CPAR2_202880	MBH
CPAR2_202890	324	cpar_Chr_2	560240	562132	1.97632	Present	g1317.t1	100	CPAR2_202890	MBH	2.12226	Present	g1321.t1	100	CPAR2_202890	MBH
CPAR2_202900	318	cpar_Chr_2	562135	562602	2.06229	Present	g1318.t1	100	CPAR2_202900	MBH	1.96069	Present	g1322.t1	100	CPAR2_202900	MBH
CPAR2_202910	4446	cpar_Chr_2	562604	567287	1.92211	Present	g1319.t1	99.842	CPAR2_202910	MBH	1.87975	Present	g1323.t1	99.843	CPAR2_202910	MBH
CPAR2_202920	1794	cpar_Chr_2	567390	569521	1.94104	Present	g1320.t1	99.631	CPAR2_202920	MBH	1.82624	Present	g1324.t1	99.557	CPAR2_202920	MBH
CPAR2_202930	1896	cpar_Chr_2	570317	572649	2.07272	Present	g1321.t1	98.865	CPAR2_202930	MBH	1.93694	Present	g1325.t1	98.865	CPAR2_202930	MBH
CPAR2_202940	2340	cpar_Chr_2	577671	580602	1.83994	Present	g1322.t1	99.925	CPAR2_202940	MBH	2.04208	Present	g1326.t1	99.925	CPAR2_202940	MBH
CPAR2_202950	1155	cpar_Chr_2	583441	585163	1.85921	Present	g1323.t1	99.74	CPAR2_202950	MBH	2.03346	Present	g1327.t1	99.74	CPAR2_202950	MBH
CPAR2_202960	531	cpar_Chr_2	585117	585698	1.80639	Present	g1324.t1	99.623	CPAR2_202960	MBH	1.91416	Present	g1328.t1	99.623	CPAR2_202960	MBH
CPAR2_202970	2034	cpar_Chr_2	585837	587883	1.99064	Present	g1325.t1	99.705	CPAR2_202970	MBH	1.90057	Present	g1329.t1	99.705	CPAR2_202970	MBH
CPAR2_202980	1344	cpar_Chr_2	587930	589534	2.00701	Present	g1326.t1	99.851	CPAR2_202980	MBH	2.10551	Present	g1330.t1	99.851	CPAR2_202980	MBH
CPAR2_202990	648	cpar_Chr_2	590020	590786	1.88904	Present	g1327.t2	99.691	CPAR2_202990	MBH	1.74	Present	g1331.t2	99.691	CPAR2_202990	MBH
CPAR2_203000	633	cpar_Chr_2	590805	591471	1.63234	Present	g1328.t1	100	CPAR2_203000	MBH	1.56538	Present	g1332.t1	100	CPAR2_203000	MBH
CPAR2_203010	2613	cpar_Chr_2	591762	594416	1.8808	Present	g1329.t1	99.656	CPAR2_203010	MBH	2.04012	Present	g1333.t1	99.656	CPAR2_203010	MBH
CPAR2_203020	1926	cpar_Chr_2	594544	596588	1.8213	Present	g1330.t2	98.598	CPAR2_203020	MBH	1.91902	Present	g1334.t2	98.598	CPAR2_203020	MBH
CPAR2_203030	2832	cpar_Chr_2	596591	599738	1.89732	Present	g1331.t1	99.576	CPAR2_203030	MBH	1.82514	Present	g1335.t1	99.576	CPAR2_203030	MBH
CPAR2_203040	1689	cpar_Chr_2	599743	601948	1.82549	Present	g1332.t1	99.645	CPAR2_203040	MBH	1.90715	Present	g1336.t1	99.645	CPAR2_203040	MBH
CPAR2_203050	1287	cpar_Chr_2	602093	603401	1.92162	Present	g1333.t1	99.534	CPAR2_203050	MBH	2.15594	Present	g1337.t1	99.534	CPAR2_203050	MBH
CPAR2_203060	1212	cpar_Chr_2	606953	608357	1.82358	Present	g1334.t1	99.752	CPAR2_203060	MBH	1.81418	Present	g1338.t1	99.752	CPAR2_203060	MBH
CPAR2_203070	1233	cpar_Chr_2	608427	610609	1.94949	Present	g1335.t1	99.838	CPAR2_203070	MBH	1.96921	Present	g1339.t1	99.838	CPAR2_203070	MBH
CPAR2_203080	1380	cpar_Chr_2	610879	612932	2.11	Present	g1336.t1	99.855	CPAR2_203080	MBH	2.08126	Present	g1340.t1	99.855	CPAR2_203080	MBH
CPAR2_203090	411	cpar_Chr_2	613124	614337	2.30183	Present	g1337.t1	100	CPAR2_203090	MBH	2.13899	Present	g1341.t1	100	CPAR2_203090	MBH
CPAR2_203100	1734	cpar_Chr_2	615449	617322	2.0384	Present	g1338.t1	99.423	CPAR2_203100	MBH	2.18866	Present	g1342.t1	99.423	CPAR2_203100	MBH
CPAR2_203110	1134	cpar_Chr_2	617451	618666	2.02774	Present	g1339.t1	99.912	CPAR2_203110	MBH	2.06029	Present	g1343.t1	99.912	CPAR2_203110	MBH
CPAR2_203120	462	cpar_Chr_2	618659	619429	1.88202	Present	g1340.t1	100	CPAR2_203120	MBH	2.06792	Present	g1344.t1	100	CPAR2_203120	MBH
CPAR2_203130	858	cpar_Chr_2	619532	620420	1.98238	Present	g1341.t1	99.883	CPAR2_203130	MBH	1.71385	Present	g1345.t1	99.883	CPAR2_203130	MBH
CPAR2_203140	3126	cpar_Chr_2	620451	623750	2.08155	Present	g1342.t1	99.552	CPAR2_203140	MBH	1.94716	Present	g1346.t1	99.52	CPAR2_203140	MBH
CPAR2_203150	1644	cpar_Chr_2	625050	626797	2.03644	Present	g1343.t1	99.574	CPAR2_203150	MBH	1.8709	Present	g1347.t1	99.574	CPAR2_203150	MBH
CPAR2_203160	6627	cpar_Chr_2	627437	634636	1.95326	Present	g1344.t1	99.728	CPAR2_203160	MBH	2.01838	Present	g1348.t1	99.728	CPAR2_203160	MBH
CPAR2_203170	1275	cpar_Chr_2	634555	635991	1.98069	Present	g1345.t2	99.922	CPAR2_203170	MBH	2.06105	Present	g1349.t2	99.922	CPAR2_203170	MBH
CPAR2_203180	684	cpar_Chr_2	636006	636851	1.74255	Present	g1346.t1	99.415	CPAR2_203180	MBH	1.60087	Present	g1350.t1	99.415	CPAR2_203180	MBH
CPAR2_203190	1083	cpar_Chr_2	637421	638676	1.75971	Present	g1347.t1	99.908	CPAR2_203190	MBH	1.92689	Present	g1351.t1	99.908	CPAR2_203190	MBH
CPAR2_203200	1617	cpar_Chr_2	638959	640648	1.77878	Present	g1348.t1	99.814	CPAR2_203200	MBH	1.94902	Present	g1352.t1	99.814	CPAR2_203200	MBH
CPAR2_203210	312	cpar_Chr_2	640665	641092	2.18057	Present	g1349.t1	100	CPAR2_203210	MBH	2.00414	Present	g1353.t1	100	CPAR2_203210	MBH
CPAR2_203220	411	cpar_Chr_2	641838	642626	1.93836	Present	g1350.t1	99.27	CPAR2_203220	MBH	1.99444	Present	g1354.t1	99.27	CPAR2_203220	MBH
CPAR2_203230	462	cpar_Chr_2	644644	645156	2.09809	Present	g1351.t1	99.784	CPAR2_203230	MBH	1.64277	Present	g1355.t1	99.784	CPAR2_203230	MBH
CPAR2_203240	876	cpar_Chr_2	645179	646418	2.13252	Present	g1352.t1	99.658	CPAR2_203240	MBH	1.86526	Present	g1356.t1	99.658	CPAR2_203240	MBH
CPAR2_203250	2142	cpar_Chr_2	646555	648727	2.09224	Present	g1353.t1	99.486	CPAR2_203250	MBH	2.07232	Present	g1357.t1	99.486	CPAR2_203250	MBH
CPAR2_203260	216	cpar_Chr_2	648745	649037	1.9937	Present	NA	NA	NA	no_hit	1.99666	Present	NA	NA	NA	no_hit
CPAR2_203270	1878	cpar_Chr_2	649100	651035	1.95097	Present	g1354.t1	99.894	CPAR2_203270	MBH	2.0196	Present	g1358.t1	99.894	CPAR2_203270	MBH
CPAR2_203280	1734	cpar_Chr_2	651976	653745	1.78013	Present	g1355.t1	99.366	CPAR2_203280	MBH	1.72719	Present	g1359.t1	99.366	CPAR2_203280	MBH
CPAR2_203290	2358	cpar_Chr_2	655005	657626	2.05947	Present	g1356.t1	99.958	CPAR2_203290	MBH	2.07583	Present	g1360.t1	99.958	CPAR2_203290	MBH
CPAR2_203300	1896	cpar_Chr_2	657834	660074	2.0467	Present	g1357.t1	99.525	CPAR2_203300	MBH	1.9889	Present	g1361.t1	99.525	CPAR2_203300	MBH
CPAR2_203310	1014	cpar_Chr_2	660133	661397	2.08731	Present	g1358.t1	99.211	CPAR2_203310	MBH	2.03074	Present	g1362.t1	99.211	CPAR2_203310	MBH
CPAR2_203320	432	cpar_Chr_2	662056	662835	1.70738	Present	g1359.t1	99.769	CPAR2_203320	MBH	1.69819	Present	g1363.t1	99.769	CPAR2_203320	MBH
CPAR2_203330	1518	cpar_Chr_2	662894	664695	2.13983	Present	g1360.t1	99.275	CPAR2_203330	MBH	1.85542	Present	g1364.t1	99.341	CPAR2_203330	MBH
CPAR2_203340	1632	cpar_Chr_2	664788	666809	1.85146	Present	g1361.t1	99.694	CPAR2_203340	MBH	2.00896	Present	g1365.t1	99.694	CPAR2_203340	MBH
CPAR2_203350	1113	cpar_Chr_2	668410	670089	1.88896	Present	g1362.t1	99.641	CPAR2_203350	MBH	1.85229	Present	g1366.t1	99.641	CPAR2_203350	MBH
CPAR2_203360	1560	cpar_Chr_2	671029	672933	2.05029	Present	g1363.t1	99.423	CPAR2_203360	MBH	1.72075	Present	g1367.t1	99.423	CPAR2_203360	MBH
CPAR2_203370	3135	cpar_Chr_2	672971	676179	2.11659	Present	g1364.t1	99.139	CPAR2_203370	MBH	2.0165	Present	g1368.t1	99.139	CPAR2_203370	MBH
CPAR2_203380	2583	cpar_Chr_2	676336	679025	1.98383	Present	g1365.t1	99.574	CPAR2_203380	MBH	1.9543	Present	g1369.t1	99.574	CPAR2_203380	MBH
CPAR2_203390	891	cpar_Chr_2	679044	680054	1.88649	Present	g1366.t1	99.776	CPAR2_203390	MBH	2.07552	Present	g1370.t1	99.776	CPAR2_203390	MBH
CPAR2_203400	708	cpar_Chr_2	680056	680806	1.76012	Present	g1367.t1	99.576	CPAR2_203400	MBH	1.94336	Present	g1371.t1	99.576	CPAR2_203400	MBH
CPAR2_203410	276	cpar_Chr_2	680969	681244	2.45775	Present	g1368.t1	99.638	CPAR2_203410	MBH	1.9756	Present	g1372.t1	99.638	CPAR2_203410	MBH
CPAR2_203420	1155	cpar_Chr_2	681256	682531	2.23875	Present	g1369.t1	99.913	CPAR2_203420	MBH	2.01838	Present	g1373.t1	99.913	CPAR2_203420	MBH
CPAR2_203430	1458	cpar_Chr_2	682588	684133	1.89365	Present	g1370.t1	99.863	CPAR2_203430	MBH	1.90559	Present	g1374.t1	99.863	CPAR2_203430	MBH
CPAR2_203440	1140	cpar_Chr_2	684861	686035	2.19373	Present	g1371.t1	99.737	CPAR2_203440	MBH	2.08941	Present	g1375.t1	99.737	CPAR2_203440	MBH
CPAR2_203450	1152	cpar_Chr_2	686680	687976	2.24289	Present	g1372.t1	99.219	CPAR2_203450	MBH	2.28034	Present	g1376.t1	99.219	CPAR2_203450	MBH
CPAR2_203460	1809	cpar_Chr_2	689089	691107	1.91612	Present	g1373.t1	99.392	CPAR2_203460	MBH	1.97517	Present	g1377.t1	99.337	CPAR2_203460	MBH
CPAR2_203470	1599	cpar_Chr_2	691101	693439	1.85811	Present	g1374.t1	98.178	CPAR2_203470	MBH	1.99262	Present	g1378.t1	99.626	CPAR2_203470	MBH
CPAR2_203480	1362	cpar_Chr_2	693544	695349	1.84253	Present	g1375.t1	99.853	CPAR2_203480	MBH	1.83439	Present	g1379.t1	99.853	CPAR2_203480	MBH
CPAR2_203490	2130	cpar_Chr_2	695493	698266	2.07806	Present	g1376.t1	99.39	CPAR2_203490	MBH	2.07381	Present	g1380.t1	99.39	CPAR2_203490	MBH
CPAR2_203500	1551	cpar_Chr_2	698287	699856	2.09768	Present	g1377.t1	99.807	CPAR2_203500	MBH	2.20002	Present	g1381.t1	99.807	CPAR2_203500	MBH
CPAR2_203510	1539	cpar_Chr_2	700140	701833	2.07309	Present	g1378.t1	99.935	CPAR2_203510	MBH	2.14484	Present	g1382.t1	99.935	CPAR2_203510	MBH
CPAR2_203520	1509	cpar_Chr_2	702925	705164	2.05291	Present	g1379.t1	100	CPAR2_203520	MBH	2.01086	Present	g1384.t1	100	CPAR2_203520	MBH
CPAR2_203530	1569	cpar_Chr_2	706750	708794	2.16378	Present	g1380.t1	99.809	CPAR2_203530	MBH	1.77783	Present	g1385.t1	99.809	CPAR2_203530	MBH
CPAR2_203540	3672	cpar_Chr_2	708719	712667	2.10184	Present	g1381.t1	99.918	CPAR2_203540	MBH	1.90354	Present	g1386.t1	99.918	CPAR2_203540	MBH
CPAR2_203550	1437	cpar_Chr_2	719794	722236	2.00687	Present	g1382.t1	99.582	CPAR2_203550	MBH	1.9651	Present	g1387.t1	99.582	CPAR2_203550	MBH
CPAR2_203560	1428	cpar_Chr_2	724676	726103	2.13975	Present	g1383.t1	99.86	CPAR2_203560	MBH	1.85489	Present	g1388.t1	99.86	CPAR2_203560	MBH
CPAR2_203570	3630	cpar_Chr_2	726522	730201	1.90459	Present	g1384.t1	99.78	CPAR2_203570	MBH	1.91733	Present	g1389.t1	99.835	CPAR2_203570	MBH
CPAR2_203580	477	cpar_Chr_2	730413	731000	2.11194	Present	g1385.t1	99.79	CPAR2_203580	MBH	2.2494	Present	g1390.t1	99.79	CPAR2_203580	MBH
CPAR2_203590	1680	cpar_Chr_2	732052	734120	1.99563	Present	g1386.t1	100	CPAR2_203590	MBH	2.01955	Present	g1391.t1	100	CPAR2_203590	MBH
CPAR2_203600	423	cpar_Chr_2	734146	734643	2.14124	Present	g1387.t1	99.764	CPAR2_203600	MBH	2.26732	Present	g1392.t1	99.764	CPAR2_203600	MBH
CPAR2_203610	693	cpar_Chr_2	734811	736086	2.01195	Present	g1388.t1	99.567	CPAR2_203610	MBH	1.93575	Present	g1393.t1	99.567	CPAR2_203610	MBH
CPAR2_203620	1161	cpar_Chr_2	736335	737560	2.16327	Present	g1389.t1	99.914	CPAR2_203620	MBH	2.10501	Present	g1394.t1	99.914	CPAR2_203620	MBH
CPAR2_203630	789	cpar_Chr_2	738197	739490	2.20655	Present	g1390.t1	99.747	CPAR2_203630	MBH	2.08438	Present	g1395.t1	99.747	CPAR2_203630	MBH
CPAR2_203640	1506	cpar_Chr_2	739521	741063	1.92465	Present	g1391.t1	99.602	CPAR2_203640	MBH	1.95158	Present	g1396.t1	99.602	CPAR2_203640	MBH
CPAR2_203650	654	cpar_Chr_2	741081	741734	2.06936	Present	g1392.t1	99.847	CPAR2_203650	MBH	1.80235	Present	g1397.t1	99.847	CPAR2_203650	MBH
CPAR2_203660	4884	cpar_Chr_2	741938	746821	2.09959	Present	g1393.t1	99.795	CPAR2_203660	MBH	2.09232	Present	g1398.t1	99.795	CPAR2_203660	MBH
CPAR2_203670	1011	cpar_Chr_2	746850	747919	2.04717	Present	g1394.t1	100	CPAR2_203670	MBH	1.69894	Present	g1399.t1	100	CPAR2_203670	MBH
CPAR2_203680	2781	cpar_Chr_2	747920	750966	2.1182	Present	g1395.t1	99.82	CPAR2_203680	MBH	1.93099	Present	g1400.t1	99.856	CPAR2_203680	MBH
CPAR2_203690	612	cpar_Chr_2	750903	751669	2.4726	Present	g1396.t1	99.51	CPAR2_203690	MBH	2.10289	Present	g1401.t1	99.51	CPAR2_203690	MBH
CPAR2_203700	390	cpar_Chr_2	751871	752395	2.21827	Present	NA	NA	NA	no_hit	2.22127	Present	NA	NA	NA	no_hit
CPAR2_203710	378	cpar_Chr_2	752711	753312	2.17336	Present	g1397.t1	100	CPAR2_203710	MBH	1.98755	Present	g1402.t1	100	CPAR2_203710	MBH
CPAR2_203720	3645	cpar_Chr_2	754081	757756	2.03172	Present	g1398.t1	99.726	CPAR2_203720	MBH	2.04861	Present	g1403.t1	99.726	CPAR2_203720	MBH
CPAR2_203730	1359	cpar_Chr_2	758493	760034	2.0448	Present	g1399.t1	99.853	CPAR2_203730	MBH	2.03266	Present	g1404.t1	99.853	CPAR2_203730	MBH
CPAR2_203740	918	cpar_Chr_2	760181	761615	1.97332	Present	g1400.t1	99.673	CPAR2_203740	MBH	1.98218	Present	g1405.t1	99.673	CPAR2_203740	MBH
CPAR2_203750	2307	cpar_Chr_2	761694	764180	2.22437	Present	g1401.t1	99.74	CPAR2_203750	MBH	2.01406	Present	g1406.t1	99.74	CPAR2_203750	MBH
CPAR2_203760	306	cpar_Chr_2	764310	764738	1.83501	Present	g1402.t1	99.673	CPAR2_203760	MBH	1.98471	Present	g1407.t1	99.673	CPAR2_203760	MBH
CPAR2_203770	1026	cpar_Chr_2	764934	766052	2.25949	Present	g1403.t1	99.22	CPAR2_203770	MBH	1.83891	Present	g1408.t1	99.123	CPAR2_203770	MBH
CPAR2_203780	1569	cpar_Chr_2	766120	767885	2.11793	Present	g1404.t1	99.554	CPAR2_203780	MBH	2.05859	Present	g1409.t1	99.554	CPAR2_203780	MBH
CPAR2_203790	3153	cpar_Chr_2	769532	773426	1.95964	Present	g1405.t1	99.841	CPAR2_203790	MBH	1.89102	Present	g1410.t1	99.841	CPAR2_203790	MBH
CPAR2_203800	210	cpar_Chr_2	773508	773739	2.04149	Present	g1406.t1	100	CPAR2_203800	MBH	2.37389	Present	g1411.t1	100	CPAR2_203800	MBH
CPAR2_203810	2523	cpar_Chr_2	773770	776313	1.98744	Present	g1407.t1	99.723	CPAR2_203810	MBH	1.8407	Present	g1412.t1	99.723	CPAR2_203810	MBH
CPAR2_203820	1776	cpar_Chr_2	776446	778287	1.75097	Present	g1408.t1	99.381	CPAR2_203820	MBH	1.86399	Present	g1413.t1	99.381	CPAR2_203820	MBH
CPAR2_203830	1518	cpar_Chr_2	778975	780643	2.104	Present	g1409.t1	99.802	CPAR2_203830	MBH	2.0771	Present	g1414.t1	99.802	CPAR2_203830	MBH
CPAR2_203840	291	cpar_Chr_2	780682	781132	2.08717	Present	g1410.t1	100	CPAR2_203840	MBH	1.97364	Present	g1415.t1	100	CPAR2_203840	MBH
CPAR2_203850	1458	cpar_Chr_2	781156	782630	1.91671	Present	g1411.t1	99.863	CPAR2_203850	MBH	1.84497	Present	g1416.t1	99.863	CPAR2_203850	MBH
CPAR2_203860	1425	cpar_Chr_2	782836	784328	1.98252	Present	g1412.t1	99.86	CPAR2_203860	MBH	1.92088	Present	g1417.t1	99.86	CPAR2_203860	MBH
CPAR2_203870	1443	cpar_Chr_2	784480	785955	2.19099	Present	g1413.t1	99.723	CPAR2_203870	MBH	2.09302	Present	g1418.t1	99.723	CPAR2_203870	MBH
CPAR2_203880	771	cpar_Chr_2	787591	788777	1.91814	Present	g1414.t1	99.757	CPAR2_203880	MBH	2.11092	Present	g1419.t1	99.757	CPAR2_203880	MBH
CPAR2_203890	1476	cpar_Chr_2	788774	790249	2.28639	Present	g1415.t1	99.797	CPAR2_203890	MBH	2.10753	Present	g1420.t1	99.797	CPAR2_203890	MBH
CPAR2_203900	1149	cpar_Chr_2	790431	792478	1.91532	Present	g1416.t1	96.604	CPAR2_203900	MBH	1.77912	Present	g1421.t1	96.604	CPAR2_203900	MBH
CPAR2_203910	1332	cpar_Chr_2	792214	794009	2.12652	Present	g1417.t1	99.625	CPAR2_203910	MBH	1.82534	Present	g1422.t1	99.625	CPAR2_203910	MBH
CPAR2_203920	1041	cpar_Chr_2	794206	795427	2.19727	Present	g1418.t1	100	CPAR2_203920	MBH	1.77096	Present	g1423.t1	100	CPAR2_203920	MBH
CPAR2_203930	1089	cpar_Chr_2	795425	796610	1.85865	Present	g1419.t1	99.633	CPAR2_203930	MBH	2.05776	Present	g1424.t1	99.633	CPAR2_203930	MBH
CPAR2_203940	786	cpar_Chr_2	798157	799118	2.30363	Present	g1420.t1	100	CPAR2_203940	MBH	1.9787	Present	g1425.t1	100	CPAR2_203940	MBH
CPAR2_203950	855	cpar_Chr_2	799076	800279	2.13988	Present	g1421.t1	99.532	CPAR2_203950	MBH	2.02387	Present	g1426.t1	99.532	CPAR2_203950	MBH
CPAR2_203960	444	cpar_Chr_2	800232	801638	2.21151	Present	g1422.t1	98.649	CPAR2_203960	MBH	2.17175	Present	g1427.t1	98.649	CPAR2_203960	MBH
CPAR2_203970	1110	cpar_Chr_2	801831	803162	2.19044	Present	g1423.t1	99.91	CPAR2_203970	MBH	1.84947	Present	g1428.t1	99.91	CPAR2_203970	MBH
CPAR2_203980	1506	cpar_Chr_2	803906	805559	1.94638	Present	g1424.t1	99.801	CPAR2_203980	MBH	2.04926	Present	g1429.t1	99.801	CPAR2_203980	MBH
CPAR2_203990	1926	cpar_Chr_2	806586	808795	2.24985	Present	g1425.t1	97.89	CPAR2_203990	MBH	2.06506	Present	g1430.t1	97.14	CPAR2_203990	MBH
CPAR2_204000	2934	cpar_Chr_2	809128	812701	2.0167	Present	g1426.t1	99.253	CPAR2_204000	MBH	1.9401	Present	g1431.t1	99.354	CPAR2_204000	MBH
CPAR2_204010	4083	cpar_Chr_2	812799	817117	2.06375	Present	g1427.t1	99.657	CPAR2_204010	MBH	2.01557	Present	g1432.t1	99.657	CPAR2_204010	MBH
CPAR2_204020	333	cpar_Chr_2	817608	818708	1.89844	Present	g1428.t1	99.7	CPAR2_204020	MBH	1.7417	Present	g1433.t1	99.7	CPAR2_204020	MBH
CPAR2_204030	447	cpar_Chr_2	818661	819248	2.09192	Present	g1429.t1	100	CPAR2_204030	MBH	1.97909	Present	g1434.t1	100	CPAR2_204030	MBH
CPAR2_204040	576	cpar_Chr_2	819398	820218	1.83018	Present	g1430.t1	100	CPAR2_204040	MBH	1.7565	Present	g1435.t1	100	CPAR2_204040	MBH
CPAR2_204050	1590	cpar_Chr_2	820287	822041	2.14252	Present	g1431.t2	99.497	CPAR2_204050	MBH	2.08615	Present	g1436.t2	99.497	CPAR2_204050	MBH
CPAR2_204060	267	cpar_Chr_2	822258	822902	1.84615	Present	g1432.t1	99.625	CPAR2_204060	MBH	1.95799	Present	g1437.t1	99.625	CPAR2_204060	MBH
CPAR2_204070	3990	cpar_Chr_2	823025	827108	2.03751	Present	g1433.t1	99.699	CPAR2_204070	MBH	2.05563	Present	g1438.t1	99.699	CPAR2_204070	MBH
CPAR2_204080	744	cpar_Chr_2	827344	828251	1.86489	Present	g1434.t1	100	CPAR2_204080	MBH	1.84938	Present	g1439.t1	100	CPAR2_204080	MBH
CPAR2_204090	156	cpar_Chr_2	828906	829172	2.05132	Present	g1435.t1	100	CPAR2_204090	MBH	1.77283	Present	g1440.t1	100	CPAR2_204090	MBH
CPAR2_204100	324	cpar_Chr_2	829120	829825	2.04207	Present	g1436.t1	100	CPAR2_204100	MBH	1.79467	Present	g1441.t1	100	CPAR2_204100	MBH
CPAR2_204110	360	cpar_Chr_2	829825	830519	2.22494	Present	g1437.t1	99.444	CPAR2_204110	MBH	1.64654	Present	g1442.t1	99.444	CPAR2_204110	MBH
CPAR2_204120	1962	cpar_Chr_2	830717	832744	1.85179	Present	g1438.t1	99.847	CPAR2_204120	MBH	1.92261	Present	g1443.t1	99.847	CPAR2_204120	MBH
CPAR2_204130	747	cpar_Chr_2	832924	833714	2.13808	Present	g1439.t1	99.465	CPAR2_204130	MBH	2.04129	Present	g1444.t1	99.465	CPAR2_204130	MBH
CPAR2_204130.1	165						NA	NA	NA	no_hit			NA	NA	NA	no_hit
CPAR2_204140	1344	cpar_Chr_2	835574	838759	2.00079	Present	g1440.t1	99.182	CPAR2_204140	MBH	2.02258	Present	g1445.t1	99.182	CPAR2_204140	MBH
CPAR2_204150	831	cpar_Chr_2	839033	841577	2.11971	Present	g1441.t1	99.88	CPAR2_204150	MBH	2.03637	Present	g1446.t1	99.88	CPAR2_204150	MBH
CPAR2_204160	813	cpar_Chr_2	843002	843932	2.14652	Present	g1442.t2	100	CPAR2_204160	MBH	2.23537	Present	g1447.t2	100	CPAR2_204160	MBH
CPAR2_204170	1818	cpar_Chr_2	843855	845965	2.03168	Present	g1443.t1	99.945	CPAR2_204170	MBH	2.06615	Present	g1448.t1	99.945	CPAR2_204170	MBH
CPAR2_204180	774	cpar_Chr_2	846208	847095	2.06116	Present	g1444.t1	100	CPAR2_204180	MBH	1.97695	Present	g1449.t1	100	CPAR2_204180	MBH
CPAR2_204190	621	cpar_Chr_2	847161	848167	2.017	Present	g1445.t1	99.839	CPAR2_204190	MBH	2.22614	Present	g1450.t1	99.839	CPAR2_204190	MBH
CPAR2_204200	981	cpar_Chr_2	848057	849533	2.01682	Present	g1446.t1	99.898	CPAR2_204200	MBH	1.95706	Present	g1451.t1	99.898	CPAR2_204200	MBH
CPAR2_204210	1563	cpar_Chr_2	849517	851211	2.26866	Present	g1447.t1	99.36	CPAR2_204210	MBH	2.29024	Present	g1452.t2	99.36	CPAR2_204210	MBH
CPAR2_204220	1581	cpar_Chr_2	851924	853505	1.92756	Present	g1448.t1	99.051	CPAR2_204220	MBH	1.73891	Present	g1453.t1	99.051	CPAR2_204220	MBH
CPAR2_204230	1152	cpar_Chr_2	855353	856633	2.1793	Present	g1449.t1	99.826	CPAR2_204230	MBH	2.08494	Present	g1454.t1	99.826	CPAR2_204230	MBH
CPAR2_204240	753	cpar_Chr_2	856637	857479	2.04121	Present	g1450.t1	99.469	CPAR2_204240	MBH	1.92675	Present	g1455.t1	99.469	CPAR2_204240	MBH
CPAR2_204250	489	cpar_Chr_2	857602	858143	1.97057	Present	g1451.t1	99.591	CPAR2_204250	MBH	2.09942	Present	g1456.t1	99.591	CPAR2_204250	MBH
CPAR2_204260	1422	cpar_Chr_2	858161	859881	1.92763	Present	g1452.t1	99.789	CPAR2_204260	MBH	2.00866	Present	g1457.t1	99.789	CPAR2_204260	MBH
CPAR2_204270	1140	cpar_Chr_2	860361	862021	2.20291	Present	g1453.t1	99.561	CPAR2_204270	MBH	2.19798	Present	g1458.t1	99.561	CPAR2_204270	MBH
CPAR2_204280	1290	cpar_Chr_2	862032	863482	1.99559	Present	g1454.t1	99.302	CPAR2_204280	MBH	2.11097	Present	g1459.t1	99.302	CPAR2_204280	MBH
CPAR2_204290	2190	cpar_Chr_2	863697	866005	2.13049	Present	g1455.t1	99.452	CPAR2_204290	MBH	1.88917	Present	g1460.t1	99.452	CPAR2_204290	MBH
CPAR2_204300	2430	cpar_Chr_2	865920	869341	2.13162	Present	g1456.t1	99.63	CPAR2_204300	MBH	2.13077	Present	g1461.t1	99.63	CPAR2_204300	MBH
CPAR2_204310	738	cpar_Chr_2	871136	872143	1.81667	Present	g1457.t1	100	CPAR2_204310	MBH	2.21817	Present	g1462.t1	100	CPAR2_204310	MBH
CPAR2_204320	5754	cpar_Chr_2	872289	878191	1.90179	Present	g1458.t1	99.652	CPAR2_204320	MBH	1.99097	Present	g1463.t1	99.652	CPAR2_204320	MBH
CPAR2_204330	2691	cpar_Chr_2	878185	881034	1.99086	Present	g1459.t1	99.74	CPAR2_204330	MBH	1.99874	Present	g1464.t1	99.74	CPAR2_204330	MBH
CPAR2_204340	807	cpar_Chr_2	881600	882555	1.86632	Present	g1460.t1	96.296	CPAR2_204340	MBH	1.80698	Present	g1465.t1	96.296	CPAR2_204340	MBH
CPAR2_204350	1839	cpar_Chr_2	882660	884498	2.16511	Present	g1461.t1	98.042	CPAR2_204350	MBH	2.14115	Present	g1466.t1	98.042	CPAR2_204350	MBH
CPAR2_204360	1383	cpar_Chr_2	888264	890294	1.85418	Present	g1462.t1	99.422	CPAR2_204360	MBH	2.00223	Present	g1467.t1	99.494	CPAR2_204360	MBH
CPAR2_204370	2784	cpar_Chr_2	890310	894098	2.04435	Present	g1463.t1	99.283	CPAR2_204370	MBH	1.86514	Present	g1468.t1	99.283	CPAR2_204370	MBH
CPAR2_204380	2778	cpar_Chr_2	894244	897308	2.0912	Present	g1464.t1	99.391	CPAR2_204380	MBH	1.96986	Present	g1469.t1	99.391	CPAR2_204380	MBH
CPAR2_204390	2001	cpar_Chr_2	897940	900310	1.99181	Present	g1465.t1	99.75	CPAR2_204390	MBH	2.01144	Present	g1470.t1	99.75	CPAR2_204390	MBH
CPAR2_204400	498	cpar_Chr_2	900587	901443	1.83171	Present	g1466.t1	99.598	CPAR2_204400	MBH	1.80057	Present	g1471.t1	99.598	CPAR2_204400	MBH
CPAR2_204410	609	cpar_Chr_2	901532	902190	1.89882	Present	g1467.t1	99.672	CPAR2_204410	MBH	1.804	Present	g1472.t1	99.672	CPAR2_204410	MBH
CPAR2_204420	2115	cpar_Chr_2	902815	905620	2.10017	Present	g1468.t1	99.905	CPAR2_204420	MBH	2.03021	Present	g1473.t1	99.905	CPAR2_204420	MBH
CPAR2_204430	2115	cpar_Chr_2	905701	908050	2.28192	Present	g1469.t1	99.527	CPAR2_204430	MBH	1.98396	Present	g1474.t1	99.527	CPAR2_204430	MBH
CPAR2_204440	1287	cpar_Chr_2	907959	909347	2.29797	Present	g1470.t1	99.456	CPAR2_204440	MBH	2.16243	Present	g1475.t1	99.456	CPAR2_204440	MBH
CPAR2_204450	897	cpar_Chr_2	909590	910515	2.11759	Present	g1471.t1	99.777	CPAR2_204450	MBH	2.23384	Present	g1476.t1	99.666	CPAR2_204450	MBH
CPAR2_204460	510	cpar_Chr_2	910564	911157	2.27202	Present	g1472.t1	99.608	CPAR2_204460	MBH	2.26197	Present	g1477.t1	99.608	CPAR2_204460	MBH
CPAR2_204470	660	cpar_Chr_2	911233	912062	2.01409	Present	g1473.t1	99.697	CPAR2_204470	MBH	1.99725	Present	g1478.t1	99.697	CPAR2_204470	MBH
CPAR2_204480	855	cpar_Chr_2	912420	913917	1.86381	Present	g1474.t1	99.883	CPAR2_204480	MBH	2.06369	Present	g1479.t1	99.883	CPAR2_204480	MBH
CPAR2_204490	864	cpar_Chr_2	914172	915439	2.0906	Present	g1475.t1	99.421	CPAR2_204490	MBH	2.34188	Present	g1480.t1	99.421	CPAR2_204490	MBH
CPAR2_204500	2775	cpar_Chr_2	915681	918629	2.03522	Present	g1476.t1	99.676	CPAR2_204500	MBH	2.05091	Present	g1481.t1	99.676	CPAR2_204500	MBH
CPAR2_204510	561	cpar_Chr_2	918754	919338	1.87906	Present	g1477.t1	100	CPAR2_204510	MBH	1.77123	Present	g1482.t1	100	CPAR2_204510	MBH
CPAR2_204520	2499	cpar_Chr_2	919470	922002	2.15155	Present	g1478.t1	99.64	CPAR2_204520	MBH	2.02491	Present	g1483.t1	99.64	CPAR2_204520	MBH
CPAR2_204530	1356	cpar_Chr_2	922058	923668	1.99082	Present	g1479.t1	99.484	CPAR2_204530	MBH	1.85615	Present	g1484.t1	99.484	CPAR2_204530	MBH
CPAR2_204540	3450	cpar_Chr_2	923685	927287	2.13706	Present	g1480.t1	99.884	CPAR2_204540	MBH	2.06468	Present	g1485.t1	99.884	CPAR2_204540	MBH
CPAR2_204550	1227	cpar_Chr_2	927525	928869	2.1749	Present	g1481.t1	99.267	CPAR2_204550	MBH	1.9857	Present	g1486.t1	99.267	CPAR2_204550	MBH
CPAR2_204560	1320	cpar_Chr_2	928826	930471	2.15186	Present	g1482.t1	99.47	CPAR2_204560	MBH	1.94453	Present	g1487.t1	99.47	CPAR2_204560	MBH
CPAR2_204570	2097	cpar_Chr_2	930530	932878	2.06123	Present	g1483.t1	99.619	CPAR2_204570	MBH	1.82532	Present	g1488.t1	99.619	CPAR2_204570	MBH
CPAR2_204580	774	cpar_Chr_2	933908	935085	2.07198	Present	g1484.t1	100	CPAR2_204580	MBH	2.02724	Present	g1489.t1	100	CPAR2_204580	MBH
CPAR2_204590	2430	cpar_Chr_2	935249	937732	1.88768	Present	g1485.t1	99.465	CPAR2_204590	MBH	1.99298	Present	g1490.t1	99.465	CPAR2_204590	MBH
CPAR2_204600	1680	cpar_Chr_2	937754	939433	2.21259	Present	g1486.t1	98.929	CPAR2_204600	MBH	1.9677	Present	g1491.t1	99.048	CPAR2_204600	MBH
CPAR2_204610	837	cpar_Chr_2	939525	940374	2.18044	Present	g1487.t1	99.881	CPAR2_204610	MBH	1.94818	Present	g1492.t1	99.881	CPAR2_204610	MBH
CPAR2_204620	645	cpar_Chr_2	940471	941193	2.06028	Present	g1488.t1	99.845	CPAR2_204620	MBH	2.05798	Present	g1493.t1	99.845	CPAR2_204620	MBH
CPAR2_204630	1128	cpar_Chr_2	942389	944049	2.08734	Present	g1489.t1	99.557	CPAR2_204630	MBH	1.905	Present	g1494.t1	99.557	CPAR2_204630	MBH
CPAR2_204640	1614	cpar_Chr_2	945595	947517	2.01687	Present	g1490.t1	99.876	CPAR2_204640	MBH	2.074	Present	g1495.t1	99.876	CPAR2_204640	MBH
CPAR2_204650	1332	cpar_Chr_2	947588	948952	2.2856	Present	g1491.t1	99.474	CPAR2_204650	MBH	2.11531	Present	g1496.t1	99.474	CPAR2_204650	MBH
CPAR2_204660	633	cpar_Chr_2	948961	949682	2.08341	Present	g1492.t1	99.526	CPAR2_204660	MBH	2.41694	Present	g1497.t1	99.526	CPAR2_204660	MBH
CPAR2_204670	1659	cpar_Chr_2	949672	951480	1.95547	Present	g1493.t1	99.819	CPAR2_204670	MBH	1.90887	Present	g1498.t1	99.819	CPAR2_204670	MBH
CPAR2_204680	2244	cpar_Chr_2	951549	953913	1.928	Present	g1494.t1	99.643	CPAR2_204680	MBH	1.78262	Present	g1499.t1	99.643	CPAR2_204680	MBH
CPAR2_204690	699	cpar_Chr_2	953828	954857	1.8824	Present	g1495.t1	99.285	CPAR2_204690	MBH	1.94165	Present	g1500.t1	99.428	CPAR2_204690	MBH
CPAR2_204700	972	cpar_Chr_2	955639	956824	1.88901	Present	g1496.t1	99.691	CPAR2_204700	MBH	1.65892	Present	g1501.t1	99.588	CPAR2_204700	MBH
CPAR2_204710	2841	cpar_Chr_2	956976	960181	1.99599	Present	g1497.t1	99.718	CPAR2_204710	MBH	1.85483	Present	g1502.t1	99.718	CPAR2_204710	MBH
CPAR2_204720	564	cpar_Chr_2	960196	961131	2.03734	Present	g1498.t1	98.936	CPAR2_204720	MBH	1.71006	Present	g1503.t1	98.936	CPAR2_204720	MBH
CPAR2_204730	837	cpar_Chr_2	961005	962210	1.83096	Present	g1499.t1	99.761	CPAR2_204730	MBH	1.7059	Present	g1504.t1	99.761	CPAR2_204730	MBH
CPAR2_204740	1248	cpar_Chr_2	962497	964383	1.90881	Present	g1500.t1	99.84	CPAR2_204740	MBH	1.92134	Present	g1505.t1	99.84	CPAR2_204740	MBH
CPAR2_204750	768	cpar_Chr_2	964334	965230	1.99281	Present	g1501.t1	99.609	CPAR2_204750	MBH	1.79174	Present	g1506.t1	99.609	CPAR2_204750	MBH
CPAR2_204760	2496	cpar_Chr_2	965265	967925	2.04495	Present	g1502.t1	99.679	CPAR2_204760	MBH	2.04863	Present	g1507.t1	99.679	CPAR2_204760	MBH
CPAR2_204770	1887	cpar_Chr_2	967935	969907	2.22906	Present	g1503.t1	99.629	CPAR2_204770	MBH	1.90879	Present	g1508.t1	99.629	CPAR2_204770	MBH
CPAR2_204780	1548	cpar_Chr_2	970004	971591	1.99195	Present	g1504.t1	99.742	CPAR2_204780	MBH	2.03437	Present	g1509.t1	99.742	CPAR2_204780	MBH
CPAR2_204790	1401	cpar_Chr_2	971616	973195	2.04393	Present	g1505.t1	99.643	CPAR2_204790	MBH	2.02727	Present	g1510.t1	99.643	CPAR2_204790	MBH
CPAR2_204800	777	cpar_Chr_2	973225	974104	2.01941	Present	g1506.t1	99.743	CPAR2_204800	MBH	1.88966	Present	g1511.t1	99.743	CPAR2_204800	MBH
CPAR2_204810	789	cpar_Chr_2	974101	974985	2.28006	Present	g1507.t1	99.872	CPAR2_204810	MBH	1.62498	Present	g1512.t1	99.872	CPAR2_204810	MBH
CPAR2_204820	3237	cpar_Chr_2	975284	978602	2.06935	Present	g1508.t1	99.753	CPAR2_204820	MBH	1.97631	Present	g1513.t1	99.753	CPAR2_204820	MBH
CPAR2_204830	591	cpar_Chr_2	978775	979914	1.83813	Present	g1509.t1	98.333	CPAR2_204830	MBH	2.05563	Present	g1514.t1	99.831	CPAR2_204830	MBH
CPAR2_204840	1485	cpar_Chr_2	980376	981893	1.99627	Present	g1510.t1	99.865	CPAR2_204840	MBH	2.15863	Present	g1515.t1	99.865	CPAR2_204840	MBH
CPAR2_204850	2805	cpar_Chr_2	982984	985960	1.9968	Present	g1511.t1	99.857	CPAR2_204850	MBH	1.90432	Present	g1516.t1	99.857	CPAR2_204850	MBH
CPAR2_204860	477	cpar_Chr_2	985969	986568	2.22123	Present	g1512.t1	100	CPAR2_204860	MBH	2.03553	Present	g1517.t1	100	CPAR2_204860	MBH
CPAR2_204870	390	cpar_Chr_2	986564	987148	1.91309	Present	g1513.t1	99.744	CPAR2_204870	MBH	1.80453	Present	g1518.t1	99.744	CPAR2_204870	MBH
CPAR2_204880	1650	cpar_Chr_2	987284	989027	1.92086	Present	g1514.t1	99.879	CPAR2_204880	MBH	1.90026	Present	g1519.t1	99.879	CPAR2_204880	MBH
CPAR2_204890	882	cpar_Chr_2	989518	990700	1.96366	Present	g1515.t1	99.887	CPAR2_204890	MBH	2.1128	Present	g1520.t1	99.887	CPAR2_204890	MBH
CPAR2_204900	1083	cpar_Chr_2	990680	991861	2.01324	Present	g1516.t1	99.354	CPAR2_204900	MBH	2.14681	Present	g1521.t1	99.354	CPAR2_204900	MBH
CPAR2_204910	369	cpar_Chr_2	991882	992263	1.91115	Present	g1517.t1	100	CPAR2_204910	MBH	2.22118	Present	g1522.t1	100	CPAR2_204910	MBH
CPAR2_204920	822	cpar_Chr_2	992491	993383	2.07881	Present	g1518.t1	99.878	CPAR2_204920	MBH	2.06241	Present	g1523.t1	99.878	CPAR2_204920	MBH
CPAR2_204930	1149	cpar_Chr_2	993603	995028	1.80676	Present	g1519.t1	99.826	CPAR2_204930	MBH	1.96903	Present	g1524.t1	99.826	CPAR2_204930	MBH
CPAR2_204940	1896	cpar_Chr_2	996050	998001	1.93757	Present	g1520.t1	99.947	CPAR2_204940	MBH	1.98831	Present	g1525.t1	99.947	CPAR2_204940	MBH
CPAR2_204950	2019	cpar_Chr_2	998007	1000071	2.06912	Present	g1521.t1	99.406	CPAR2_204950	MBH	2.02638	Present	g1526.t1	99.406	CPAR2_204950	MBH
CPAR2_204960	1452	cpar_Chr_2	1000193	1002558	1.90881	Present	g1522.t1	99.518	CPAR2_204960	MBH	1.89229	Present	g1527.t1	99.518	CPAR2_204960	MBH
CPAR2_204970	2268	cpar_Chr_2	1003521	1006530	1.96979	Present	g1523.t1	99.824	CPAR2_204970	MBH	1.85728	Present	g1528.t1	99.824	CPAR2_204970	MBH
CPAR2_204980	864	cpar_Chr_2	1011297	1012841	1.9009	Present	g1524.t1	99.884	CPAR2_204980	MBH	1.94455	Present	g1529.t1	99.884	CPAR2_204980	MBH
CPAR2_204990	2763	cpar_Chr_2	1013165	1016853	2.15644	Present	g1525.t1	99.566	CPAR2_204990	MBH	1.99385	Present	g1530.t1	99.568	CPAR2_204990	MBH
CPAR2_205000	1860	cpar_Chr_2	1016844	1018845	2.11813	Present	g1526.t1	99.731	CPAR2_205000	MBH	2.08262	Present	g1531.t1	99.731	CPAR2_205000	MBH
CPAR2_205010	975	cpar_Chr_2	1018830	1019862	1.99401	Present	g1527.t1	99.795	CPAR2_205010	MBH	2.07222	Present	g1532.t1	99.795	CPAR2_205010	MBH
CPAR2_205020	1056	cpar_Chr_2	1019995	1021050	2.17157	Present	g1528.t1	99.811	CPAR2_205020	MBH	2.02266	Present	g1533.t1	99.811	CPAR2_205020	MBH
CPAR2_205030	1068	cpar_Chr_2	1021339	1022406	2.14052	Present	g1529.t1	100	CPAR2_205030	MBH	2.03062	Present	g1534.t1	100	CPAR2_205030	MBH
CPAR2_205040	837	cpar_Chr_2	1022579	1023415	2.37183	Present	g1530.t1	99.881	CPAR2_205040	MBH	2.38458	Present	g1535.t1	99.881	CPAR2_205040	MBH
CPAR2_205050	1383	cpar_Chr_2	1024248	1025742	2.10726	Present	g1531.t2	97.691	CPAR2_205050	MBH	2.11622	Present	g1536.t2	97.691	CPAR2_205050	MBH
CPAR2_205060	1050	cpar_Chr_2	1025774	1026950	2.06419	Present	g1532.t1	99.714	CPAR2_205060	MBH	1.92424	Present	g1537.t1	99.714	CPAR2_205060	MBH
CPAR2_205070	2049	cpar_Chr_2	1027134	1029751	2.10298	Present	g1533.t1	99.707	CPAR2_205070	MBH	2.16459	Present	g1538.t1	99.707	CPAR2_205070	MBH
CPAR2_205080	2295	cpar_Chr_2	1032182	1034895	2.05368	Present	g1535.t1	99.651	CPAR2_205080	MBH	2.15008	Present	g1540.t1	99.651	CPAR2_205080	MBH
CPAR2_205090	1122	cpar_Chr_2	1037060	1038203	2.12602	Present	g1536.t1	99.362	CPAR2_205090	MBH	2.30236	Present	g1541.t1	99.362	CPAR2_205090	MBH
CPAR2_205100	1347	cpar_Chr_2	1038522	1041780	2.14475	Present	g1537.t1	99.48	CPAR2_205100	MBH	2.21229	Present	g1542.t1	99.48	CPAR2_205100	MBH
CPAR2_205110	2580	cpar_Chr_2	1041928	1044677	1.99519	Present	g1538.t1	99.073	CPAR2_205110	MBH	1.94592	Present	g1543.t1	99.073	CPAR2_205110	MBH
CPAR2_205120	1605	cpar_Chr_2	1053874	1055559	2.13507	Present	g1539.t1	99.252	CPAR2_205120	MBH	2.1965	Present	g1544.t1	99.19	CPAR2_205120	MBH
CPAR2_205130	3978	cpar_Chr_2	1055588	1059683	1.91324	Present	g1540.t1	99.774	CPAR2_205130	MBH	1.99075	Present	g1545.t1	99.774	CPAR2_205130	MBH
CPAR2_205140	1335	cpar_Chr_2	1059758	1061122	2.01131	Present	g1541.t1	99.775	CPAR2_205140	MBH	1.89995	Present	g1546.t1	99.775	CPAR2_205140	MBH
CPAR2_205150	282	cpar_Chr_2	1061142	1061538	1.93694	Present	g1542.t1	99.645	CPAR2_205150	MBH	1.97924	Present	g1547.t1	99.645	CPAR2_205150	MBH
CPAR2_205160	3111	cpar_Chr_2	1061559	1064785	2.01012	Present	g1543.t1	99.582	CPAR2_205160	MBH	1.92574	Present	g1548.t1	99.55	CPAR2_205160	MBH
CPAR2_205170	1131	cpar_Chr_2	1064835	1065987	1.80985	Present	g1544.t2	99.381	CPAR2_205170	MBH	1.90573	Present	g1549.t2	99.381	CPAR2_205170	MBH
CPAR2_205180	2175	cpar_Chr_2	1066817	1069122	1.93316	Present	g1545.t1	99.402	CPAR2_205180	MBH	1.87199	Present	g1550.t1	99.402	CPAR2_205180	MBH
CPAR2_205190	609	cpar_Chr_2	1069142	1069789	1.93293	Present	g1546.t1	99.836	CPAR2_205190	MBH	2.23276	Present	g1551.t1	99.836	CPAR2_205190	MBH
CPAR2_205200	1152	cpar_Chr_2	1069864	1071196	1.83494	Present	g1547.t1	99.826	CPAR2_205200	MBH	1.77673	Present	g1552.t1	99.826	CPAR2_205200	MBH
CPAR2_205210	3279	cpar_Chr_2	1071255	1074723	1.9401	Present	g1548.t1	99.878	CPAR2_205210	MBH	2.02276	Present	g1553.t1	99.878	CPAR2_205210	MBH
CPAR2_205220	1335	cpar_Chr_2	1074656	1076080	2.16411	Present	g1549.t1	100	CPAR2_205220	MBH	2.10677	Present	g1554.t1	100	CPAR2_205220	MBH
CPAR2_205230	522	cpar_Chr_2	1076193	1076892	2.07606	Present	g1550.t1	100	CPAR2_205230	MBH	1.7122	Present	g1555.t1	100	CPAR2_205230	MBH
CPAR2_205240	837	cpar_Chr_2	1077129	1077965	2.24653	Present	g1551.t1	100	CPAR2_205240	MBH	1.99023	Present	g1556.t1	100	CPAR2_205240	MBH
CPAR2_205250	2847	cpar_Chr_2	1078033	1081081	2.02428	Present	g1552.t1	100	CPAR2_205250	MBH	1.91849	Present	g1557.t1	100	CPAR2_205250	MBH
CPAR2_205260	2373	cpar_Chr_2	1081136	1083584	2.13159	Present	g1553.t1	99.831	CPAR2_205260	MBH	2.02234	Present	g1558.t1	99.831	CPAR2_205260	MBH
CPAR2_205270	1653	cpar_Chr_2	1083770	1085654	1.98418	Present	g1554.t1	99.94	CPAR2_205270	MBH	1.95401	Present	g1559.t1	99.94	CPAR2_205270	MBH
CPAR2_205280	621	cpar_Chr_2	1085729	1086588	2.2344	Present	g1555.t1	99.517	CPAR2_205280	MBH	2.00553	Present	g1560.t1	99.517	CPAR2_205280	MBH
CPAR2_205290	375	cpar_Chr_2	1087884	1088415	2.31654	Present	g1556.t1	99.2	CPAR2_205290	MBH	1.80102	Present	g1561.t1	99.2	CPAR2_205290	MBH
CPAR2_205300	2349	cpar_Chr_2	1089439	1092037	2.30354	Present	g1557.t1	99.574	CPAR2_205300	MBH	2.17366	Present	g1562.t1	99.574	CPAR2_205300	MBH
CPAR2_205310	396	cpar_Chr_2	1093553	1094215	1.9784	Present	g1558.t1	100	CPAR2_205310	MBH	1.95378	Present	g1563.t1	100	CPAR2_205310	MBH
CPAR2_205320	2400	cpar_Chr_2	1094293	1097022	2.15172	Present	g1559.t1	99.792	CPAR2_205320	MBH	1.90659	Present	g1564.t1	99.792	CPAR2_205320	MBH
CPAR2_205330	1563	cpar_Chr_2	1097028	1098699	1.97783	Present	g1560.t1	99.617	CPAR2_205330	MBH	1.88641	Present	g1565.t1	99.617	CPAR2_205330	MBH
CPAR2_205340	1491	cpar_Chr_2	1098765	1100355	1.98344	Present	g1561.t1	99.866	CPAR2_205340	MBH	2.05408	Present	g1566.t1	99.866	CPAR2_205340	MBH
CPAR2_205350	1029	cpar_Chr_2	1100557	1101829	2.14561	Present	g1562.t1	99.611	CPAR2_205350	MBH	2.10147	Present	g1567.t1	99.611	CPAR2_205350	MBH
CPAR2_205360	1098	cpar_Chr_2	1102270	1103581	2.26437	Present	g1563.t1	99.546	CPAR2_205360	MBH	2.20337	Present	g1568.t1	99.546	CPAR2_205360	MBH
CPAR2_205370	1827	cpar_Chr_2	1104644	1106584	2.19825	Present	g1564.t1	99.563	CPAR2_205370	MBH	2.01841	Present	g1569.t2	99.563	CPAR2_205370	MBH
CPAR2_205380	1464	cpar_Chr_2	1106591	1108140	2.00676	Present	g1565.t1	100	CPAR2_205380	MBH	1.98706	Present	g1570.t1	100	CPAR2_205380	MBH
CPAR2_205390	978	cpar_Chr_2	1109415	1110420	2.0735	Present	g1566.t1	99.898	CPAR2_205390	MBH	2.08061	Present	g1571.t1	99.898	CPAR2_205390	MBH
CPAR2_205400	6660	cpar_Chr_2	1111052	1117834	2.08267	Present	g1567.t1	99.67	CPAR2_205400	MBH	2.05143	Present	g1572.t1	99.67	CPAR2_205400	MBH
CPAR2_205410	1626	cpar_Chr_2	1117817	1119503	1.97394	Present	g1568.t1	99.815	CPAR2_205410	MBH	1.96889	Present	g1573.t1	99.815	CPAR2_205410	MBH
CPAR2_205420	1323	cpar_Chr_2	1119598	1120931	2.06818	Present	g1569.t1	99.017	CPAR2_205420	MBH	2.1668	Present	g1574.t1	99.017	CPAR2_205420	MBH
CPAR2_205430	474	cpar_Chr_2	1120966	1121912	1.88765	Present	g1570.t1	99.156	CPAR2_205430	MBH	2.15712	Present	g1575.t1	99.367	CPAR2_205430	MBH
CPAR2_205440	4392	cpar_Chr_2	1123115	1127639	1.99109	Present	g1571.t1	99.408	CPAR2_205440	MBH	1.96444	Present	g1576.t1	99.408	CPAR2_205440	MBH
CPAR2_205450	3078	cpar_Chr_2	1128605	1131786	1.95768	Present	g1572.t1	99.155	CPAR2_205450	MBH	1.87291	Present	g1577.t1	99.155	CPAR2_205450	MBH
CPAR2_205460	216	cpar_Chr_2	1131807	1132292	1.91726	Present	g1573.t1	99.537	CPAR2_205460	MBH	1.72505	Present	g1578.t1	99.537	CPAR2_205460	MBH
CPAR2_205470	1989	cpar_Chr_2	1132218	1134348	1.91766	Present	g1574.t1	99.548	CPAR2_205470	MBH	1.74813	Present	g1579.t1	99.548	CPAR2_205470	MBH
CPAR2_205480	1068	cpar_Chr_2	1134411	1135650	1.83107	Present	g1575.t1	99.813	CPAR2_205480	MBH	1.93195	Present	g1580.t1	99.813	CPAR2_205480	MBH
CPAR2_205490	789	cpar_Chr_2	1135772	1136956	1.88503	Present	g1576.t1	99.747	CPAR2_205490	MBH	2.03538	Present	g1581.t1	99.747	CPAR2_205490	MBH
CPAR2_205500	828	cpar_Chr_2	1137808	1138775	2.04598	Present	g1577.t1	100	CPAR2_205500	MBH	1.81237	Present	g1582.t1	100	CPAR2_205500	MBH
CPAR2_205510	2379	cpar_Chr_2	1139047	1141704	2.003	Present	g1578.t1	99.916	CPAR2_205510	MBH	2.16636	Present	g1583.t1	99.916	CPAR2_205510	MBH
CPAR2_205520	729	cpar_Chr_2	1141567	1142535	1.89481	Present	g1579.t1	99.726	CPAR2_205520	MBH	1.65574	Present	g1584.t1	99.726	CPAR2_205520	MBH
CPAR2_205530	1791	cpar_Chr_2	1143597	1145812	2.00525	Present	g1580.t1	99.386	CPAR2_205530	MBH	1.94447	Present	g1585.t1	99.386	CPAR2_205530	MBH
CPAR2_205540	2316	cpar_Chr_2	1145724	1148426	2.09104	Present	g1581.t1	99.827	CPAR2_205540	MBH	2.02835	Present	g1586.t1	99.827	CPAR2_205540	MBH
CPAR2_205550	7266	cpar_Chr_2	1149064	1156381	2.07142	Present	g1582.t1	99.807	CPAR2_205550	MBH	2.05421	Present	g1587.t1	99.807	CPAR2_205550	MBH
CPAR2_205560	810	cpar_Chr_2	1156414	1157223	1.90971	Present	g1583.t1	98.519	CPAR2_205560	MBH	2.24774	Present	g1588.t1	99.259	CPAR2_205560	MBH
CPAR2_205570	810	cpar_Chr_2	1157974	1158836	1.93304	Present	g1584.t1	99.753	CPAR2_205570	MBH	2.01563	Present	g1589.t1	99.753	CPAR2_205570	MBH
CPAR2_205580	1800	cpar_Chr_2	1158927	1160949	2.02833	Present	g1585.t1	99.889	CPAR2_205580	MBH	2.02267	Present	g1590.t1	99.889	CPAR2_205580	MBH
CPAR2_205590	1062	cpar_Chr_2	1161039	1162211	1.99923	Present	g1586.t1	99.623	CPAR2_205590	MBH	1.88688	Present	g1591.t1	99.623	CPAR2_205590	MBH
CPAR2_205600	414	cpar_Chr_2	1162219	1162632	2.1986	Present	g1587.t1	99.758	CPAR2_205600	MBH	1.94202	Present	g1592.t1	99.758	CPAR2_205600	MBH
CPAR2_205610	4557	cpar_Chr_2	1163012	1167697	2.10529	Present	g1588.t1	99.386	CPAR2_205610	MBH	2.11571	Present	g1593.t1	99.386	CPAR2_205610	MBH
CPAR2_205620	360	cpar_Chr_2	1169204	1170194	1.9407	Present	g1589.t1	100	CPAR2_205620	MBH	2.05092	Present	g1594.t1	100	CPAR2_205620	MBH
CPAR2_205630	879	cpar_Chr_2	1170799	1171959	1.96627	Present	g1590.t1	99.886	CPAR2_205630	MBH	2.17308	Present	g1595.t1	99.886	CPAR2_205630	MBH
CPAR2_205640	2886	cpar_Chr_2	1172047	1175029	2.08789	Present	g1591.t1	99.965	CPAR2_205640	MBH	2.05447	Present	g1596.t1	99.965	CPAR2_205640	MBH
CPAR2_205650	1251	cpar_Chr_2	1175065	1176332	2.01335	Present	g1592.t1	99.361	CPAR2_205650	MBH	1.99504	Present	g1597.t1	99.361	CPAR2_205650	MBH
CPAR2_205660	1320	cpar_Chr_2	1176441	1177846	2.22097	Present	g1593.t1	99.848	CPAR2_205660	MBH	2.16187	Present	g1598.t1	99.848	CPAR2_205660	MBH
CPAR2_205670	1842	cpar_Chr_2	1177993	1179942	1.96279	Present	g1594.t1	99.946	CPAR2_205670	MBH	1.77293	Present	g1599.t1	99.946	CPAR2_205670	MBH
CPAR2_205680	840	cpar_Chr_2	1180329	1181176	2.14594	Present	g1595.t1	100	CPAR2_205680	MBH	1.7636	Present	g1600.t1	100	CPAR2_205680	MBH
CPAR2_205690	1086	cpar_Chr_2	1181434	1183201	2.21015	Present	g1596.t1	99.816	CPAR2_205690	MBH	1.92266	Present	g1601.t1	99.816	CPAR2_205690	MBH
CPAR2_205700	2373	cpar_Chr_2	1185400	1188068	2.22404	Present	g1597.t1	99.747	CPAR2_205700	MBH	2.02796	Present	g1602.t1	99.747	CPAR2_205700	MBH
CPAR2_205710	291	cpar_Chr_2	1188015	1188642	2.32903	Present	g1598.t1	99.656	CPAR2_205710	MBH	2.14545	Present	g1603.t1	99.656	CPAR2_205710	MBH
CPAR2_205720	2373	cpar_Chr_2	1188875	1191338	2.15456	Present	g1599.t1	99.536	CPAR2_205720	MBH	1.97773	Present	g1604.t1	99.536	CPAR2_205720	MBH
CPAR2_205730	1368	cpar_Chr_2	1191399	1193258	1.98454	Present	g1600.t1	99.781	CPAR2_205730	MBH	1.96315	Present	g1605.t1	99.854	CPAR2_205730	MBH
CPAR2_205740	477	cpar_Chr_2	1193244	1193954	2.15768	Present	g1601.t1	100	CPAR2_205740	MBH	1.85497	Present	g1606.t1	100	CPAR2_205740	MBH
CPAR2_205750	3756	cpar_Chr_2	1193944	1197903	2.04599	Present	g1602.t1	99.707	CPAR2_205750	MBH	1.97959	Present	g1607.t1	99.707	CPAR2_205750	MBH
CPAR2_205760	804	cpar_Chr_2	1197934	1198814	2.05909	Present	g1603.t1	99.876	CPAR2_205760	MBH	2.17968	Present	g1608.t1	99.876	CPAR2_205760	MBH
CPAR2_205770	2277	cpar_Chr_2	1198913	1201285	2.13622	Present	g1604.t1	99.693	CPAR2_205770	MBH	2.0235	Present	g1609.t1	99.693	CPAR2_205770	MBH
CPAR2_205780	1071	cpar_Chr_2	1201299	1202369	2.0798	Present	g1605.t1	99.071	CPAR2_205780	MBH	2.13613	Present	g1610.t1	99.071	CPAR2_205780	MBH
CPAR2_205790	1794	cpar_Chr_2	1202819	1205170	2.09313	Present	g1606.t1	99.944	CPAR2_205790	MBH	1.9828	Present	g1611.t1	99.944	CPAR2_205790	MBH
CPAR2_205800	855	cpar_Chr_2	1205025	1207148	2.04126	Present	g1607.t1	100	CPAR2_205800	MBH	2.14023	Present	g1612.t1	100	CPAR2_205800	MBH
CPAR2_205810	1839	cpar_Chr_2	1207129	1209038	1.94533	Present	g1608.t1	99.728	CPAR2_205810	MBH	1.91938	Present	g1613.t1	99.728	CPAR2_205810	MBH
CPAR2_205820	858	cpar_Chr_2	1209371	1210433	1.97332	Present	g1609.t1	99.534	CPAR2_205820	MBH	2.10428	Present	g1614.t1	99.534	CPAR2_205820	MBH
CPAR2_205830	1398	cpar_Chr_2	1210733	1212424	2.21616	Present	g1610.t1	99.714	CPAR2_205830	MBH	1.8152	Present	g1615.t1	99.714	CPAR2_205830	MBH
CPAR2_205840	528	cpar_Chr_2	1212577	1213220	1.97431	Present	g1611.t1	99.242	CPAR2_205840	MBH	2.0821	Present	g1616.t1	99.242	CPAR2_205840	MBH
CPAR2_205850	1989	cpar_Chr_2	1213320	1215547	2.13236	Present	g1612.t1	99.497	CPAR2_205850	MBH	2.19339	Present	g1617.t1	99.497	CPAR2_205850	MBH
CPAR2_205860	486	cpar_Chr_2	1216358	1217195	1.71631	Present	g1613.t1	99.383	CPAR2_205860	MBH	1.97022	Present	g1618.t1	99.383	CPAR2_205860	MBH
CPAR2_205870	1545	cpar_Chr_2	1217881	1219548	2.34912	Present	g1614.t1	99.676	CPAR2_205870	MBH	2.20574	Present	g1619.t1	99.676	CPAR2_205870	MBH
CPAR2_205875	309	cpar_Chr_2	1219448	1219756	1.64521	Present	NA	NA	NA	no_hit	1.8988	Present	NA	NA	NA	no_hit
CPAR2_205880	171	cpar_Chr_2	1219915	1220777	2.09183	Present	NA	NA	NA	no_hit	2.21292	Present	NA	NA	NA	no_hit
CPAR2_205890	2313	cpar_Chr_2	1220883	1223310	2.0662	Present	g1615.t1	99.87	CPAR2_205890	MBH	2.049	Present	g1620.t1	99.87	CPAR2_205890	MBH
CPAR2_205900	1086	cpar_Chr_2	1223431	1224590	2.03301	Present	g1616.t1	98.548	CPAR2_205900	MBH	1.9762	Present	g1621.t1	98.548	CPAR2_205900	MBH
CPAR2_205910	1431	cpar_Chr_2	1226083	1227628	2.16098	Present	g1617.t1	99.581	CPAR2_205910	MBH	1.94899	Present	g1622.t1	99.581	CPAR2_205910	MBH
CPAR2_205920	2601	cpar_Chr_2	1227584	1230787	1.95503	Present	g1618.t1	99.769	CPAR2_205920	MBH	2.02815	Present	g1623.t1	99.769	CPAR2_205920	MBH
CPAR2_205930	1593	cpar_Chr_2	1230898	1232606	2.12466	Present	g1619.t1	99.623	CPAR2_205930	MBH	2.04435	Present	g1624.t1	99.623	CPAR2_205930	MBH
CPAR2_205940	1479	cpar_Chr_2	1232564	1234470	2.24223	Present	g1620.t1	99.594	CPAR2_205940	MBH	1.93795	Present	g1625.t1	99.594	CPAR2_205940	MBH
CPAR2_205950	2946	cpar_Chr_2	1237340	1241123	1.88781	Present	g1621.t1	99.898	CPAR2_205950	MBH	1.82747	Present	g1626.t1	99.898	CPAR2_205950	MBH
CPAR2_205960	708	cpar_Chr_2	1241689	1242882	1.98049	Present	g1622.t1	100	CPAR2_205960	MBH	2.15132	Present	g1627.t1	100	CPAR2_205960	MBH
CPAR2_205970	2139	cpar_Chr_2	1243261	1245679	2.15451	Present	g1623.t1	99.86	CPAR2_205970	MBH	2.24492	Present	g1628.t1	99.906	CPAR2_205970	MBH
CPAR2_205980	2403	cpar_Chr_2	1245680	1248147	2.05019	Present	g1624.t1	99.792	CPAR2_205980	MBH	1.94753	Present	g1629.t1	99.75	CPAR2_205980	MBH
CPAR2_205990	2175	cpar_Chr_2	1249380	1253318	2.14781	Present	g1625.t1	99.678	CPAR2_205990	MBH	2.06763	Present	g1630.t1	99.678	CPAR2_205990	MBH
CPAR2_206000	1164	cpar_Chr_2	1257837	1259752	1.94071	Present	g1626.t1	99.57	CPAR2_206000	MBH	2.03103	Present	g1631.t1	99.57	CPAR2_206000	MBH
CPAR2_206010	2859	cpar_Chr_2	1262831	1265753	2.11786	Present	g1627.t1	99.615	CPAR2_206010	MBH	2.00612	Present	g1632.t1	99.65	CPAR2_206010	MBH
CPAR2_206020	1458	cpar_Chr_2	1265872	1267532	1.97694	Present	g1628.t1	99.931	CPAR2_206020	MBH	1.86538	Present	g1633.t1	99.931	CPAR2_206020	MBH
CPAR2_206030	894	cpar_Chr_2	1267600	1269219	2.25915	Present	g1629.t1	99.22	CPAR2_206030	MBH	1.93595	Present	g1634.t1	99.22	CPAR2_206030	MBH
CPAR2_206040	993	cpar_Chr_2	1269259	1270285	1.95983	Present	g1630.t1	99.698	CPAR2_206040	MBH	2.00416	Present	g1635.t1	99.698	CPAR2_206040	MBH
CPAR2_206050	1293	cpar_Chr_2	1270331	1271673	2.2577	Present	g1631.t1	99.691	CPAR2_206050	MBH	2.17691	Present	g1636.t1	99.691	CPAR2_206050	MBH
CPAR2_206060	1254	cpar_Chr_2	1271768	1274146	2.0496	Present	g1632.t1	99.92	CPAR2_206060	MBH	1.98196	Present	g1637.t1	99.92	CPAR2_206060	MBH
CPAR2_206070	732	cpar_Chr_2	1274506	1275428	1.84417	Present	g1633.t1	99.863	CPAR2_206070	MBH	2.01255	Present	g1638.t1	99.863	CPAR2_206070	MBH
CPAR2_206080	4425	cpar_Chr_2	1275622	1280609	1.93566	Present	g1634.t1	99.279	CPAR2_206080	MBH	1.99862	Present	g1639.t1	99.279	CPAR2_206080	MBH
CPAR2_206090	1644	cpar_Chr_2	1281656	1283707	1.88115	Present	g1635.t1	99.331	CPAR2_206090	MBH	2.10551	Present	g1640.t1	99.331	CPAR2_206090	MBH
CPAR2_206100	708	cpar_Chr_2	1284702	1285721	1.95111	Present	g1636.t1	99.576	CPAR2_206100	MBH	2.03438	Present	g1641.t1	99.576	CPAR2_206100	MBH
CPAR2_206110	573	cpar_Chr_2	1285842	1286608	2.1959	Present	g1637.t1	99.651	CPAR2_206110	MBH	2.04956	Present	g1642.t1	99.651	CPAR2_206110	MBH
CPAR2_206120	822	cpar_Chr_2	1286662	1287507	1.85124	Present	g1638.t1	99.878	CPAR2_206120	MBH	1.91383	Present	g1643.t1	99.878	CPAR2_206120	MBH
CPAR2_206130	3939	cpar_Chr_2	1291225	1295418	2.13356	Present	g1639.t1	99.695	CPAR2_206130	MBH	2.18917	Present	g1644.t1	99.695	CPAR2_206130	MBH
CPAR2_206140	399	cpar_Chr_2	1295451	1295849	1.97636	Present	g1641.t1	100	CPAR2_206140	MBH	2.49138	Present	g1645.t1	100	CPAR2_206140	MBH
CPAR2_206150	1539	cpar_Chr_2	1296156	1297787	2.08114	Present	g1642.t1	99.61	CPAR2_206150	MBH	1.96389	Present	g1646.t1	99.61	CPAR2_206150	MBH
CPAR2_206160	867	cpar_Chr_2	1297783	1299013	2.0621	Present	g1643.t1	99.769	CPAR2_206160	MBH	2.06072	Present	g1647.t1	99.885	CPAR2_206160	MBH
CPAR2_206170	678	cpar_Chr_2	1298996	1299965	2.11275	Present	g1644.t1	99.853	CPAR2_206170	MBH	1.90129	Present	g1648.t1	99.853	CPAR2_206170	MBH
CPAR2_206180	2202	cpar_Chr_2	1301109	1303535	1.98002	Present	g1645.t1	99.728	CPAR2_206180	MBH	1.98732	Present	g1649.t1	99.718	CPAR2_206180	MBH
CPAR2_206190	1107	cpar_Chr_2	1303558	1304676	1.95853	Present	g1646.t1	100	CPAR2_206190	MBH	2.08806	Present	g1650.t1	100	CPAR2_206190	MBH
CPAR2_206200	765	cpar_Chr_2	1304838	1305676	2.15641	Present	g1647.t1	99.739	CPAR2_206200	MBH	2.074	Present	g1651.t1	99.739	CPAR2_206200	MBH
CPAR2_206210	981	cpar_Chr_2	1305705	1306702	2.07564	Present	g1648.t1	99.796	CPAR2_206210	MBH	2.08341	Present	g1652.t1	99.796	CPAR2_206210	MBH
CPAR2_206220	471	cpar_Chr_2	1315900	1316786	1.72272	Present	g1651.t1	99.788	CPAR2_206220	MBH	1.93477	Present	g1655.t1	99.788	CPAR2_206220	MBH
CPAR2_206230	849	cpar_Chr_2	1316722	1317740	2.09661	Present	g1652.t1	99.764	CPAR2_206230	MBH	2.04887	Present	g1656.t1	99.764	CPAR2_206230	MBH
CPAR2_206240	1119	cpar_Chr_2	1318063	1319233	2.18023	Present	g1653.t1	98.481	CPAR2_206240	MBH	2.25239	Present	g1657.t1	98.481	CPAR2_206240	MBH
CPAR2_206250	3294	cpar_Chr_2	1319262	1323072	2.20292	Present	g1654.t1	99.059	CPAR2_206250	MBH	2.11571	Present	g1658.t1	99.059	CPAR2_206250	MBH
CPAR2_206270	2115	cpar_Chr_2	1325504	1327931	1.95244	Present	g1655.t1	99.716	CPAR2_206270	MBH	1.97216	Present	g1659.t1	99.716	CPAR2_206270	MBH
CPAR2_206280	1857	cpar_Chr_2	1327879	1329874	2.04329	Present	g1656.t1	99.892	CPAR2_206280	MBH	2.01551	Present	g1660.t1	99.892	CPAR2_206280	MBH
CPAR2_206290	1806	cpar_Chr_2	1330480	1332367	2.24124	Present	g1657.t1	99.723	CPAR2_206290	MBH	2.27459	Present	g1661.t1	99.723	CPAR2_206290	MBH
CPAR2_206300	2148	cpar_Chr_2	1332851	1334998	1.93199	Present	g1658.t1	98.393	CPAR2_206300	MBH	2.01731	Present	g1662.t1	98.393	CPAR2_206300	MBH
CPAR2_206310	732	cpar_Chr_2	1335053	1335818	1.97698	Present	g1659.t1	99.727	CPAR2_206310	MBH	1.71198	Present	g1663.t1	99.727	CPAR2_206310	MBH
CPAR2_206320	3909	cpar_Chr_2	1339256	1343708	2.02428	Present	g1660.t1	99.847	CPAR2_206320	MBH	1.92172	Present	g1664.t1	99.847	CPAR2_206320	MBH
CPAR2_206330	1824	cpar_Chr_2	1343805	1345644	2.07147	Present	g1661.t1	99.616	CPAR2_206330	MBH	1.98007	Present	g1665.t1	99.616	CPAR2_206330	MBH
CPAR2_206340	963	cpar_Chr_2	1345866	1346828	2.41439	Present	g1662.t1	99.896	CPAR2_206340	MBH	2.01139	Present	g1666.t1	99.896	CPAR2_206340	MBH
CPAR2_206350	738	cpar_Chr_2	1347044	1348036	1.9119	Present	g1663.t1	99.322	CPAR2_206350	MBH	1.90577	Present	g1667.t1	99.322	CPAR2_206350	MBH
CPAR2_206360	1749	cpar_Chr_2	1348171	1350002	1.89776	Present	g1664.t1	99.657	CPAR2_206360	MBH	1.99274	Present	g1668.t1	99.657	CPAR2_206360	MBH
CPAR2_206370	1080	cpar_Chr_2	1350392	1351471	2.27759	Present	g1665.t1	99.907	CPAR2_206370	MBH	1.98009	Present	g1669.t1	99.907	CPAR2_206370	MBH
CPAR2_206380	5187	cpar_Chr_2	1351691	1357010	1.99436	Present	g1666.t1	99.73	CPAR2_206380	MBH	1.86465	Present	g1670.t1	99.73	CPAR2_206380	MBH
CPAR2_206390	1596	cpar_Chr_2	1358664	1360725	2.33136	Present	g1667.t1	99.937	CPAR2_206390	MBH	2.35381	Present	g1671.t1	99.937	CPAR2_206390	MBH
CPAR2_206400	2877	cpar_Chr_2	1360716	1364075	2.10686	Present	g1668.t1	100	CPAR2_206400	MBH	1.99417	Present	g1672.t1	100	CPAR2_206400	MBH
CPAR2_206410	591	cpar_Chr_2	1364498	1365724	2.26353	Present	g1669.t1	99.831	CPAR2_206410	MBH	2.21859	Present	g1673.t1	99.831	CPAR2_206410	MBH
CPAR2_206420	759	cpar_Chr_2	1365724	1366608	1.54666	Present	g1670.t1	100	CPAR2_206420	MBH	1.9382	Present	g1674.t1	100	CPAR2_206420	MBH
CPAR2_206430	948	cpar_Chr_2	1366768	1367983	1.82299	Present	g1671.t1	100	CPAR2_206430	MBH	1.81733	Present	g1675.t1	100	CPAR2_206430	MBH
CPAR2_206440	2022	cpar_Chr_2	1368134	1370261	2.07768	Present	g1672.t1	98.961	CPAR2_206440	MBH	2.13897	Present	g1676.t1	98.961	CPAR2_206440	MBH
CPAR2_206450	2139	cpar_Chr_2	1370382	1372768	2.26276	Present	g1673.t1	98.691	CPAR2_206450	MBH	2.17311	Present	g1677.t1	98.691	CPAR2_206450	MBH
CPAR2_206460	1011	cpar_Chr_2	1372764	1374160	2.06708	Present	g1674.t1	99.802	CPAR2_206460	MBH	2.11107	Present	g1678.t1	99.802	CPAR2_206460	MBH
CPAR2_206470	966	cpar_Chr_2	1374351	1375503	2.09594	Present	g1675.t1	99.793	CPAR2_206470	MBH	2.09701	Present	g1679.t1	99.793	CPAR2_206470	MBH
CPAR2_206480	1581	cpar_Chr_2	1375531	1377346	2.3358	Present	g1676.t1	99.557	CPAR2_206480	MBH	2.08781	Present	g1680.t1	99.557	CPAR2_206480	MBH
CPAR2_206490	1323	cpar_Chr_2	1378672	1380330	1.90101	Present	g1677.t1	99.395	CPAR2_206490	MBH	1.8113	Present	g1681.t1	99.395	CPAR2_206490	MBH
CPAR2_206500	234	cpar_Chr_2	1381283	1381687	2.18431	Present	NA	NA	NA	no_hit	1.95597	Present	NA	NA	NA	no_hit
CPAR2_206510	1005	cpar_Chr_2	1383337	1384788	1.93126	Present	g1678.t1	100	CPAR2_206510	MBH	1.90462	Present	g1683.t1	100	CPAR2_206510	MBH
CPAR2_206520	3105	cpar_Chr_2	1384962	1388066	1.88427	Present	g1679.t1	99.646	CPAR2_206520	MBH	1.95454	Present	g1684.t1	99.646	CPAR2_206520	MBH
CPAR2_206530	360	cpar_Chr_2	1388122	1388545	1.79595	Present	g1680.t1	99.167	CPAR2_206530	MBH	1.86975	Present	g1685.t1	99.167	CPAR2_206530	MBH
CPAR2_206540	1548	cpar_Chr_2	1388534	1390294	2.00787	Present	g1681.t1	99.612	CPAR2_206540	MBH	1.98883	Present	g1686.t1	99.548	CPAR2_206540	MBH
CPAR2_206550	966	cpar_Chr_2	1390305	1391682	2.18053	Present	g1682.t1	99.689	CPAR2_206550	MBH	1.95169	Present	g1687.t1	99.689	CPAR2_206550	MBH
CPAR2_206560	195	cpar_Chr_2	1391903	1392996	2.12387	Present	NA	NA	NA	no_hit	2.04256	Present	NA	NA	NA	no_hit
CPAR2_206570	195	cpar_Chr_2	1393259	1393746	2.0094	Present	g1683.t1	100	CPAR2_206570	MBH	1.86789	Present	g1688.t1	100	CPAR2_206570	MBH
CPAR2_206580	672	cpar_Chr_2	1394329	1395339	1.91836	Present	g1684.t1	99.554	CPAR2_206580	MBH	1.95901	Present	g1689.t1	99.554	CPAR2_206580	MBH
CPAR2_206590	2046	cpar_Chr_2	1395391	1397714	2.00616	Present	g1685.t1	99.756	CPAR2_206590	MBH	2.00709	Present	g1690.t1	99.707	CPAR2_206590	MBH
CPAR2_206600	1374	cpar_Chr_2	1397728	1399152	1.96525	Present	g1686.t1	99.636	CPAR2_206600	MBH	2.03207	Present	g1691.t1	99.636	CPAR2_206600	MBH
CPAR2_206610	3327	cpar_Chr_2	1399245	1402801	2.04812	Present	g1687.t1	99.82	CPAR2_206610	MBH	1.87507	Present	g1692.t1	99.82	CPAR2_206610	MBH
CPAR2_206620	1113	cpar_Chr_2	1402874	1404233	2.04141	Present	g1688.t1	99.641	CPAR2_206620	MBH	1.74402	Present	g1693.t1	99.641	CPAR2_206620	MBH
CPAR2_206630	1116	cpar_Chr_2	1404342	1405537	2.08904	Present	g1689.t1	99.642	CPAR2_206630	MBH	2.01554	Present	g1694.t1	99.642	CPAR2_206630	MBH
CPAR2_206640	1359	cpar_Chr_2	1405979	1407538	2.29674	Present	g1690.t1	99.926	CPAR2_206640	MBH	2.03593	Present	g1695.t1	99.926	CPAR2_206640	MBH
CPAR2_206650	930	cpar_Chr_2	1408076	1409083	1.81454	Present	g1691.t1	99.785	CPAR2_206650	MBH	1.89162	Present	g1696.t1	99.785	CPAR2_206650	MBH
CPAR2_206660	687	cpar_Chr_2	1409797	1411492	2.04689	Present	g1692.t1	100	CPAR2_206660	MBH	2.05106	Present	g1697.t1	100	CPAR2_206660	MBH
CPAR2_206670	1686	cpar_Chr_2	1411343	1413215	2.1213	Present	g1693.t1	99.763	CPAR2_206670	MBH	1.99724	Present	g1698.t1	99.703	CPAR2_206670	MBH
CPAR2_206680	390	cpar_Chr_2	1413236	1413872	2.05182	Present	g1694.t1	99.744	CPAR2_206680	MBH	2.18522	Present	g1699.t1	99.744	CPAR2_206680	MBH
CPAR2_206690	3054	cpar_Chr_2	1414053	1417129	1.92205	Present	g1695.t1	99.902	CPAR2_206690	MBH	2.02483	Present	g1700.t1	99.902	CPAR2_206690	MBH
CPAR2_206700	1104	cpar_Chr_2	1417281	1418672	2.23393	Present	g1696.t1	99.819	CPAR2_206700	MBH	2.084	Present	g1701.t1	99.819	CPAR2_206700	MBH
CPAR2_206710	3276	cpar_Chr_2	1418631	1422055	2.18011	Present	g1697.t1	99.969	CPAR2_206710	MBH	2.08209	Present	g1702.t1	99.969	CPAR2_206710	MBH
CPAR2_206720	1233	cpar_Chr_2	1422072	1423851	1.95674	Present	g1698.t1	99.676	CPAR2_206720	MBH	2.10874	Present	g1703.t1	99.676	CPAR2_206720	MBH
CPAR2_206730	948	cpar_Chr_2	1427090	1428503	1.90518	Present	g1699.t1	99.789	CPAR2_206730	MBH	1.9682	Present	g1704.t1	99.789	CPAR2_206730	MBH
CPAR2_206740	1203	cpar_Chr_2	1430506	1431816	2.14704	Present	g1700.t1	99.751	CPAR2_206740	MBH	1.9692	Present	g1705.t1	99.751	CPAR2_206740	MBH
CPAR2_206750	2166	cpar_Chr_2	1431818	1433983	2.21793	Present	g1701.t1	99.861	CPAR2_206750	MBH	1.98852	Present	g1706.t1	99.861	CPAR2_206750	MBH
CPAR2_206760	933	cpar_Chr_2	1434102	1435229	2.20357	Present	g1702.t1	100	CPAR2_206760	MBH	1.98169	Present	g1707.t1	100	CPAR2_206760	MBH
CPAR2_206770	1323	cpar_Chr_2	1435262	1436656	2.12857	Present	g1703.t1	98.075	CPAR2_206770	MBH	2.02489	Present	g1708.t1	97.259	CPAR2_206770	MBH
CPAR2_206780	438	cpar_Chr_2	1436773	1437210	1.90406	Present	g1704.t1	99.772	CPAR2_206780	MBH	1.78213	Present	g1709.t1	99.772	CPAR2_206780	MBH
CPAR2_206790	3969	cpar_Chr_2	1437425	1441393	2.05537	Present	g1705.t1	99.95	CPAR2_206790	MBH	2.00227	Present	g1710.t1	99.95	CPAR2_206790	MBH
CPAR2_206800	1074	cpar_Chr_2	1441773	1442852	2.0059	Present	g1706.t1	99.907	CPAR2_206800	MBH	1.77295	Present	g1711.t1	99.814	CPAR2_206800	MBH
CPAR2_206810	6387	cpar_Chr_2	1444535	1451043	2.13605	Present	g1707.t1	99.875	CPAR2_206810	MBH	1.99722	Present	g1712.t1	99.875	CPAR2_206810	MBH
CPAR2_206820	2187	cpar_Chr_2	1450997	1454168	1.95588	Present	g1708.t1	99.497	CPAR2_206820	MBH	2.01258	Present	g1713.t1	99.497	CPAR2_206820	MBH
CPAR2_206830	1692	cpar_Chr_2	1454233	1456044	1.84283	Present	g1709.t1	100	CPAR2_206830	MBH	1.92481	Present	g1714.t1	100	CPAR2_206830	MBH
CPAR2_206840	597	cpar_Chr_2	1456215	1456819	1.86687	Present	g1710.t1	99.832	CPAR2_206840	MBH	1.92955	Present	g1715.t1	99.832	CPAR2_206840	MBH
CPAR2_206850	147	cpar_Chr_2	1457178	1457363	1.69053	Present	g1711.t1	99.32	CPAR2_206850	MBH	2.00703	Present	g1716.t1	99.32	CPAR2_206850	MBH
CPAR2_206860	2577	cpar_Chr_2	1457434	1460098	2.00704	Present	g1712.t1	99.224	CPAR2_206860	MBH	2.00852	Present	g1717.t1	99.224	CPAR2_206860	MBH
CPAR2_206870	2385	cpar_Chr_2	1461878	1464772	1.93572	Present	g1713.t2	99.413	CPAR2_206870	MBH	2.03472	Present	g1718.t2	99.413	CPAR2_206870	MBH
CPAR2_206880	3234	cpar_Chr_2	1464877	1468265	1.97475	Present	g1714.t1	99.383	CPAR2_206880	MBH	1.99409	Present	g1719.t1	99.383	CPAR2_206880	MBH
CPAR2_206890	3297	cpar_Chr_2	1468473	1472205	1.88621	Present	g1715.t1	99.393	CPAR2_206890	MBH	1.93181	Present	g1720.t1	99.393	CPAR2_206890	MBH
CPAR2_206900	1461	cpar_Chr_2	1473642	1475368	1.92015	Present	g1716.t1	99.863	CPAR2_206900	MBH	2.01088	Present	g1721.t1	99.863	CPAR2_206900	MBH
CPAR2_206910	201	cpar_Chr_2	1476485	1476761	1.83945	Present	g1717.t1	100	CPAR2_206910	MBH	1.8933	Present	g1722.t1	100	CPAR2_206910	MBH
CPAR2_206920	474	cpar_Chr_2	1477366	1477918	2.03758	Present	g1718.t1	99.789	CPAR2_206920	MBH	1.88224	Present	g1723.t1	99.789	CPAR2_206920	MBH
CPAR2_206930	1191	cpar_Chr_2	1477945	1479284	1.96652	Present	g1719.t1	99.916	CPAR2_206930	MBH	2.0207	Present	g1724.t1	99.916	CPAR2_206930	MBH
CPAR2_206940	432	cpar_Chr_2	1479260	1479726	1.7285	Present	g1720.t1	99.074	CPAR2_206940	MBH	1.9342	Present	g1725.t1	99.074	CPAR2_206940	MBH
CPAR2_206950	2568	cpar_Chr_2	1479856	1482582	2.16201	Present	g1721.t1	99.533	CPAR2_206950	MBH	1.98285	Present	g1726.t1	99.533	CPAR2_206950	MBH
CPAR2_206960	1422	cpar_Chr_2	1483606	1485131	1.7713	Present	g1722.t1	99.719	CPAR2_206960	MBH	2.01803	Present	g1727.t1	99.719	CPAR2_206960	MBH
CPAR2_206970	1527	cpar_Chr_2	1485199	1486831	1.99249	Present	g1723.t1	99.738	CPAR2_206970	MBH	1.99396	Present	g1728.t1	99.738	CPAR2_206970	MBH
CPAR2_206980	435	cpar_Chr_2	1486840	1487324	2.16014	Present	g1724.t1	99.77	CPAR2_206980	MBH	1.87388	Present	g1729.t1	99.77	CPAR2_206980	MBH
CPAR2_206990	1524	cpar_Chr_2	1487291	1489172	1.79976	Present	g1725.t1	99.869	CPAR2_206990	MBH	1.9745	Present	g1730.t1	99.869	CPAR2_206990	MBH
CPAR2_207000	1320	cpar_Chr_2	1489390	1490927	1.99101	Present	g1726.t1	99.924	CPAR2_207000	MBH	1.9696	Present	g1731.t1	99.848	CPAR2_207000	MBH
CPAR2_207010	645	cpar_Chr_2	1491162	1492193	1.81563	Present	g1727.t1	99.535	CPAR2_207010	MBH	2.04068	Present	g1732.t1	99.535	CPAR2_207010	MBH
CPAR2_207020	750	cpar_Chr_2	1492103	1493516	2.06416	Present	g1728.t1	99.733	CPAR2_207020	MBH	2.1788	Present	g1733.t1	99.733	CPAR2_207020	MBH
CPAR2_207030	1203	cpar_Chr_2	1493948	1495235	2.12765	Present	g1729.t1	99.751	CPAR2_207030	MBH	2.03726	Present	g1734.t1	99.751	CPAR2_207030	MBH
CPAR2_207040	1089	cpar_Chr_2	1495243	1496346	2.05097	Present	g1730.t1	99.725	CPAR2_207040	MBH	1.99058	Present	g1735.t1	99.725	CPAR2_207040	MBH
CPAR2_207050	2175	cpar_Chr_2	1498108	1501508	1.966	Present	g1731.t1	99.448	CPAR2_207050	MBH	2.05082	Present	g1736.t1	99.448	CPAR2_207050	MBH
CPAR2_207060	1377	cpar_Chr_2	1501685	1504189	1.92642	Present	g1732.t1	99.782	CPAR2_207060	MBH	1.82323	Present	g1737.t1	99.782	CPAR2_207060	MBH
CPAR2_207070	1965	cpar_Chr_2	1504180	1506583	2.10729	Present	g1733.t1	99.288	CPAR2_207070	MBH	1.97996	Present	g1738.t1	99.288	CPAR2_207070	MBH
CPAR2_207080	3075	cpar_Chr_2	1507010	1510704	2.03645	Present	g1734.t1	99.545	CPAR2_207080	MBH	2.08009	Present	g1739.t1	99.545	CPAR2_207080	MBH
CPAR2_207090	1650	cpar_Chr_2	1511003	1512829	1.86742	Present	g1735.t1	99.331	CPAR2_207090	MBH	2.06967	Present	g1740.t1	99.331	CPAR2_207090	MBH
CPAR2_207100	1650	cpar_Chr_2	1513396	1515117	1.80649	Present	g1736.t1	99.455	CPAR2_207100	MBH	1.96981	Present	g1741.t1	99.455	CPAR2_207100	MBH
CPAR2_207110	1641	cpar_Chr_2	1516889	1518616	2.06967	Present	g1737.t1	99.756	CPAR2_207110	MBH	1.87545	Present	g1742.t1	99.756	CPAR2_207110	MBH
CPAR2_207120	381	cpar_Chr_2	1519127	1519673	2.11109	Present	g1738.t1	99.213	CPAR2_207120	MBH	2.10149	Present	g1743.t1	99.213	CPAR2_207120	MBH
CPAR2_207130	1644	cpar_Chr_2	1519901	1521578	1.90265	Present	g1739.t1	100	CPAR2_207130	MBH	1.82267	Present	g1744.t1	100	CPAR2_207130	MBH
CPAR2_207140	2820	cpar_Chr_2	1522182	1525379	1.84557	Present	g1740.t1	99.61	CPAR2_207140	MBH	2.07301	Present	g1745.t1	99.61	CPAR2_207140	MBH
CPAR2_207150	1029	cpar_Chr_2	1525387	1526564	1.86341	Present	g1741.t1	99.806	CPAR2_207150	MBH	1.97213	Present	g1746.t1	99.806	CPAR2_207150	MBH
CPAR2_207160	630	cpar_Chr_2	1526539	1527439	1.86455	Present	g1742.t1	98.889	CPAR2_207160	MBH	2.1773	Present	g1747.t1	99.365	CPAR2_207160	MBH
CPAR2_207170	2256	cpar_Chr_2	1527994	1530710	1.91834	Present	g1743.t1	99.867	CPAR2_207170	MBH	1.95968	Present	g1748.t1	99.867	CPAR2_207170	MBH
CPAR2_207180	552	cpar_Chr_2	1530698	1531462	1.66238	Present	g1744.t1	99.638	CPAR2_207180	MBH	2.02027	Present	g1749.t1	99.638	CPAR2_207180	MBH
CPAR2_207190	447	cpar_Chr_2	1531622	1532208	1.84529	Present	g1745.t1	100	CPAR2_207190	MBH	1.84336	Present	g1750.t1	100	CPAR2_207190	MBH
CPAR2_207200	873	cpar_Chr_2	1532217	1533266	2.00891	Present	g1746.t1	100	CPAR2_207200	MBH	1.94658	Present	g1751.t1	100	CPAR2_207200	MBH
CPAR2_207210	1320	cpar_Chr_2	1533849	1535240	1.82354	Present	g1747.t1	99.848	CPAR2_207210	MBH	1.83515	Present	g1752.t1	99.848	CPAR2_207210	MBH
CPAR2_207220	1386	cpar_Chr_2	1535289	1536685	1.98682	Present	g1748.t1	99.928	CPAR2_207220	MBH	2.00541	Present	g1753.t1	99.928	CPAR2_207220	MBH
CPAR2_207230	558	cpar_Chr_2	1536705	1537408	1.88585	Present	g1749.t1	99.462	CPAR2_207230	MBH	1.98038	Present	g1754.t1	99.462	CPAR2_207230	MBH
CPAR2_207240	444	cpar_Chr_2	1537464	1538153	1.91374	Present	g1750.t1	99.55	CPAR2_207240	MBH	1.97533	Present	g1755.t1	99.55	CPAR2_207240	MBH
CPAR2_207250	1578	cpar_Chr_2	1538642	1540758	1.86082	Present	g1751.t1	100	CPAR2_207250	MBH	2.17079	Present	g1756.t1	100	CPAR2_207250	MBH
CPAR2_207260	1578	cpar_Chr_2	1541608	1543414	1.57703	Present	g1752.t1	96.895	CPAR2_207260	MBH	2.0428	Present	g1757.t1	99.24	CPAR2_207260	MBH
CPAR2_207270	1578	cpar_Chr_2	1543728	1546021	0.347999	Absent	g1752.t1	85.741	CPAR2_207260	MBH	1.44385	Low_coverage	g1758.t1	87.239	PARALOG_207270_1	hit
CPAR2_207280	2544	cpar_Chr_2	1546273	1549307	1.99563	Present	g1753.t1	99.921	CPAR2_207280	MBH	2.10004	Present	g1759.t1	99.921	CPAR2_207280	MBH
CPAR2_207290	576	cpar_Chr_2	1549493	1551098	2.04254	Present	g1754.t1	100	CPAR2_207290	MBH	2.1385	Present	g1760.t1	100	CPAR2_207290	MBH
CPAR2_207300	1848	cpar_Chr_2	1551118	1553644	2.05558	Present	g1755.t1	99.729	CPAR2_207300	MBH	1.92353	Present	g1761.t1	99.729	CPAR2_207300	MBH
CPAR2_207310	2289	cpar_Chr_2	1556618	1559556	1.86472	Present	g1756.t1	99.434	CPAR2_207310	MBH	2.01083	Present	g1762.t1	99.434	CPAR2_207310	MBH
CPAR2_207320	426	cpar_Chr_2	1559480	1560475	1.71384	Present	g1757.t1	100	CPAR2_207320	MBH	1.696	Present	g1763.t1	100	CPAR2_207320	MBH
CPAR2_207330	798	cpar_Chr_2	1560489	1561794	2.0582	Present	g1758.t1	99.749	CPAR2_207330	MBH	2.04446	Present	g1764.t1	99.749	CPAR2_207330	MBH
CPAR2_207340	1074	cpar_Chr_2	1562645	1563857	2.16363	Present	g1759.t1	99.907	CPAR2_207340	MBH	1.95138	Present	g1765.t1	99.907	CPAR2_207340	MBH
CPAR2_207350	2133	cpar_Chr_2	1563859	1566420	2.09377	Present	g1760.t1	99.919	CPAR2_207350	MBH	1.98671	Present	g1766.t1	99.919	CPAR2_207350	MBH
CPAR2_207360	1233	cpar_Chr_2	1566725	1567994	1.91891	Present	g1761.t1	99.919	CPAR2_207360	MBH	2.12691	Present	g1767.t1	99.919	CPAR2_207360	MBH
CPAR2_207370	924	cpar_Chr_2	1568029	1568952	1.96772	Present	g1762.t1	99.784	CPAR2_207370	MBH	2.00669	Present	g1768.t1	99.784	CPAR2_207370	MBH
CPAR2_207380	960	cpar_Chr_2	1569128	1570178	1.90517	Present	g1763.t1	99.062	CPAR2_207380	MBH	1.92202	Present	g1769.t1	99.062	CPAR2_207380	MBH
CPAR2_207390	867	cpar_Chr_2	1570560	1571445	1.9738	Present	g1764.t1	99.885	CPAR2_207390	MBH	1.96603	Present	g1770.t1	99.885	CPAR2_207390	MBH
CPAR2_207400	3090	cpar_Chr_2	1571460	1574619	1.93441	Present	g1765.t1	99.515	CPAR2_207400	MBH	1.98298	Present	g1771.t1	99.515	CPAR2_207400	MBH
CPAR2_207410	1086	cpar_Chr_2	1574567	1576030	1.91571	Present	g1766.t1	99.908	CPAR2_207410	MBH	1.8104	Present	g1772.t1	99.908	CPAR2_207410	MBH
CPAR2_207420	4824	cpar_Chr_2	1576051	1580905	1.82844	Present	g1767.t1	99.42	CPAR2_207420	MBH	1.88641	Present	g1773.t1	99.42	CPAR2_207420	MBH
CPAR2_207430	4764	cpar_Chr_2	1581686	1586621	1.80912	Present	g1768.t1	99.601	CPAR2_207430	MBH	1.90059	Present	g1774.t1	99.601	CPAR2_207430	MBH
CPAR2_207440	1437	cpar_Chr_2	1588140	1589697	1.82301	Present	g1769.t1	99.791	CPAR2_207440	MBH	1.89046	Present	g1775.t1	99.791	CPAR2_207440	MBH
CPAR2_207450	1104	cpar_Chr_2	1589728	1590870	1.93889	Present	g1770.t1	99.909	CPAR2_207450	MBH	1.87136	Present	g1776.t1	99.909	CPAR2_207450	MBH
CPAR2_207460	651	cpar_Chr_2	1591337	1592339	1.9102	Present	g1772.t1	100	CPAR2_207460	MBH	1.71232	Present	g1778.t1	100	CPAR2_207460	MBH
CPAR2_207470	645	cpar_Chr_2	1592355	1593138	2.09042	Present	g1773.t1	99.845	CPAR2_207470	MBH	2.0474	Present	g1779.t1	99.845	CPAR2_207470	MBH
CPAR2_207480	489	cpar_Chr_2	1593208	1593794	1.47413	Low_coverage	g1774.t1	100	CPAR2_207480	MBH	2.15219	Present	g1780.t1	100	CPAR2_207480	MBH
CPAR2_207490	2328	cpar_Chr_2	1593851	1596232	1.9186	Present	g1775.t1	99.914	CPAR2_207490	MBH	1.84646	Present	g1781.t1	99.871	CPAR2_207490	MBH
CPAR2_207500	2040	cpar_Chr_2	1596282	1598360	1.96183	Present	g1776.t1	99.657	CPAR2_207500	MBH	1.87421	Present	g1782.t1	99.657	CPAR2_207500	MBH
CPAR2_207510	1347	cpar_Chr_2	1598508	1600226	1.86229	Present	g1777.t1	99.555	CPAR2_207510	MBH	1.90074	Present	g1783.t1	99.555	CPAR2_207510	MBH
CPAR2_207520	4203	cpar_Chr_2	1600490	1605003	1.842	Present	g1778.t1	99.762	CPAR2_207520	MBH	1.89222	Present	g1784.t1	99.762	CPAR2_207520	MBH
CPAR2_207530	537	cpar_Chr_2	1605010	1605639	1.91886	Present	g1779.t1	99.814	CPAR2_207530	MBH	1.8768	Present	g1785.t1	99.814	CPAR2_207530	MBH
CPAR2_207540	1752	cpar_Chr_2	1605937	1607857	1.90172	Present	g1780.t1	99.829	CPAR2_207540	MBH	1.94575	Present	g1786.t1	99.829	CPAR2_207540	MBH
CPAR2_207550	552	cpar_Chr_2	1609207	1609850	1.77957	Present	g1781.t1	100	CPAR2_207550	MBH	1.7266	Present	g1787.t1	100	CPAR2_207550	MBH
CPAR2_207560	2931	cpar_Chr_2	1609956	1613310	1.93907	Present	g1782.t1	99.795	CPAR2_207560	MBH	1.98877	Present	g1788.t1	99.795	CPAR2_207560	MBH
CPAR2_207570	1782	cpar_Chr_2	1613661	1615510	1.8955	Present	g1783.t1	99.607	CPAR2_207570	MBH	1.93882	Present	g1789.t1	99.607	CPAR2_207570	MBH
CPAR2_207580	2424	cpar_Chr_2	1615596	1618019	1.8983	Present	g1784.t1	99.871	CPAR2_207580	MBH	1.97938	Present	g1790.t1	99.871	CPAR2_207580	MBH
CPAR2_207590	2244	cpar_Chr_2	1623134	1625912	1.96118	Present	g1787.t1	99.51	CPAR2_207590	MBH	2.03422	Present	g1793.t1	99.51	CPAR2_207590	MBH
CPAR2_207600	2634	cpar_Chr_2	1628176	1630831	1.84399	Present	g1788.t1	99.81	CPAR2_207600	MBH	2.03406	Present	g1794.t1	99.81	CPAR2_207600	MBH
CPAR2_207610	2568	cpar_Chr_2	1631145	1633788	1.77065	Present	g1789.t1	99.961	CPAR2_207610	MBH	1.99852	Present	g1795.t1	99.961	CPAR2_207610	MBH
CPAR2_207620	1551	cpar_Chr_2	1633972	1635522	1.74083	Present	g1790.t1	100	CPAR2_207620	MBH	1.87064	Present	g1796.t1	100	CPAR2_207620	MBH
CPAR2_207630	543	cpar_Chr_2	1635543	1636126	1.67752	Present	g1791.t1	100	CPAR2_207630	MBH	2.01174	Present	g1797.t1	100	CPAR2_207630	MBH
CPAR2_207640	1932	cpar_Chr_2	1636349	1638407	1.77758	Present	g1792.t1	99.689	CPAR2_207640	MBH	2.02977	Present	g1798.t1	99.689	CPAR2_207640	MBH
CPAR2_207650	1719	cpar_Chr_2	1638398	1640316	1.86209	Present	g1793.t1	100	CPAR2_207650	MBH	1.81315	Present	g1799.t1	100	CPAR2_207650	MBH
CPAR2_207660	1065	cpar_Chr_2	1640268	1641735	1.6742	Present	g1794.t1	100	CPAR2_207660	MBH	1.91374	Present	g1800.t1	100	CPAR2_207660	MBH
CPAR2_207660.1	471						g1795.t1	99.676	HYPOTHETICAL_000024	hit			NA	NA	NA	no_hit
CPAR2_207670	936	cpar_Chr_2	1641691	1643001	1.94278	Present	g1796.t1	99.786	CPAR2_207670	MBH	1.97427	Present	g1801.t1	99.679	CPAR2_207670	MBH
CPAR2_207680	2655	cpar_Chr_2	1643040	1645809	1.79667	Present	g1797.t1	99.812	CPAR2_207680	MBH	1.9926	Present	g1802.t1	99.849	CPAR2_207680	MBH
CPAR2_207690	3723	cpar_Chr_2	1645872	1649732	2.11271	Present	g1798.t1	99.839	CPAR2_207690	MBH	2.15758	Present	g1803.t1	99.839	CPAR2_207690	MBH
CPAR2_207700	1095	cpar_Chr_2	1649879	1651092	1.91885	Present	g1799.t1	99.726	CPAR2_207700	MBH	1.94303	Present	g1804.t1	99.726	CPAR2_207700	MBH
CPAR2_207710	465	cpar_Chr_2	1651310	1652346	2.0683	Present	g1800.t1	100	CPAR2_207710	MBH	2.04736	Present	g1805.t1	100	CPAR2_207710	MBH
CPAR2_207720	360	cpar_Chr_2	1653220	1654212	1.90983	Present	g1801.t1	99.722	CPAR2_207720	MBH	2.04837	Present	g1806.t1	99.722	CPAR2_207720	MBH
CPAR2_207730	1605	cpar_Chr_2	1654664	1656595	1.78918	Present	g1802.t1	100	CPAR2_207730	MBH	1.87292	Present	g1807.t1	100	CPAR2_207730	MBH
CPAR2_207740	393	cpar_Chr_2	1656593	1657455	1.84163	Present	g1803.t1	99.746	CPAR2_207740	MBH	1.97539	Present	g1808.t1	99.746	CPAR2_207740	MBH
CPAR2_207750	2601	cpar_Chr_2	1657527	1660200	2.02105	Present	g1804.t1	99.923	CPAR2_207750	MBH	1.92905	Present	g1809.t1	99.923	CPAR2_207750	MBH
CPAR2_207760	2673	cpar_Chr_2	1661441	1664329	1.83778	Present	g1806.t1	99.871	CPAR2_207760	MBH	1.95242	Present	g1811.t1	99.831	CPAR2_207760	MBH
CPAR2_207770	2388	cpar_Chr_2	1665374	1668267	1.88092	Present	g1807.t1	99.791	CPAR2_207770	MBH	1.88318	Present	g1812.t1	99.791	CPAR2_207770	MBH
CPAR2_207780	1458	cpar_Chr_2	1673136	1675124	2.0388	Present	g1808.t1	99.726	CPAR2_207780	MBH	1.92104	Present	g1813.t1	99.726	CPAR2_207780	MBH
CPAR2_207790	171	cpar_Chr_2	1675128	1675379	1.90958	Present	NA	NA	NA	no_hit	1.80189	Present	NA	NA	NA	no_hit
CPAR2_207800	780	cpar_Chr_2	1675578	1677117	2.07326	Present	g1809.t1	99.487	CPAR2_207800	MBH	1.88751	Present	g1814.t1	99.487	CPAR2_207800	MBH
CPAR2_207810	666	cpar_Chr_2	1677789	1678858	1.39389	Low_coverage	g1815.t1	98.949	CPAR2_207860	MBH	1.35439	Low_coverage	g1820.t1	98.949	CPAR2_207860	MBH
CPAR2_207820	1302	cpar_Chr_2	1680177	1682603	2.17661	Present	g1811.t1	99.923	CPAR2_207820	MBH	1.76318	Present	g1819.t1	99.923	CPAR2_207820	MBH
CPAR2_207830	1170	cpar_Chr_2	1682704	1684041	1.86441	Present	g1812.t1	99.573	CPAR2_207830	MBH	1.87164	Present	g1818.t1	99.573	CPAR2_207830	MBH
CPAR2_207840	1368	cpar_Chr_2	1684042	1685909	2.05469	Present	g1813.t1	99.488	CPAR2_207840	MBH	2.21535	Present	g1817.t1	99.488	CPAR2_207840	MBH
CPAR2_207850	2250	cpar_Chr_2	1685770	1689471	1.9052	Present	g1814.t1	99.378	CPAR2_207850	MBH	1.92728	Present	g1816.t1	99.378	CPAR2_207850	MBH
CPAR2_207860	666	cpar_Chr_2	1688998	1690144	2.45109	Present	g1815.t1	99.249	CPAR2_207860	MBH	2.79396	Present	g1820.t1	99.249	CPAR2_207860	MBH
CPAR2_207870	237	cpar_Chr_2	1690783	1691408	1.95868	Present	NA	NA	NA	no_hit	1.91878	Present	NA	NA	NA	no_hit
CPAR2_207880	450	cpar_Chr_2	1692728	1693646	2.07192	Present	g1816.t1	98.889	CPAR2_207880	MBH	2.09545	Present	g1821.t1	98.889	CPAR2_207880	MBH
CPAR2_207890	1917	cpar_Chr_2	1694139	1696232	1.98	Present	g1817.t1	99.739	CPAR2_207890	MBH	1.90243	Present	g1822.t1	99.739	CPAR2_207890	MBH
CPAR2_207900	1701	cpar_Chr_2	1696240	1698006	2.02563	Present	g1818.t1	99.941	CPAR2_207900	MBH	1.95614	Present	g1823.t1	99.941	CPAR2_207900	MBH
CPAR2_207910	273	cpar_Chr_2	1698144	1698970	2.23841	Present	g1819.t1	100	CPAR2_207910	MBH	2.26519	Present	g1824.t1	100	CPAR2_207910	MBH
CPAR2_207920	2232	cpar_Chr_2	1699161	1701613	1.93554	Present	g1820.t1	99.552	CPAR2_207920	MBH	2.14345	Present	g1825.t1	99.507	CPAR2_207920	MBH
CPAR2_207930	870	cpar_Chr_2	1701618	1703026	1.88287	Present	g1821.t1	99.313	CPAR2_207930	MBH	1.9104	Present	g1826.t1	99.427	CPAR2_207930	MBH
CPAR2_207940	4026	cpar_Chr_2	1703010	1707650	1.8952	Present	g1822.t1	98.659	CPAR2_207940	MBH	2.11328	Present	g1827.t2	98.659	CPAR2_207940	MBH
CPAR2_207950	384	cpar_Chr_2	1708660	1709437	1.68072	Present	g1823.t1	98.177	CPAR2_207950	MBH	1.76639	Present	g1828.t1	98.177	CPAR2_207950	MBH
CPAR2_207960	1092	cpar_Chr_2	1709529	1711406	1.75756	Present	g1824.t1	97.985	CPAR2_207960	MBH	1.89154	Present	g1829.t1	97.985	CPAR2_207960	MBH
CPAR2_207970	2400	cpar_Chr_2	1711667	1714204	1.96	Present	g1825.t1	98.667	CPAR2_207970	MBH	2.05078	Present	g1830.t1	98.667	CPAR2_207970	MBH
CPAR2_207980	3735	cpar_Chr_2	1714225	1718568	1.87725	Present	g1826.t1	99.572	CPAR2_207980	MBH	1.73997	Present	g1831.t1	99.572	CPAR2_207980	MBH
CPAR2_207990	1158	cpar_Chr_2	1718584	1720012	1.87349	Present	g1827.t1	99.827	CPAR2_207990	MBH	1.69928	Present	g1832.t1	99.827	CPAR2_207990	MBH
CPAR2_208000	1278	cpar_Chr_2	1720108	1721677	1.78664	Present	g1828.t1	99.061	CPAR2_208000	MBH	1.80073	Present	g1833.t1	99.139	CPAR2_208000	MBH
CPAR2_208010	3102	cpar_Chr_2	1721640	1724857	1.85981	Present	g1829.t1	99.484	CPAR2_208010	MBH	1.86293	Present	g1834.t1	99.484	CPAR2_208010	MBH
CPAR2_208020	204	cpar_Chr_2	1725079	1725282	1.8067	Present	g1830.t1	100	CPAR2_208020	MBH	2.18902	Present	g1835.t1	100	CPAR2_208020	MBH
CPAR2_208030	1800	cpar_Chr_2	1726074	1727910	2.02045	Present	g1831.t1	99.333	CPAR2_208030	MBH	1.95217	Present	g1836.t1	99.333	CPAR2_208030	MBH
CPAR2_208040	909	cpar_Chr_2	1728474	1729464	2.0003	Present	g1832.t1	99.78	CPAR2_208040	MBH	2.04415	Present	g1837.t1	99.78	CPAR2_208040	MBH
CPAR2_208050	1506	cpar_Chr_2	1729525	1731236	2.05748	Present	g1833.t1	99.402	CPAR2_208050	MBH	2.07618	Present	g1838.t1	99.402	CPAR2_208050	MBH
CPAR2_208060	2523	cpar_Chr_2	1731287	1733887	2.14579	Present	g1834.t1	99.841	CPAR2_208060	MBH	2.00428	Present	g1839.t1	99.841	CPAR2_208060	MBH
CPAR2_208070	756	cpar_Chr_2	1734179	1734954	2.11205	Present	g1835.t1	99.735	CPAR2_208070	MBH	1.9338	Present	g1840.t1	99.735	CPAR2_208070	MBH
CPAR2_208080	2331	cpar_Chr_2	1735074	1737776	1.91982	Present	g1836.t1	99.571	CPAR2_208080	MBH	1.99611	Present	g1841.t1	99.571	CPAR2_208080	MBH
CPAR2_208090	804	cpar_Chr_2	1737936	1738846	1.89444	Present	g1837.t1	99.751	CPAR2_208090	MBH	2.0919	Present	g1842.t1	99.751	CPAR2_208090	MBH
CPAR2_208100	960	cpar_Chr_2	1738934	1739920	1.93355	Present	g1838.t1	99.896	CPAR2_208100	MBH	2.00632	Present	g1843.t1	99.896	CPAR2_208100	MBH
CPAR2_208110	1500	cpar_Chr_2	1740218	1741764	2.01924	Present	g1839.t1	99.6	CPAR2_208110	MBH	2.03547	Present	g1844.t1	99.533	CPAR2_208110	MBH
CPAR2_208120	798	cpar_Chr_2	1741782	1742890	2.00214	Present	g1840.t1	99.499	CPAR2_208120	MBH	1.98982	Present	g1845.t1	99.499	CPAR2_208120	MBH
CPAR2_208130	1419	cpar_Chr_2	1743653	1745684	2.05027	Present	g1841.t1	99.93	CPAR2_208130	MBH	1.9704	Present	g1846.t1	99.93	CPAR2_208130	MBH
CPAR2_208140	1917	cpar_Chr_2	1746715	1748944	1.82265	Present	g1842.t1	99.583	CPAR2_208140	MBH	1.89464	Present	g1847.t1	99.583	CPAR2_208140	MBH
CPAR2_208150	999	cpar_Chr_2	1749762	1750924	1.85805	Present	g1843.t1	99.9	CPAR2_208150	MBH	1.84825	Present	g1848.t1	99.9	CPAR2_208150	MBH
CPAR2_208160	1683	cpar_Chr_2	1752863	1754545	2.02236	Present	g1846.t1	99.762	CPAR2_208160	MBH	1.94679	Present	g1851.t1	99.762	CPAR2_208160	MBH
CPAR2_208190	1683	cpar_Chr_2	1757440	1759122	1.89038	Present	g1846.t1	99.762	CPAR2_208160	MBH	2.10106	Present	g1851.t1	99.762	CPAR2_208160	MBH
CPAR2_208200	252	cpar_Chr_2	1761191	1761754	1.96537	Present	g1847.t1	100	CPAR2_208200	MBH	2.12234	Present	g1852.t1	100	CPAR2_208200	MBH
CPAR2_208210	1560	cpar_Chr_2	1761801	1763360	1.9112	Present	g1848.t1	99.487	CPAR2_208210	MBH	1.9943	Present	g1853.t1	99.487	CPAR2_208210	MBH
CPAR2_208220	663	cpar_Chr_2	1763426	1764133	2.15518	Present	g1849.t1	99.548	CPAR2_208220	MBH	2.15832	Present	g1854.t1	99.548	CPAR2_208220	MBH
CPAR2_208230	2946	cpar_Chr_2	1764159	1767233	1.83781	Present	g1850.t1	99.389	CPAR2_208230	MBH	1.95833	Present	g1855.t1	99.423	CPAR2_208230	MBH
CPAR2_208240	1767	cpar_Chr_2	1767237	1769103	1.88269	Present	g1851.t1	99.774	CPAR2_208240	MBH	2.10849	Present	g1856.t1	99.774	CPAR2_208240	MBH
CPAR2_208250	1284	cpar_Chr_2	1769155	1770547	1.9262	Present	g1852.t1	99.688	CPAR2_208250	MBH	2.10055	Present	g1857.t1	99.688	CPAR2_208250	MBH
CPAR2_208260	1590	cpar_Chr_2	1771093	1772887	1.98494	Present	g1853.t1	99.748	CPAR2_208260	MBH	1.84819	Present	g1858.t1	99.748	CPAR2_208260	MBH
CPAR2_208270	1008	cpar_Chr_2	1773538	1775153	1.71293	Present	g1854.t1	100	CPAR2_208270	MBH	1.88668	Present	g1859.t1	100	CPAR2_208270	MBH
CPAR2_208280	2982	cpar_Chr_2	1775650	1778803	1.72317	Present	g1855.t1	99.832	CPAR2_208280	MBH	1.86268	Present	g1860.t1	99.832	CPAR2_208280	MBH
CPAR2_208290	1140	cpar_Chr_2	1778655	1780146	1.77579	Present	g1856.t1	99.386	CPAR2_208290	MBH	2.04006	Present	g1861.t1	99.386	CPAR2_208290	MBH
CPAR2_208300	2754	cpar_Chr_2	1780854	1783662	1.89066	Present	g1857.t1	99.71	CPAR2_208300	MBH	1.88336	Present	g1862.t1	99.673	CPAR2_208300	MBH
CPAR2_208310	909	cpar_Chr_2	1783698	1784648	1.6643	Present	g1858.t1	99.78	CPAR2_208310	MBH	1.83677	Present	g1863.t1	99.78	CPAR2_208310	MBH
CPAR2_208320	2058	cpar_Chr_2	1784742	1786802	2.04642	Present	g1859.t1	99.806	CPAR2_208320	MBH	1.90512	Present	g1864.t1	99.806	CPAR2_208320	MBH
CPAR2_208330	2649	cpar_Chr_2	1786848	1789545	2.01384	Present	g1860.t1	99.585	CPAR2_208330	MBH	2.02708	Present	g1865.t1	99.622	CPAR2_208330	MBH
CPAR2_208340	1218	cpar_Chr_2	1789658	1790904	1.86722	Present	g1861.t1	99.836	CPAR2_208340	MBH	2.05279	Present	g1866.t1	99.836	CPAR2_208340	MBH
CPAR2_208350	759	cpar_Chr_2	1790910	1791731	1.97951	Present	g1862.t1	99.736	CPAR2_208350	MBH	2.30195	Present	g1867.t1	99.736	CPAR2_208350	MBH
CPAR2_208360	900	cpar_Chr_2	1791797	1792762	1.65065	Present	g1863.t1	99.667	CPAR2_208360	MBH	1.98386	Present	g1868.t1	99.556	CPAR2_208360	MBH
CPAR2_208370	1407	cpar_Chr_2	1792793	1794237	2.04253	Present	g1864.t1	99.787	CPAR2_208370	MBH	2.33427	Present	g1869.t1	99.787	CPAR2_208370	MBH
CPAR2_208380	1854	cpar_Chr_2	1794286	1796268	2.11124	Present	g1865.t1	99.73	CPAR2_208380	MBH	2.06554	Present	g1870.t1	99.73	CPAR2_208380	MBH
CPAR2_208390	2334	cpar_Chr_2	1796956	1799541	2.21491	Present	g1866.t1	99.786	CPAR2_208390	MBH	2.11232	Present	g1871.t1	99.786	CPAR2_208390	MBH
CPAR2_208400	2382	cpar_Chr_2	1800479	1803186	1.94355	Present	g1867.t1	99.832	CPAR2_208400	MBH	1.93953	Present	g1872.t1	99.832	CPAR2_208400	MBH
CPAR2_208410	432	cpar_Chr_2	1803328	1805199	1.9273	Present	NA	NA	NA	no_hit	2.01726	Present	NA	NA	NA	no_hit
CPAR2_208420	981	cpar_Chr_2	1805434	1806606	1.95206	Present	g1868.t1	99.49	CPAR2_208420	MBH	2.09759	Present	g1873.t1	99.49	CPAR2_208420	MBH
CPAR2_208430	579	cpar_Chr_2	1807378	1808199	1.88054	Present	g1869.t1	99.827	CPAR2_208430	MBH	1.78925	Present	g1874.t1	99.827	CPAR2_208430	MBH
CPAR2_208440	1128	cpar_Chr_2	1808179	1809513	2.02	Present	g1870.t1	99.734	CPAR2_208440	MBH	2.08652	Present	g1875.t1	99.734	CPAR2_208440	MBH
CPAR2_208450	192	cpar_Chr_2	1809650	1810138	1.89712	Present	g1871.t1	99.479	CPAR2_208450	MBH	2.16365	Present	g1876.t1	99.479	CPAR2_208450	MBH
CPAR2_208460	1311	cpar_Chr_2	1810076	1811519	1.94127	Present	g1872.t1	99.314	CPAR2_208460	MBH	1.86184	Present	g1877.t1	99.314	CPAR2_208460	MBH
CPAR2_208470	774	cpar_Chr_2	1812267	1813277	1.84877	Present	g1873.t1	99.871	CPAR2_208470	MBH	1.88148	Present	g1878.t1	99.871	CPAR2_208470	MBH
CPAR2_208480	669	cpar_Chr_2	1813379	1814117	2.01676	Present	g1874.t1	99.552	CPAR2_208480	MBH	1.9133	Present	g1879.t1	99.552	CPAR2_208480	MBH
CPAR2_208490	3573	cpar_Chr_2	1814136	1817853	1.82462	Present	g1875.t1	99.58	CPAR2_208490	MBH	1.84491	Present	g1880.t1	99.58	CPAR2_208490	MBH
CPAR2_208500	726	cpar_Chr_2	1818159	1819233	2.06805	Present	g1876.t1	99.036	CPAR2_208500	MBH	2.17338	Present	g1881.t1	99.036	CPAR2_208500	MBH
CPAR2_208510	1296	cpar_Chr_2	1819640	1821738	1.8899	Present	g1877.t1	99.306	CPAR2_208510	MBH	1.93712	Present	g1882.t1	99.306	CPAR2_208510	MBH
CPAR2_208520	2934	cpar_Chr_2	1822218	1825381	2.16327	Present	g1878.t1	99.796	CPAR2_208520	MBH	2.15108	Present	g1883.t1	99.796	CPAR2_208520	MBH
CPAR2_208530	981	cpar_Chr_2	1825966	1827118	1.90086	Present	g1879.t1	100	CPAR2_208530	MBH	2.01772	Present	g1884.t1	100	CPAR2_208530	MBH
CPAR2_208540	1425	cpar_Chr_2	1828278	1830370	1.72242	Present	g1880.t1	99.649	CPAR2_208540	MBH	1.89352	Present	g1885.t1	99.649	CPAR2_208540	MBH
CPAR2_208550	495	cpar_Chr_2	1830514	1831362	1.9844	Present	g1881.t1	99.798	CPAR2_208550	MBH	2.01042	Present	g1886.t1	99.798	CPAR2_208550	MBH
CPAR2_208560	1452	cpar_Chr_2	1831509	1833010	1.82745	Present	g1882.t1	99.587	CPAR2_208560	MBH	1.72531	Present	g1887.t1	99.587	CPAR2_208560	MBH
CPAR2_208570	1599	cpar_Chr_2	1833085	1834886	2.00785	Present	g1883.t1	99.687	CPAR2_208570	MBH	2.02806	Present	g1888.t1	99.687	CPAR2_208570	MBH
CPAR2_208580	1218	cpar_Chr_2	1835314	1836968	1.88361	Present	g1884.t1	99.754	CPAR2_208580	MBH	1.92094	Present	g1889.t1	99.754	CPAR2_208580	MBH
CPAR2_208590	2748	cpar_Chr_2	1837265	1841391	1.81941	Present	g1885.t1	99.854	CPAR2_208590	MBH	1.96191	Present	g1890.t1	99.854	CPAR2_208590	MBH
CPAR2_208600	1902	cpar_Chr_2	1843203	1845983	1.91402	Present	g1886.t1	99.579	CPAR2_208600	MBH	2.03542	Present	g1891.t1	99.579	CPAR2_208600	MBH
CPAR2_208610	3594	cpar_Chr_2	1845938	1850153	1.97709	Present	g1887.t2	99.917	CPAR2_208610	MBH	1.92709	Present	g1892.t2	99.917	CPAR2_208610	MBH
CPAR2_208620	1149	cpar_Chr_2	1850231	1851503	1.78999	Present	g1888.t1	100	CPAR2_208620	MBH	2.35087	Present	g1893.t1	100	CPAR2_208620	MBH
CPAR2_208630	2049	cpar_Chr_2	1851608	1853745	1.97921	Present	g1889.t1	100	CPAR2_208630	MBH	1.96758	Present	g1894.t1	100	CPAR2_208630	MBH
CPAR2_208640	1929	cpar_Chr_2	1853763	1855729	1.69154	Present	g1890.t1	100	CPAR2_208640	MBH	1.93457	Present	g1895.t1	100	CPAR2_208640	MBH
CPAR2_208650	1002	cpar_Chr_2	1855796	1857173	1.70855	Present	g1891.t1	99.401	CPAR2_208650	MBH	1.84246	Present	g1896.t1	99.401	CPAR2_208650	MBH
CPAR2_208660	798	cpar_Chr_2	1857181	1858020	1.72975	Present	g1892.t1	99.373	CPAR2_208660	MBH	1.97939	Present	g1897.t1	99.373	CPAR2_208660	MBH
CPAR2_208670	2949	cpar_Chr_2	1858103	1861167	2.03521	Present	g1893.t1	100	CPAR2_208670	MBH	1.85905	Present	g1898.t1	100	CPAR2_208670	MBH
CPAR2_208680	3183	cpar_Chr_2	1862737	1866261	2.08023	Present	g1894.t1	99.78	CPAR2_208680	MBH	2.05144	Present	g1899.t1	99.78	CPAR2_208680	MBH
CPAR2_208690	1116	cpar_Chr_2	1866417	1867570	1.96273	Present	g1895.t1	99.91	CPAR2_208690	MBH	1.98059	Present	g1900.t1	99.91	CPAR2_208690	MBH
CPAR2_208700	849	cpar_Chr_2	1867622	1868470	2.01405	Present	NA	NA	NA	no_hit	2.04391	Present	g1901.t1	99.592	CPAR2_208700	MBH
CPAR2_208710	1302	cpar_Chr_2	1868471	1869772	1.93823	Present	g1896.t1	99.753	CPAR2_208710	MBH	2.0879	Present	g1902.t2	99.753	CPAR2_208710	MBH
CPAR2_208720	825	cpar_Chr_2	1869889	1871142	2.08899	Present	g1897.t1	99.394	CPAR2_208720	MBH	1.95952	Present	g1903.t1	99.515	CPAR2_208720	MBH
CPAR2_208730	2937	cpar_Chr_2	1871553	1874733	1.88011	Present	g1898.t3	99.694	CPAR2_208730	MBH	1.9615	Present	g1905.t3	99.694	CPAR2_208730	MBH
CPAR2_208740	528	cpar_Chr_2	1875296	1876084	1.52315	Present	g1899.t1	99.811	CPAR2_208740	MBH	1.68547	Present	g1906.t1	99.621	CPAR2_208740	MBH
CPAR2_208750	1437	cpar_Chr_2	1876284	1877864	2.04115	Present	g1900.t1	99.93	CPAR2_208750	MBH	2.15375	Present	g1907.t1	99.93	CPAR2_208750	MBH
CPAR2_208760	1650	cpar_Chr_2	1878370	1880734	1.92071	Present	g1901.t1	99.818	CPAR2_208760	MBH	1.96823	Present	g1908.t1	99.818	CPAR2_208760	MBH
CPAR2_208770	1293	cpar_Chr_2	1880686	1882197	1.79512	Present	g1902.t1	99.691	CPAR2_208770	MBH	2.01501	Present	g1909.t1	99.691	CPAR2_208770	MBH
CPAR2_208780	450	cpar_Chr_2	1882743	1883313	2.28056	Present	g1903.t1	99.111	CPAR2_208780	MBH	1.92405	Present	g1910.t1	99.111	CPAR2_208780	MBH
CPAR2_208790	2826	cpar_Chr_2	1883324	1886201	2.06358	Present	g1904.t1	99.469	CPAR2_208790	MBH	2.04912	Present	g1911.t1	99.469	CPAR2_208790	MBH
CPAR2_208800	999	cpar_Chr_2	1886618	1888025	2.09966	Present	g1905.t1	99.6	CPAR2_208800	MBH	2.08736	Present	g1912.t1	99.6	CPAR2_208800	MBH
CPAR2_208810	888	cpar_Chr_2	1889009	1890313	2.00892	Present	g1906.t1	98.761	CPAR2_208810	MBH	2.06279	Present	g1913.t1	98.761	CPAR2_208810	MBH
CPAR2_208820	1339	cpar_Chr_2	1890702	1892224	1.88658	Present	g1907.t1	97.863	CPAR2_208820	MBH	1.99618	Present	NA	NA	NA	no_hit
CPAR2_208830	288	cpar_Chr_2	1892359	1892646	1.93609	Present	g1908.t1	98.958	CPAR2_208830	MBH	1.85582	Present	g1914.t1	98.958	CPAR2_208830	MBH
CPAR2_208840	2019	cpar_Chr_2	1892892	1894941	1.84461	Present	g1909.t1	99.257	CPAR2_208840	MBH	2.03975	Present	g1915.t1	99.257	CPAR2_208840	MBH
CPAR2_208850	312	cpar_Chr_2	1895132	1895646	1.89126	Present	g1910.t1	99.662	CPAR2_208850	MBH	1.78234	Present	g1916.t1	100	CPAR2_208850	MBH
CPAR2_208860	4788	cpar_Chr_2	1895685	1900611	1.81439	Present	g1911.t1	99.415	CPAR2_208860	MBH	1.89677	Present	g1917.t1	99.436	CPAR2_208860	MBH
CPAR2_208870	1989	cpar_Chr_2	1904481	1907067	1.96655	Present	g1912.t1	98.016	CPAR2_208870	MBH	2.08653	Present	g1918.t1	98.016	CPAR2_208870	MBH
CPAR2_208880	396	cpar_Chr_2	1907452	1908282	1.77973	Present	g1913.t1	99.291	CPAR2_208880	MBH	1.7425	Present	g1919.t1	99.291	CPAR2_208880	MBH
CPAR2_208890	2130	cpar_Chr_2	1908511	1911297	1.91108	Present	g1914.t1	99.155	CPAR2_208890	MBH	1.97689	Present	g1920.t1	99.155	CPAR2_208890	MBH
CPAR2_208900	1527	cpar_Chr_2	1912121	1913647	2.03607	Present	g1915.t1	99.869	CPAR2_208900	MBH	1.89731	Present	g1921.t1	99.869	CPAR2_208900	MBH
CPAR2_208910	204	cpar_Chr_2	1913668	1914079	2.00169	Present	g1916.t1	99.02	CPAR2_208910	MBH	1.55897	Present	g1922.t1	99.02	CPAR2_208910	MBH
CPAR2_208920	2766	cpar_Chr_2	1914089	1917167	1.9577	Present	g1917.t2	99.284	CPAR2_208920	MBH	1.91931	Present	g1923.t1	99.284	CPAR2_208920	MBH
CPAR2_208930	357	cpar_Chr_2	1917331	1918085	2.02889	Present	g1918.t1	100	CPAR2_208930	MBH	1.8198	Present	g1924.t1	100	CPAR2_208930	MBH
CPAR2_208940	426	cpar_Chr_2	1918271	1919106	2.00793	Present	g1919.t1	99.765	CPAR2_208940	MBH	1.85773	Present	g1925.t1	99.765	CPAR2_208940	MBH
CPAR2_208950	2658	cpar_Chr_2	1919253	1922119	2.02879	Present	g1920.t1	99.473	CPAR2_208950	MBH	2.09945	Present	g1926.t1	99.473	CPAR2_208950	MBH
CPAR2_208960	1146	cpar_Chr_2	1922170	1923594	2.06073	Present	g1921.t1	99.738	CPAR2_208960	MBH	2.11008	Present	g1927.t1	99.651	CPAR2_208960	MBH
CPAR2_208970	3840	cpar_Chr_2	1924362	1928443	2.04724	Present	g1922.t1	99.896	CPAR2_208970	MBH	1.91888	Present	g1928.t1	99.896	CPAR2_208970	MBH
CPAR2_208980	3216	cpar_Chr_2	1928451	1931873	2.19408	Present	g1923.t1	99.72	CPAR2_208980	MBH	2.23936	Present	g1929.t1	99.72	CPAR2_208980	MBH
CPAR2_208990	903	cpar_Chr_2	1933059	1934175	1.89942	Present	g1924.t1	100	CPAR2_208990	MBH	2.12555	Present	g1930.t1	100	CPAR2_208990	MBH
CPAR2_209000	1734	cpar_Chr_2	1934132	1935931	1.75387	Present	g1925.t1	99.654	CPAR2_209000	MBH	1.94554	Present	g1931.t1	99.654	CPAR2_209000	MBH
CPAR2_209010	1440	cpar_Chr_2	1936202	1937770	2.07929	Present	g1926.t1	100	CPAR2_209010	MBH	2.09329	Present	g1932.t1	100	CPAR2_209010	MBH
CPAR2_209020	2406	cpar_Chr_2	1939356	1942099	2.23416	Present	g1927.t1	99.958	CPAR2_209020	MBH	2.04659	Present	g1933.t1	99.958	CPAR2_209020	MBH
CPAR2_209030	1269	cpar_Chr_2	1942246	1943797	2.2175	Present	g1928.t1	98.044	CPAR2_209030	MBH	2.14546	Present	g1934.t1	98.044	CPAR2_209030	MBH
CPAR2_209040	1536	cpar_Chr_2	1943735	1945659	2.14648	Present	g1929.t1	99.908	CPAR2_209040	MBH	2.03051	Present	g1935.t1	99.908	CPAR2_209040	MBH
CPAR2_209050	1362	cpar_Chr_2	1946463	1948310	2.3253	Present	g1930.t1	99.559	CPAR2_209050	MBH	2.00162	Present	g1936.t1	99.559	CPAR2_209050	MBH
CPAR2_209060	849	cpar_Chr_2	1950762	1952254	1.9468	Present	g1931.t1	100	CPAR2_209060	MBH	2.05942	Present	g1937.t1	100	CPAR2_209060	MBH
CPAR2_209070	621	cpar_Chr_2	1952186	1953458	2.11943	Present	g1932.t1	99.356	CPAR2_209070	MBH	2.23404	Present	g1938.t1	99.356	CPAR2_209070	MBH
CPAR2_209080	1506	cpar_Chr_2	1953468	1955229	2.02192	Present	g1933.t1	99.934	CPAR2_209080	MBH	2.09816	Present	g1939.t1	99.934	CPAR2_209080	MBH
CPAR2_209090	2382	cpar_Chr_2	1956163	1958926	2.35651	Present	g1934.t1	98.832	CPAR2_209090	MBH	2.01786	Present	g1940.t1	98.832	CPAR2_209090	MBH
CPAR2_209100	6846	cpar_Chr_2	1958879	1965897	2.44302	Present	g1936.t1	99.818	CPAR2_209100	MBH	2.19278	Present	g1941.t1	99.818	CPAR2_209100	MBH
CPAR2_209110	840	cpar_Chr_2	1967319	1968711	2.15329	Present	g1938.t1	100	CPAR2_209110	MBH	2.11076	Present	g1943.t1	100	CPAR2_209110	MBH
CPAR2_209120	1323	cpar_Chr_2	1968934	1970507	2.02422	Present	g1939.t1	100	CPAR2_209120	MBH	2.12399	Present	g1944.t1	100	CPAR2_209120	MBH
CPAR2_209130	306	cpar_Chr_2	1970383	1970835	2.30514	Present	g1940.t1	100	CPAR2_209130	MBH	2.4179	Present	g1945.t1	100	CPAR2_209130	MBH
CPAR2_209140	696	cpar_Chr_2	1970892	1971796	2.2727	Present	g1941.t1	100	CPAR2_209140	MBH	1.71867	Present	g1946.t1	100	CPAR2_209140	MBH
CPAR2_209150	1455	cpar_Chr_2	1971844	1973442	2.04734	Present	g1942.t1	100	CPAR2_209150	MBH	2.06409	Present	g1947.t1	100	CPAR2_209150	MBH
CPAR2_209160	717	cpar_Chr_2	1973482	1974386	1.93351	Present	g1943.t1	100	CPAR2_209160	MBH	1.71674	Present	g1948.t1	100	CPAR2_209160	MBH
CPAR2_209170	1044	cpar_Chr_2	1975023	1976322	2.06176	Present	g1944.t1	99.713	CPAR2_209170	MBH	1.72013	Present	g1949.t1	99.713	CPAR2_209170	MBH
CPAR2_209180	1416	cpar_Chr_2	1976419	1977881	1.98593	Present	g1945.t1	99.506	CPAR2_209180	MBH	1.84804	Present	g1950.t1	99.506	CPAR2_209180	MBH
CPAR2_209190	609	cpar_Chr_2	1978273	1978881	1.93326	Present	g1946.t3	99.672	CPAR2_209190	MBH	1.88754	Present	g1951.t3	99.672	CPAR2_209190	MBH
CPAR2_209200	378	cpar_Chr_2	1978915	1979292	1.63931	Present	g1947.t1	100	CPAR2_209200	MBH	2.18678	Present	g1952.t1	100	CPAR2_209200	MBH
CPAR2_209210	219	cpar_Chr_2	1979730	1979948	2.08016	Present	g1961.t1	100	CPAR2_209210	MBH	1.63703	Present	g1966.t1	100	CPAR2_209210	MBH
CPAR2_209220	1122	cpar_Chr_2	1980057	1981178	1.87567	Present	g1960.t1	99.822	CPAR2_209330	hit	2.09427	Present	g1965.t1	99.822	CPAR2_209330	hit
CPAR2_209230	432	cpar_Chr_2	1982111	1982542	1.8978	Present	g1959.t1	100	CPAR2_209230	MBH	1.82263	Present	g1964.t1	100	CPAR2_209230	MBH
CPAR2_209240	1515	cpar_Chr_2	1983343	1985081	2.04318	Present	g1951.t1	99.934	CPAR2_209240	MBH	2.05515	Present	g1963.t1	99.934	CPAR2_209240	MBH
CPAR2_209250	957	cpar_Chr_2	1985082	1986116	2.1803	Present	g1952.t1	99.273	CPAR2_209250	MBH	1.80764	Present	g1962.t1	99.273	CPAR2_209250	MBH
CPAR2_209260	1110	cpar_Chr_2	1986256	1987365	2.1255	Present	g1953.t1	99.64	CPAR2_209260	MBH	2.19415	Present	g1961.t1	99.64	CPAR2_209260	MBH
CPAR2_209270	603	cpar_Chr_2	1987365	1988046	1.93688	Present	g1954.t1	100	CPAR2_209270	MBH	2.07366	Present	g1960.t1	100	CPAR2_209270	MBH
CPAR2_209280	597	cpar_Chr_2	1988084	1988718	2.00685	Present	g1955.t1	99.665	CPAR2_209280	MBH	1.85612	Present	g1959.t1	99.665	CPAR2_209280	MBH
CPAR2_209290	1119	cpar_Chr_2	1988903	1990021	1.83914	Present	g1956.t1	100	CPAR2_209290	MBH	1.90981	Present	g1958.t1	100	CPAR2_209290	MBH
CPAR2_209300	354	cpar_Chr_2	1990332	1990685	2.0675	Present	g1957.t1	100	CPAR2_209300	MBH	2.03472	Present	g1957.t1	100	CPAR2_209300	MBH
CPAR2_209310	5715	cpar_Chr_2	1990932	1996698	2.10264	Present	g1958.t1	99.895	CPAR2_209310	MBH	1.9375	Present	g1956.t1	99.895	CPAR2_209310	MBH
CPAR2_209320	432	cpar_Chr_2	1997555	1997986	1.88985	Present	g1959.t1	100	CPAR2_209230	hit	1.90708	Present	g1964.t1	100	CPAR2_209230	hit
CPAR2_209330	1122	cpar_Chr_2	1998919	2000040	2.27223	Present	g1960.t1	99.822	CPAR2_209330	MBH	2.42999	Present	g1965.t1	99.822	CPAR2_209330	MBH
CPAR2_209340	2340	cpar_Chr_2	2000920	2003428	1.99857	Present	g1962.t1	99.915	CPAR2_209340	MBH	1.9956	Present	g1967.t1	99.957	CPAR2_209340	MBH
CPAR2_209350	774	cpar_Chr_2	2003830	2005134	1.97009	Present	g1963.t1	100	CPAR2_209350	MBH	2.1014	Present	g1968.t1	100	CPAR2_209350	MBH
CPAR2_209360	186	cpar_Chr_2	2005414	2006133	1.99917	Present	g1964.t2	100	CPAR2_209360	MBH	2.18195	Present	g1969.t1	100	CPAR2_209360	MBH
CPAR2_209370	882	cpar_Chr_2	2006359	2007376	1.98552	Present	g1965.t1	97.564	CPAR2_209370	MBH	2.18084	Present	g1970.t1	97.564	CPAR2_209370	MBH
CPAR2_209380	765	cpar_Chr_2	2007332	2008818	2.31793	Present	g1966.t1	100	CPAR2_209380	MBH	2.22903	Present	g1971.t1	100	CPAR2_209380	MBH
CPAR2_209390	2187	cpar_Chr_2	2008851	2011142	2.02933	Present	g1967.t1	99.863	CPAR2_209390	MBH	1.98221	Present	g1972.t1	99.863	CPAR2_209390	MBH
CPAR2_209400	3375	cpar_Chr_2	2011155	2014569	1.84306	Present	g1968.t1	99.615	CPAR2_209400	MBH	1.87083	Present	g1973.t1	99.615	CPAR2_209400	MBH
CPAR2_209410	339	cpar_Chr_2	2015598	2016702	1.7563	Present	g1969.t1	99.41	CPAR2_209410	MBH	1.84198	Present	g1974.t1	99.705	CPAR2_209410	MBH
[truncated: 3,911 more rows]

## Sheet: Comparison to PEU651
PEU651					CDC317						EGM1079
					Coverage		BLASTN				Coverage		BLASTN
Gene name	Length	Chromosome	Start	End	Normalised coverage	Presence	Hit name	Hit identity	Reverse hit	Hit status	Normalised coverage	Presence	Hit name	Hit identity	Reverse hit	Hit status
PEU651_g1	2763	cpar_Chr_1	1712	4809	2.83078	Present	CPAR2_100020	99.677	PEU651_g1.t1	MBH	2.03106	Present	EGM1079_g1.t1	100	PEU651_g1.t1	MBH			Summary
PEU651_g2	1266	cpar_Chr_1	5069	6334	2.43017	Present	CPAR2_100030	99.447	PEU651_g2.t1	MBH	2.10815	Present	EGM1079_g2.t1	100	PEU651_g2.t1	MBH			BLASTN			Coverage
PEU651_g3	1281	cpar_Chr_1	6984	8264	2.54393	Present	CPAR2_100040	99.688	PEU651_g3.t1	MBH	1.95463	Present	EGM1079_g3.t1	99.922	PEU651_g3.t1	MBH			MBH	Hit	No Hit	Present	Low coverage	Absent
PEU651_g4	1458	cpar_Chr_1	8341	9798	2.56967	Present	CPAR2_100050	99.657	PEU651_g4.t1	MBH	2.01676	Present	EGM1079_g4.t1	100	PEU651_g4.t1	MBH		CDC317	5763	86	16	5751	110	4
PEU651_g5	1089	cpar_Chr_1	9805	10893	2.57441	Present	CPAR2_100060	99.633	PEU651_g5.t1	MBH	2.15121	Present	EGM1079_g5.t1	99.908	PEU651_g5.t1	MBH		EGM1079	5803	43	19	5852	13	0
PEU651_g6	477	cpar_Chr_1	11365	11841	2.38733	Present	CPAR2_100070	100	PEU651_g6.t1	MBH	1.93186	Present	EGM1079_g6.t1	100	PEU651_g6.t1	MBH
PEU651_g7	1077	cpar_Chr_1	12010	13142	1.82408	Present	CPAR2_100080	99.328	PEU651_g7.t2	MBH	2.00466	Present	EGM1079_g7.t2	100	PEU651_g7.t2	MBH
PEU651_g8	2868	cpar_Chr_1	14385	17252	2.09125	Present	CPAR2_100090	98.859	PEU651_g8.t1	MBH	2.06755	Present	EGM1079_g8.t1	100	PEU651_g8.t1	MBH
PEU651_g9	564	cpar_Chr_1	17474	18037	1.75171	Present	CPAR2_100100	99.468	PEU651_g9.t1	MBH	2.12885	Present	EGM1079_g9.t1	99.823	PEU651_g9.t1	MBH
PEU651_g10	1395	cpar_Chr_1	18819	20213	2.06841	Present	CPAR2_100110	99.57	PEU651_g10.t1	MBH	2.03712	Present	EGM1079_g10.t1	100	PEU651_g10.t1	MBH
PEU651_g11	1332	cpar_Chr_1	22052	23383	1.99102	Present	CPAR2_100120	99.625	PEU651_g11.t1	MBH	2.1292	Present	EGM1079_g11.t1	100	PEU651_g11.t1	MBH
PEU651_g12	1776	cpar_Chr_1	23597	25372	1.90393	Present	CPAR2_100130	99.831	PEU651_g12.t1	MBH	2.21107	Present	EGM1079_g12.t1	100	PEU651_g12.t1	MBH
PEU651_g13	1377	cpar_Chr_1	25660	27036	1.74176	Present	CPAR2_100140	99.782	PEU651_g13.t1	MBH	1.79664	Present	EGM1079_g13.t1	100	PEU651_g13.t1	MBH
PEU651_g14	2934	cpar_Chr_1	27206	30139	2.05745	Present	CPAR2_100150	99.761	PEU651_g14.t1	MBH	2.16164	Present	EGM1079_g14.t1	99.966	PEU651_g14.t1	MBH
PEU651_g15	2715	cpar_Chr_1	30513	33227	1.92965	Present	CPAR2_100160	99.853	PEU651_g15.t1	MBH	1.88754	Present	EGM1079_g15.t1	100	PEU651_g15.t1	MBH
PEU651_g16	1371	cpar_Chr_1	33248	34618	2.24406	Present	CPAR2_100170	100	PEU651_g16.t1	MBH	1.99211	Present	EGM1079_g16.t1	100	PEU651_g16.t1	MBH
PEU651_g17	1308	cpar_Chr_1	34806	36113	2.03714	Present	CPAR2_100180	99.847	PEU651_g17.t1	MBH	2.19317	Present	EGM1079_g17.t1	99.924	PEU651_g17.t1	MBH
PEU651_g18	1011	cpar_Chr_1	36847	37857	2.16839	Present	CPAR2_100190	99.802	PEU651_g18.t1	MBH	1.9497	Present	EGM1079_g18.t1	100	PEU651_g18.t1	MBH
PEU651_g19	912	cpar_Chr_1	38030	38941	2.01626	Present	CPAR2_100200	100	PEU651_g19.t1	MBH	1.98493	Present	EGM1079_g19.t1	100	PEU651_g19.t1	MBH
PEU651_g20	585	cpar_Chr_1	38960	39544	2.24554	Present	CPAR2_100210	99.658	PEU651_g20.t1	MBH	2.23069	Present	EGM1079_g20.t1	100	PEU651_g20.t1	MBH
PEU651_g21	714	cpar_Chr_1	39675	40388	1.81088	Present	CPAR2_100220	99.86	PEU651_g21.t1	MBH	2.04255	Present	EGM1079_g21.t1	100	PEU651_g21.t1	MBH
PEU651_g22	348	cpar_Chr_1	40775	41122	2.34166	Present	CPAR2_100230	100	PEU651_g22.t1	MBH	1.84263	Present	EGM1079_g22.t1	100	PEU651_g22.t1	MBH
PEU651_g23	492	cpar_Chr_1	41433	41924	1.90569	Present	CPAR2_100240	98.984	PEU651_g23.t1	MBH	2.21933	Present	EGM1079_g23.t1	100	PEU651_g23.t1	MBH
PEU651_g24	981	cpar_Chr_1	42114	43094	1.84568	Present	CPAR2_100250	99.694	PEU651_g24.t1	MBH	1.96616	Present	EGM1079_g24.t1	100	PEU651_g24.t1	MBH
PEU651_g25	780	cpar_Chr_1	43245	44024	2.20413	Present	CPAR2_100260	99.487	PEU651_g25.t1	MBH	1.88958	Present	EGM1079_g25.t1	100	PEU651_g25.t1	MBH
PEU651_g26	927	cpar_Chr_1	44163	45089	2.20696	Present	CPAR2_100270	99.029	PEU651_g26.t1	MBH	2.18196	Present	EGM1079_g26.t1	100	PEU651_g26.t1	MBH
PEU651_g27	1308	cpar_Chr_1	45210	46517	2.26826	Present	CPAR2_100280	99.466	PEU651_g27.t1	MBH	2.18348	Present	EGM1079_g27.t1	100	PEU651_g27.t1	MBH
PEU651_g28	366	cpar_Chr_1	46645	47010	1.99716	Present	CPAR2_100290	100	PEU651_g28.t1	MBH	2.35781	Present	EGM1079_g28.t1	100	PEU651_g28.t1	MBH
PEU651_g29	1530	cpar_Chr_1	47910	49439	1.99019	Present	CPAR2_100300	99.804	PEU651_g29.t1	MBH	1.85416	Present	EGM1079_g29.t1	100	PEU651_g29.t1	MBH
PEU651_g30	681	cpar_Chr_1	52388	53068	2.11024	Present	CPAR2_100320	99.413	PEU651_g30.t1	MBH	2.14251	Present	EGM1079_g30.t1	100	PEU651_g30.t1	MBH
PEU651_g31	1851	cpar_Chr_1	53268	55118	1.91695	Present	CPAR2_100330	99.892	PEU651_g31.t1	MBH	2.08423	Present	EGM1079_g31.t1	100	PEU651_g31.t1	MBH
PEU651_g32	483	cpar_Chr_1	56171	56653	1.67962	Present	CPAR2_100340	99.586	PEU651_g32.t1	MBH	2.19395	Present	EGM1079_g32.t1	100	PEU651_g32.t1	MBH
PEU651_g33	2025	cpar_Chr_1	58468	60573	1.90389	Present	CPAR2_100350	99.457	PEU651_g33.t1	MBH	2.10519	Present	EGM1079_g33.t1	100	PEU651_g33.t1	MBH
PEU651_g33	2010	cpar_Chr_1	58468	60573	1.90389	Present	CPAR2_100350	99.449	PEU651_g33.t1	MBH	2.10519	Present	EGM1079_g33.t2	100	PEU651_g33.t2	MBH
PEU651_g34	1674	cpar_Chr_1	60980	62653	2.14711	Present	CPAR2_100360	99.94	PEU651_g34.t1	MBH	1.75976	Present	EGM1079_g34.t1	100	PEU651_g34.t1	MBH
PEU651_g35	1236	cpar_Chr_1	62699	63934	2.06774	Present	CPAR2_100370	99.919	PEU651_g35.t1	MBH	2.09014	Present	EGM1079_g35.t1	100	PEU651_g35.t1	MBH
PEU651_g36	846	cpar_Chr_1	64279	65124	2.01608	Present	CPAR2_100380	100	PEU651_g36.t1	MBH	2.14178	Present	EGM1079_g36.t1	100	PEU651_g36.t1	MBH
PEU651_g37	303	cpar_Chr_1	65449	65814	2.06271	Present	CPAR2_100390	99.34	PEU651_g37.t1	MBH	1.7378	Present	EGM1079_g37.t1	100	PEU651_g37.t1	MBH
PEU651_g38	912	cpar_Chr_1	66333	67244	2.10871	Present	CPAR2_100400	99.781	PEU651_g38.t1	MBH	1.90883	Present	EGM1079_g38.t1	100	PEU651_g38.t1	MBH
PEU651_g39	939	cpar_Chr_1	67592	68530	1.82185	Present	CPAR2_100410	99.894	PEU651_g39.t1	MBH	2.07521	Present	EGM1079_g39.t1	99.894	PEU651_g39.t1	MBH
PEU651_g40	558	cpar_Chr_1	68547	69104	1.87956	Present	CPAR2_100420	99.821	PEU651_g40.t1	MBH	1.7754	Present	EGM1079_g40.t1	100	PEU651_g40.t1	MBH
PEU651_g41	663	cpar_Chr_1	69243	69905	2.2098	Present	CPAR2_100430	99.095	PEU651_g41.t1	MBH	2.08069	Present	EGM1079_g41.t1	100	PEU651_g41.t1	MBH
PEU651_g42	321	cpar_Chr_1	69948	70268	2.10251	Present	CPAR2_100440	100	PEU651_g42.t1	MBH	2.3657	Present	EGM1079_g42.t1	100	PEU651_g42.t1	MBH
PEU651_g43	486	cpar_Chr_1	70499	70984	1.90918	Present	CPAR2_100450	99.794	PEU651_g43.t1	MBH	2.04583	Present	EGM1079_g43.t1	100	PEU651_g43.t1	MBH
PEU651_g44	1467	cpar_Chr_1	71163	72629	2.09032	Present	CPAR2_100460	99.796	PEU651_g44.t1	MBH	1.95994	Present	EGM1079_g44.t1	100	PEU651_g44.t1	MBH
PEU651_g45	1464	cpar_Chr_1	73977	75440	2.19808	Present	CPAR2_100470	99.454	PEU651_g45.t1	MBH	2.13749	Present	EGM1079_g45.t1	100	PEU651_g45.t1	MBH
PEU651_g46	1026	cpar_Chr_1	78191	79216	2.09629	Present	CPAR2_100480	99.415	PEU651_g46.t1	MBH	1.91553	Present	EGM1079_g46.t1	100	PEU651_g46.t1	MBH
PEU651_g47	1776	cpar_Chr_1	80122	81897	2.22488	Present	CPAR2_100490	99.831	PEU651_g47.t1	MBH	1.76513	Present	EGM1079_g47.t1	100	PEU651_g47.t1	MBH
PEU651_g48	1107	cpar_Chr_1	84358	85464	1.8296	Present	CPAR2_100500	99.729	PEU651_g48.t1	MBH	1.98194	Present	EGM1079_g48.t1	100	PEU651_g48.t1	MBH
PEU651_g49	483	cpar_Chr_1	86721	87203	1.96158	Present	CPAR2_100510	100	PEU651_g49.t1	MBH	1.75639	Present	EGM1079_g49.t1	100	PEU651_g49.t1	MBH
PEU651_g50	447	cpar_Chr_1	87590	88036	1.88115	Present	CPAR2_100520	100	PEU651_g50.t1	MBH	2.35539	Present	EGM1079_g50.t1	100	PEU651_g50.t1	MBH
PEU651_g51	837	cpar_Chr_1	88104	88940	1.97897	Present	CPAR2_100530	100	PEU651_g51.t1	MBH	1.7878	Present	EGM1079_g51.t1	100	PEU651_g51.t1	MBH
PEU651_g52	732	cpar_Chr_1	89771	90502	1.87144	Present	CPAR2_100540	99.863	PEU651_g52.t1	MBH	2.29274	Present	EGM1079_g52.t1	100	PEU651_g52.t1	MBH
PEU651_g53	1434	cpar_Chr_1	90684	92117	1.89181	Present	CPAR2_100550	99.861	PEU651_g53.t1	MBH	1.91563	Present	EGM1079_g53.t1	100	PEU651_g53.t1	MBH
PEU651_g54	1755	cpar_Chr_1	92246	94000	2.16698	Present	CPAR2_100560	99.886	PEU651_g54.t1	MBH	2.16047	Present	EGM1079_g54.t1	100	PEU651_g54.t1	MBH
PEU651_g55	711	cpar_Chr_1	94566	95276	1.54423	Present	CPAR2_100565	99.297	PEU651_g55.t1	MBH	1.91133	Present	EGM1079_g55.t1	100	PEU651_g55.t1	MBH
PEU651_g56	1758	cpar_Chr_1	95444	97201	2.06022	Present	CPAR2_100570	99.659	PEU651_g56.t1	MBH	2.13649	Present	EGM1079_g56.t1	100	PEU651_g56.t1	MBH
PEU651_g57	306	cpar_Chr_1	98548	98925	1.86167	Present	CPAR2_100580	100	PEU651_g57.t1	MBH	2.04108	Present	EGM1079_g57.t1	100	PEU651_g57.t1	MBH
PEU651_g58	813	cpar_Chr_1	98965	99777	1.99411	Present	CPAR2_100590	99.631	PEU651_g58.t1	MBH	1.79275	Present	EGM1079_g58.t1	100	PEU651_g58.t1	MBH
PEU651_g59	606	cpar_Chr_1	100196	100801	1.75234	Present	CPAR2_100600	99.835	PEU651_g59.t1	MBH	2.01088	Present	EGM1079_g59.t1	100	PEU651_g59.t1	MBH
PEU651_g60	4446	cpar_Chr_1	100915	105360	1.75014	Present	CPAR2_100610	99.506	PEU651_g60.t1	MBH	1.90215	Present	EGM1079_g60.t1	99.978	PEU651_g60.t1	MBH
PEU651_g61	1734	cpar_Chr_1	107415	109148	1.98005	Present	CPAR2_100620	99.827	PEU651_g61.t1	MBH	2.03068	Present	EGM1079_g61.t1	100	PEU651_g61.t1	MBH
PEU651_g62	705	cpar_Chr_1	109906	110610	1.55566	Present	CPAR2_100630	99.574	PEU651_g62.t1	MBH	1.90034	Present	EGM1079_g62.t1	100	PEU651_g62.t1	MBH
PEU651_g63	354	cpar_Chr_1	110859	111406	1.67336	Present	CPAR2_100640	100	PEU651_g63.t1	MBH	2.03025	Present	EGM1079_g63.t1	100	PEU651_g63.t1	MBH
PEU651_g64	2769	cpar_Chr_1	112064	114889	1.6894	Present	CPAR2_100650	99.723	PEU651_g64.t1	MBH	2.12448	Present	EGM1079_g64.t1	100	PEU651_g64.t1	MBH
PEU651_g65	1356	cpar_Chr_1	115782	117137	1.82202	Present	CPAR2_100660	99.926	PEU651_g65.t1	MBH	2.17222	Present	EGM1079_g65.t1	100	PEU651_g65.t1	MBH
PEU651_g66	3669	cpar_Chr_1	118256	121924	1.93674	Present	CPAR2_100670	98.994	PEU651_g66.t1	MBH	2.00968	Present	EGM1079_g66.t1	99.945	PEU651_g66.t1	MBH
PEU651_g67	1209	cpar_Chr_1	122093	123301	1.96666	Present	CPAR2_100680	99.917	PEU651_g67.t1	MBH	1.80904	Present	EGM1079_g67.t1	100	PEU651_g67.t1	MBH
PEU651_g68	951	cpar_Chr_1	123699	124649	1.6123	Present	CPAR2_100690	99.895	PEU651_g68.t1	MBH	1.83504	Present	EGM1079_g68.t1	100	PEU651_g68.t1	MBH
PEU651_g69	4902	cpar_Chr_1	124767	129779	1.94822	Present	CPAR2_100700	99.837	PEU651_g69.t1	MBH	2.02721	Present	EGM1079_g69.t1	100	PEU651_g69.t1	MBH
PEU651_g70	1317	cpar_Chr_1	132270	133586	2.32026	Present	CPAR2_100710	100	PEU651_g70.t1	MBH	1.85843	Present	EGM1079_g70.t1	100	PEU651_g70.t1	MBH
PEU651_g71	1242	cpar_Chr_1	133634	134875	2.38075	Present	CPAR2_100720	99.919	PEU651_g71.t1	MBH	1.99918	Present	EGM1079_g71.t1	100	PEU651_g71.t1	MBH
PEU651_g72	1296	cpar_Chr_1	135007	136302	2.06516	Present	CPAR2_100730	99.769	PEU651_g72.t1	MBH	1.94821	Present	EGM1079_g72.t1	100	PEU651_g72.t1	MBH
PEU651_g73	945	cpar_Chr_1	136329	137273	1.78751	Present	CPAR2_100740	99.471	PEU651_g73.t1	MBH	1.70111	Present	EGM1079_g73.t1	100	PEU651_g73.t1	MBH
PEU651_g74	1098	cpar_Chr_1	138430	139527	1.92683	Present	CPAR2_100750	100	PEU651_g74.t1	MBH	1.94989	Present	EGM1079_g74.t1	100	PEU651_g74.t1	MBH
PEU651_g75	789	cpar_Chr_1	140126	140914	2.2097	Present	CPAR2_100760	99.62	PEU651_g75.t1	MBH	2.0667	Present	EGM1079_g75.t1	99.873	PEU651_g75.t1	MBH
PEU651_g76	813	cpar_Chr_1	142990	143802	1.55331	Present	CPAR2_100790	100	PEU651_g76.t1	MBH	1.97857	Present	EGM1079_g76.t1	100	PEU651_g76.t1	MBH
PEU651_g77	1284	cpar_Chr_1	144631	145914	2.04219	Present	CPAR2_100800	99.377	PEU651_g77.t1	MBH	2.0335	Present	EGM1079_g77.t1	100	PEU651_g77.t1	MBH
PEU651_g78	3504	cpar_Chr_1	146015	149518	2.12807	Present	CPAR2_100810	99.743	PEU651_g78.t1	MBH	1.88324	Present	EGM1079_g78.t1	100	PEU651_g78.t1	MBH
PEU651_g79	951	cpar_Chr_1	150493	151443	1.77249	Present	CPAR2_100820	99.79	PEU651_g79.t1	MBH	1.94249	Present	EGM1079_g79.t1	100	PEU651_g79.t1	MBH
PEU651_g80	717	cpar_Chr_1	151960	152676	1.93772	Present	CPAR2_100830	99.721	PEU651_g80.t1	MBH	1.89975	Present	EGM1079_g80.t1	99.861	PEU651_g80.t1	MBH
PEU651_g81	777	cpar_Chr_1	153552	154328	1.90657	Present	CPAR2_100840	99.099	PEU651_g93.t1	hit	1.40212	Low_coverage	EGM1079_g81.t1	99.356	PEU651_g93.t1	hit
PEU651_g82	858	cpar_Chr_1	154688	155545	2.26884	Present	CPAR2_100930	99.534	PEU651_g82.t1	MBH	2.00676	Present	EGM1079_g82.t1	100	PEU651_g82.t1	MBH
PEU651_g83	555	cpar_Chr_1	155742	156356	1.53578	Present	HYPOTHETICAL_000004	99.279	PEU651_g83.t1	MBH	2.09037	Present	EGM1079_g83.t1	100	PEU651_g83.t1	MBH
PEU651_g84	393	cpar_Chr_1	156716	157108	2.09766	Present	CPAR2_100860	95.226	PEU651_g84.t1	MBH	1.89946	Present	EGM1079_g84.t1	100	PEU651_g84.t1	MBH
PEU651_g85	957	cpar_Chr_1	160401	161357	1.97001	Present	CPAR2_100870	99.687	PEU651_g85.t1	MBH	1.98233	Present	EGM1079_g85.t1	100	PEU651_g85.t1	MBH
PEU651_g86	1638	cpar_Chr_1	161916	163553	1.68337	Present	CPAR2_100880	99.33	PEU651_g86.t1	MBH	2.09574	Present	EGM1079_g86.t1	100	PEU651_g86.t1	MBH
PEU651_g87	1065	cpar_Chr_1	163872	164936	2.06984	Present	CPAR2_100890	99.437	PEU651_g87.t1	MBH	1.8652	Present	EGM1079_g87.t1	100	PEU651_g87.t1	MBH
PEU651_g88	942	cpar_Chr_1	164952	165945	2.00821	Present	CPAR2_100900	99.045	PEU651_g88.t1	MBH	1.88855	Present	EGM1079_g88.t1	100	PEU651_g88.t1	MBH
PEU651_g89	264	cpar_Chr_1	166086	166349	1.7675	Present	CPAR2_100900.1	99.237	PEU651_g89.t1	MBH	1.90949	Present	EGM1079_g89.t1	100	PEU651_g89.t1	MBH
PEU651_g90	903	cpar_Chr_1	166578	167480	2.16079	Present	CPAR2_100910	99.003	PEU651_g90.t1	MBH	2.10303	Present	EGM1079_g90.t1	100	PEU651_g90.t1	MBH
PEU651_g91	840	cpar_Chr_1	167501	168340	1.92608	Present	CPAR2_100920	99.643	PEU651_g91.t1	MBH	2.04257	Present	EGM1079_g91.t1	100	PEU651_g91.t1	MBH
PEU651_g92	858	cpar_Chr_1	168525	169382	1.49775	Low_coverage	CPAR2_100930	99.417	PEU651_g82.t1	hit	2.22534	Present	EGM1079_g92.t1	100	PEU651_g92.t1	MBH
PEU651_g93	777	cpar_Chr_1	169750	170526	2.19713	Present	CPAR2_100840	99.485	PEU651_g93.t1	MBH	2.79069	Present	EGM1079_g93.t1	100	PEU651_g93.t1	MBH
PEU651_g94	480	cpar_Chr_1	171371	171850	1.93743	Present	CPAR2_100950	99.167	PEU651_g94.t1	MBH	2.35675	Present	NA	NA	NA	no_hit
PEU651_g95	885	cpar_Chr_1	172962	173846	2.13569	Present	CPAR2_100960	99.661	PEU651_g95.t1	MBH	2.12392	Present	EGM1079_g94.t1	100	PEU651_g95.t1	MBH
PEU651_g96	909	cpar_Chr_1	174094	175002	1.93033	Present	CPAR2_100970	99.89	PEU651_g96.t1	MBH	2.01403	Present	EGM1079_g95.t1	100	PEU651_g96.t1	MBH
PEU651_g97	1755	cpar_Chr_1	175364	177118	2.06946	Present	CPAR2_100980	99.772	PEU651_g97.t1	MBH	1.66833	Present	EGM1079_g96.t1	100	PEU651_g97.t1	MBH
PEU651_g98	1452	cpar_Chr_1	177713	179164	2.22875	Present	CPAR2_100990	99.931	PEU651_g98.t1	MBH	2.00724	Present	EGM1079_g97.t1	100	PEU651_g98.t1	MBH
PEU651_g99	1479	cpar_Chr_1	179728	181206	1.95038	Present	CPAR2_101000	99.123	PEU651_g99.t1	MBH	1.96945	Present	EGM1079_g98.t1	100	PEU651_g99.t1	MBH
PEU651_g100	2928	cpar_Chr_1	182099	185026	1.90283	Present	CPAR2_101010	99.624	PEU651_g100.t1	MBH	2.0365	Present	EGM1079_g99.t1	100	PEU651_g100.t1	MBH
PEU651_g101	1350	cpar_Chr_1	185412	186761	1.85675	Present	CPAR2_101020	99.704	PEU651_g101.t1	MBH	1.94436	Present	EGM1079_g100.t1	100	PEU651_g101.t1	MBH
PEU651_g102	1209	cpar_Chr_1	187158	188366	2.11166	Present	CPAR2_101030	99.752	PEU651_g102.t1	MBH	2.16102	Present	EGM1079_g101.t1	100	PEU651_g102.t1	MBH
PEU651_g103	423	cpar_Chr_1	189595	190087	2.27585	Present	CPAR2_101040	100	PEU651_g103.t1	MBH	2.24631	Present	EGM1079_g102.t1	100	PEU651_g103.t1	MBH
PEU651_g104	609	cpar_Chr_1	191009	191617	1.53968	Present	CPAR2_101050	99.343	PEU651_g104.t1	MBH	1.92403	Present	EGM1079_g103.t1	100	PEU651_g104.t1	MBH
PEU651_g105	3126	cpar_Chr_1	192932	196057	1.7926	Present	CPAR2_101060	99.136	PEU651_g105.t1	MBH	2.20293	Present	EGM1079_g104.t1	99.364	PEU651_g105.t1	MBH
PEU651_g106	2991	cpar_Chr_1	199962	202952	2.09047	Present	CPAR2_101070	99.632	PEU651_g106.t1	MBH	2.1284	Present	EGM1079_g105.t1	100	PEU651_g106.t1	MBH
PEU651_g107	1818	cpar_Chr_1	203257	205074	1.92146	Present	CPAR2_101080	96.645	PEU651_g107.t1	MBH	2.12881	Present	EGM1079_g106.t1	100	PEU651_g107.t1	MBH
PEU651_g108	738	cpar_Chr_1	205331	206068	2.02745	Present	CPAR2_101090	99.458	PEU651_g108.t1	MBH	2.31713	Present	EGM1079_g107.t1	100	PEU651_g108.t1	MBH
PEU651_g109	1383	cpar_Chr_1	206090	207472	2.03838	Present	CPAR2_101100	99.494	PEU651_g109.t1	MBH	2.00157	Present	EGM1079_g108.t1	100	PEU651_g109.t1	MBH
PEU651_g110	897	cpar_Chr_1	207653	208549	1.78327	Present	CPAR2_101110	99.666	PEU651_g110.t1	MBH	1.81074	Present	EGM1079_g109.t1	100	PEU651_g110.t1	MBH
PEU651_g111	3840	cpar_Chr_1	211138	214977	1.96678	Present	CPAR2_101120	99.506	PEU651_g111.t1	MBH	1.93532	Present	EGM1079_g110.t1	100	PEU651_g111.t1	MBH
PEU651_g112	819	cpar_Chr_1	215207	216025	1.83927	Present	CPAR2_101130	100	PEU651_g112.t1	MBH	2.27716	Present	EGM1079_g111.t1	100	PEU651_g112.t1	MBH
PEU651_g113	1350	cpar_Chr_1	216225	217574	2.08657	Present	CPAR2_101140	99.926	PEU651_g113.t1	MBH	2.08098	Present	EGM1079_g112.t1	100	PEU651_g113.t1	MBH
PEU651_g114	2244	cpar_Chr_1	219086	221329	2.0228	Present	CPAR2_101150	99.955	PEU651_g114.t1	MBH	2.07146	Present	EGM1079_g113.t1	100	PEU651_g114.t1	MBH
PEU651_g115	831	cpar_Chr_1	221386	222216	2.07583	Present	CPAR2_101160	99.759	PEU651_g115.t1	MBH	1.9962	Present	EGM1079_g114.t1	100	PEU651_g115.t1	MBH
PEU651_g116	234	cpar_Chr_1	223312	223545	2.22435	Present	CPAR2_101170	99.573	PEU651_g116.t1	MBH	1.94265	Present	EGM1079_g115.t1	100	PEU651_g116.t1	MBH
PEU651_g117	1461	cpar_Chr_1	226751	228211	2.16478	Present	CPAR2_101180	99.795	PEU651_g117.t1	MBH	2.08889	Present	EGM1079_g116.t1	100	PEU651_g117.t1	MBH
PEU651_g118	2388	cpar_Chr_1	228249	230636	2.07396	Present	CPAR2_101190	99.539	PEU651_g118.t1	MBH	2.09053	Present	EGM1079_g117.t1	100	PEU651_g118.t1	MBH
PEU651_g119	1662	cpar_Chr_1	230793	232454	1.95677	Present	CPAR2_101200	99.639	PEU651_g119.t1	MBH	2.08819	Present	EGM1079_g118.t1	100	PEU651_g119.t1	MBH
PEU651_g120	288	cpar_Chr_1	232917	233204	1.87758	Present	CPAR2_101210	100	PEU651_g120.t1	MBH	1.93136	Present	EGM1079_g119.t1	100	PEU651_g120.t1	MBH
PEU651_g121	2742	cpar_Chr_1	233376	236117	2.12299	Present	CPAR2_101220	98.16	PEU651_g121.t1	MBH	1.87744	Present	EGM1079_g120.t1	99.964	PEU651_g121.t1	MBH
PEU651_g122	1527	cpar_Chr_1	237279	238805	2.03355	Present	CPAR2_101230	99.411	PEU651_g122.t1	MBH	2.0207	Present	EGM1079_g121.t1	100	PEU651_g122.t1	MBH
PEU651_g123	3291	cpar_Chr_1	239048	242338	2.13783	Present	CPAR2_101240	99.332	PEU651_g123.t1	MBH	1.84177	Present	EGM1079_g122.t1	100	PEU651_g123.t1	MBH
PEU651_g124	2142	cpar_Chr_1	242595	244736	1.96109	Present	CPAR2_101250	99.533	PEU651_g124.t1	MBH	2.00528	Present	EGM1079_g123.t1	100	PEU651_g124.t1	MBH
PEU651_g125	2640	cpar_Chr_1	245282	247921	1.87049	Present	CPAR2_101260	99.583	PEU651_g125.t1	MBH	1.97713	Present	EGM1079_g124.t1	100	PEU651_g125.t1	MBH
PEU651_g126	3372	cpar_Chr_1	250151	253522	1.84777	Present	CPAR2_101270	98.493	PEU651_g126.t1	MBH	1.96987	Present	EGM1079_g126.t1	100	PEU651_g126.t1	MBH
PEU651_g127	1008	cpar_Chr_1	255679	256686	1.77877	Present	CPAR2_101280	99.702	PEU651_g127.t1	MBH	1.90731	Present	EGM1079_g127.t1	100	PEU651_g127.t1	MBH
PEU651_g128	1116	cpar_Chr_1	257365	258480	1.89295	Present	CPAR2_101290	99.821	PEU651_g128.t1	MBH	1.97597	Present	EGM1079_g128.t1	100	PEU651_g128.t1	MBH
PEU651_g129	918	cpar_Chr_1	258772	259689	2.09562	Present	CPAR2_101300	99.673	PEU651_g129.t1	MBH	2.03971	Present	EGM1079_g129.t1	100	PEU651_g129.t1	MBH
PEU651_g130	1122	cpar_Chr_1	260415	261536	2.02404	Present	CPAR2_101310	99.733	PEU651_g130.t1	MBH	2.15404	Present	EGM1079_g130.t1	100	PEU651_g130.t1	MBH
PEU651_g131	2673	cpar_Chr_1	261766	264438	1.96367	Present	CPAR2_101320	99.701	PEU651_g131.t1	MBH	2.08526	Present	EGM1079_g131.t1	100	PEU651_g131.t1	MBH
PEU651_g132	900	cpar_Chr_1	264640	265539	1.92333	Present	CPAR2_101330	99.556	PEU651_g132.t1	MBH	1.97843	Present	EGM1079_g132.t1	100	PEU651_g132.t1	MBH
PEU651_g133	2070	cpar_Chr_1	268346	270415	2.04394	Present	CPAR2_101340	99.457	PEU651_g133.t1	MBH	2.11835	Present	EGM1079_g133.t1	99.952	PEU651_g133.t1	MBH
PEU651_g134	954	cpar_Chr_1	271470	272423	2.08474	Present	CPAR2_101350	99.686	PEU651_g134.t1	MBH	1.99913	Present	EGM1079_g134.t1	100	PEU651_g134.t1	MBH
PEU651_g135	1197	cpar_Chr_1	272521	273717	1.8476	Present	CPAR2_101360	99.081	PEU651_g135.t1	MBH	2.15061	Present	EGM1079_g135.t1	100	PEU651_g135.t1	MBH
PEU651_g136	2100	cpar_Chr_1	275070	277169	2.13302	Present	CPAR2_101370	99.667	PEU651_g136.t1	MBH	1.93823	Present	EGM1079_g136.t1	100	PEU651_g136.t1	MBH
PEU651_g137	2076	cpar_Chr_1	278262	280337	1.92608	Present	CPAR2_101380	99.663	PEU651_g137.t1	MBH	2.10717	Present	EGM1079_g137.t1	100	PEU651_g137.t1	MBH
PEU651_g138	456	cpar_Chr_1	280565	281020	2.03403	Present	CPAR2_101390	99.781	PEU651_g138.t1	MBH	2.17723	Present	EGM1079_g138.t1	100	PEU651_g138.t1	MBH
PEU651_g139	1344	cpar_Chr_1	282638	283981	1.97736	Present	CPAR2_101400	99.777	PEU651_g139.t1	MBH	2.1784	Present	EGM1079_g139.t1	100	PEU651_g139.t1	MBH
PEU651_g140	1329	cpar_Chr_1	284107	285435	1.91613	Present	CPAR2_101410	99.774	PEU651_g140.t1	MBH	1.78496	Present	EGM1079_g140.t1	100	PEU651_g140.t1	MBH
PEU651_g141	1434	cpar_Chr_1	285796	287229	2.00215	Present	CPAR2_101420	99.303	PEU651_g141.t1	MBH	2.07723	Present	EGM1079_g141.t1	100	PEU651_g141.t1	MBH
PEU651_g142	1737	cpar_Chr_1	287427	289163	1.81209	Present	CPAR2_101430	99.655	PEU651_g142.t1	MBH	1.8866	Present	EGM1079_g142.t1	100	PEU651_g142.t1	MBH
PEU651_g143	5784	cpar_Chr_1	290836	296619	2.08985	Present	CPAR2_101440	99.672	PEU651_g143.t1	MBH	1.95277	Present	EGM1079_g143.t1	100	PEU651_g143.t1	MBH
PEU651_g144	699	cpar_Chr_1	296651	297349	1.67057	Present	CPAR2_101450	99.857	PEU651_g144.t1	MBH	1.92324	Present	EGM1079_g144.t1	100	PEU651_g144.t1	MBH
PEU651_g145	1107	cpar_Chr_1	297527	298633	2.07135	Present	CPAR2_101460	99.819	PEU651_g145.t1	MBH	2.01147	Present	EGM1079_g145.t1	100	PEU651_g145.t1	MBH
PEU651_g146	1002	cpar_Chr_1	298742	299743	2.07504	Present	CPAR2_101470	99.501	PEU651_g146.t1	MBH	2.08912	Present	EGM1079_g146.t1	100	PEU651_g146.t1	MBH
PEU651_g147	1776	cpar_Chr_1	301845	303620	1.9009	Present	CPAR2_101480	99.831	PEU651_g147.t1	MBH	2.05746	Present	EGM1079_g147.t1	100	PEU651_g147.t1	MBH
PEU651_g148	765	cpar_Chr_1	303831	304595	1.78346	Present	CPAR2_101490	99.216	PEU651_g148.t1	MBH	1.94534	Present	EGM1079_g148.t1	100	PEU651_g148.t1	MBH
PEU651_g149	738	cpar_Chr_1	304872	305609	2.08574	Present	CPAR2_101500	99.864	PEU651_g149.t1	MBH	2.03869	Present	EGM1079_g149.t1	100	PEU651_g149.t1	MBH
PEU651_g150	2463	cpar_Chr_1	305883	308345	1.77131	Present	CPAR2_101510	99.513	PEU651_g150.t1	MBH	1.98514	Present	EGM1079_g150.t1	100	PEU651_g150.t1	MBH
PEU651_g151	2292	cpar_Chr_1	312351	314642	1.99904	Present	CPAR2_101520	99.695	PEU651_g151.t1	MBH	2.12379	Present	EGM1079_g151.t1	100	PEU651_g151.t1	MBH
PEU651_g152	3036	cpar_Chr_1	315132	318167	1.98167	Present	CPAR2_101530	99.671	PEU651_g152.t1	MBH	2.12893	Present	EGM1079_g152.t1	100	PEU651_g152.t1	MBH
PEU651_g153	708	cpar_Chr_1	318448	319155	1.84975	Present	CPAR2_101540	94.086	PEU651_g153.t1	MBH	2.06527	Present	EGM1079_g153.t1	100	PEU651_g153.t1	MBH
PEU651_g154	2409	cpar_Chr_1	321670	324078	1.78936	Present	CPAR2_101550	99.338	PEU651_g154.t1	MBH	2.15628	Present	EGM1079_g154.t1	100	PEU651_g154.t1	MBH
PEU651_g155	4980	cpar_Chr_1	324195	329174	2.03143	Present	CPAR2_101560	99.659	PEU651_g155.t1	MBH	1.97338	Present	EGM1079_g155.t1	100	PEU651_g155.t1	MBH
PEU651_g156	1383	cpar_Chr_1	329508	330890	2.18337	Present	CPAR2_101570	99.566	PEU651_g156.t1	MBH	1.98797	Present	EGM1079_g156.t1	100	PEU651_g156.t1	MBH
PEU651_g157	999	cpar_Chr_1	331184	332182	2.07429	Present	CPAR2_101580	99.6	PEU651_g157.t1	MBH	2.05481	Present	EGM1079_g157.t1	100	PEU651_g157.t1	MBH
PEU651_g158	1056	cpar_Chr_1	332384	333439	1.88035	Present	CPAR2_101590	100	PEU651_g158.t1	MBH	2.05767	Present	EGM1079_g158.t1	99.905	PEU651_g158.t1	MBH
PEU651_g159	2244	cpar_Chr_1	333656	335899	1.87397	Present	CPAR2_101600	99.291	PEU651_g159.t1	MBH	2.06681	Present	EGM1079_g159.t1	100	PEU651_g159.t1	MBH
PEU651_g160	1569	cpar_Chr_1	338556	340124	2.21666	Present	CPAR2_101610	98.425	PEU651_g160.t1	MBH	1.93099	Present	EGM1079_g160.t1	100	PEU651_g160.t1	MBH
PEU651_g161	1563	cpar_Chr_1	343774	345336	2.0565	Present	CPAR2_101620	99.808	PEU651_g161.t1	MBH	2.12938	Present	EGM1079_g161.t1	100	PEU651_g161.t1	MBH
PEU651_g162	765	cpar_Chr_1	345675	346439	2.21229	Present	CPAR2_101630	99.869	PEU651_g162.t1	MBH	2.27077	Present	EGM1079_g162.t1	100	PEU651_g162.t1	MBH
PEU651_g163	2502	cpar_Chr_1	349327	351828	2.02078	Present	CPAR2_101640	98.241	PEU651_g163.t2	MBH	1.92448	Present	EGM1079_g3952.t1	99.081	PEU651_g3947.t1	hit
PEU651_g163	828	cpar_Chr_1	349327	351828	2.02078	Present	CPAR2_502600	99.275	PEU651_g163.t2	MBH	1.92448	Present	EGM1079_g163.t3	100	PEU651_g163.t3	MBH
PEU651_g164	1224	cpar_Chr_1	353429	354652	1.80666	Present	CPAR2_101650	99.755	PEU651_g164.t1	MBH	2.20679	Present	EGM1079_g164.t1	100	PEU651_g164.t1	MBH
PEU651_g165	1053	cpar_Chr_1	354734	355786	1.80779	Present	CPAR2_101660	99.715	PEU651_g165.t1	MBH	1.8658	Present	EGM1079_g165.t1	100	PEU651_g165.t1	MBH
PEU651_g166	384	cpar_Chr_1	356517	356900	1.72897	Present	CPAR2_101670	100	PEU651_g166.t1	MBH	1.96326	Present	EGM1079_g166.t1	100	PEU651_g166.t1	MBH
PEU651_g167	1194	cpar_Chr_1	359885	361078	2.24291	Present	CPAR2_101680	99.665	PEU651_g167.t1	MBH	1.70967	Present	EGM1079_g167.t1	100	PEU651_g167.t1	MBH
PEU651_g168	2475	cpar_Chr_1	368380	370854	2.05331	Present	CPAR2_101690	99.838	PEU651_g168.t1	MBH	2.13045	Present	EGM1079_g168.t1	100	PEU651_g168.t1	MBH
PEU651_g169	1602	cpar_Chr_1	371524	373125	2.33019	Present	CPAR2_101700	99.875	PEU651_g169.t1	MBH	2.17818	Present	EGM1079_g169.t1	100	PEU651_g169.t1	MBH
PEU651_g170	2094	cpar_Chr_1	377036	379129	2.17479	Present	CPAR2_101710	99.666	PEU651_g170.t1	MBH	1.942	Present	EGM1079_g170.t1	100	PEU651_g170.t1	MBH
PEU651_g171	1602	cpar_Chr_1	379195	380796	2.04504	Present	CPAR2_101720	99.625	PEU651_g171.t1	MBH	1.96738	Present	EGM1079_g171.t1	100	PEU651_g171.t1	MBH
PEU651_g172	2862	cpar_Chr_1	381034	383895	2.0562	Present	CPAR2_101730	99.79	PEU651_g172.t1	MBH	2.06916	Present	EGM1079_g172.t1	100	PEU651_g172.t1	MBH
PEU651_g173	1659	cpar_Chr_1	384193	385851	2.02775	Present	CPAR2_101740	99.94	PEU651_g173.t1	MBH	1.80615	Present	EGM1079_g173.t1	100	PEU651_g173.t1	MBH
PEU651_g174	543	cpar_Chr_1	388618	389160	4.01076	Present	CPAR2_101750	99.263	PEU651_g174.t1	MBH	2.15517	Present	EGM1079_g174.t1	100	PEU651_g174.t1	MBH
PEU651_g175	1812	cpar_Chr_1	391721	393532	1.95455	Present	CPAR2_101760	99.89	PEU651_g175.t1	MBH	2.04252	Present	EGM1079_g175.t1	100	PEU651_g175.t1	MBH
PEU651_g176	2541	cpar_Chr_1	393799	396339	1.86793	Present	CPAR2_101770	99.764	PEU651_g176.t1	MBH	2.11961	Present	EGM1079_g176.t1	100	PEU651_g176.t1	MBH
PEU651_g177	2100	cpar_Chr_1	398207	400306	2.52378	Present	CPAR2_600920	98.095	PEU651_g177.t1	MBH	2.3574	Present	EGM1079_g177.t2	99.952	PEU651_g177.t1	MBH
PEU651_g178	2541	cpar_Chr_1	401169	403709	2.13313	Present	CPAR2_101790	99.606	PEU651_g178.t1	MBH	2.0907	Present	EGM1079_g178.t1	100	PEU651_g178.t1	MBH
PEU651_g179	2226	cpar_Chr_1	404905	407130	1.95864	Present	CPAR2_101800	99.865	PEU651_g179.t1	MBH	2.00609	Present	EGM1079_g179.t1	100	PEU651_g179.t1	MBH
PEU651_g180	885	cpar_Chr_1	407630	408514	2.09948	Present	CPAR2_101810	99.661	PEU651_g180.t1	MBH	2.19557	Present	EGM1079_g180.t1	100	PEU651_g180.t1	MBH
PEU651_g181	447	cpar_Chr_1	408680	409126	1.91281	Present	CPAR2_101820	100	PEU651_g181.t1	MBH	2.50123	Present	EGM1079_g181.t1	100	PEU651_g181.t1	MBH
PEU651_g182	1635	cpar_Chr_1	409324	410958	2.15556	Present	CPAR2_101830	99.937	PEU651_g182.t1	MBH	2.19639	Present	EGM1079_g182.t1	100	PEU651_g182.t1	MBH
PEU651_g183	387	cpar_Chr_1	411324	411710	1.62226	Present	CPAR2_101840	99.483	PEU651_g183.t1	MBH	2.24367	Present	EGM1079_g183.t1	100	PEU651_g183.t1	MBH
PEU651_g184	1458	cpar_Chr_1	412582	414039	1.85938	Present	CPAR2_101850	99.657	PEU651_g184.t1	MBH	2.19435	Present	EGM1079_g184.t1	100	PEU651_g184.t1	MBH
PEU651_g185	1731	cpar_Chr_1	416619	418349	2.09958	Present	CPAR2_101860	99.769	PEU651_g185.t1	MBH	2.05881	Present	EGM1079_g185.t1	100	PEU651_g185.t1	MBH
PEU651_g186	2121	cpar_Chr_1	419608	421728	2.04617	Present	CPAR2_101870	99.481	PEU651_g186.t1	MBH	1.91915	Present	EGM1079_g186.t1	100	PEU651_g186.t1	MBH
PEU651_g187	825	cpar_Chr_1	422006	422830	2.06083	Present	CPAR2_101880	99.879	PEU651_g187.t1	MBH	1.86656	Present	EGM1079_g187.t1	100	PEU651_g187.t1	MBH
PEU651_g188	1155	cpar_Chr_1	425053	426207	1.33098	Low_coverage	CPAR2_101890	98.45	PEU651_g2872.t1	hit	2.02146	Present	EGM1079_g188.t1	100	PEU651_g188.t1	MBH
PEU651_g189	2499	cpar_Chr_1	427610	430108	2.05601	Present	CPAR2_101900	99.4	PEU651_g189.t1	MBH	1.90023	Present	EGM1079_g189.t1	100	PEU651_g189.t1	MBH
PEU651_g190	1623	cpar_Chr_1	430154	431776	2.24713	Present	CPAR2_101910	99.261	PEU651_g190.t1	MBH	2.15652	Present	EGM1079_g190.t1	100	PEU651_g190.t1	MBH
PEU651_g191	741	cpar_Chr_1	432335	433075	2.22173	Present	CPAR2_101920	99.46	PEU651_g191.t1	MBH	2.20946	Present	EGM1079_g191.t1	100	PEU651_g191.t1	MBH
PEU651_g192	948	cpar_Chr_1	433902	434913	1.72525	Present	CPAR2_101930	99.684	PEU651_g192.t1	MBH	1.88438	Present	EGM1079_g192.t1	100	PEU651_g192.t1	MBH
PEU651_g193	7371	cpar_Chr_1	434980	442479	2.13181	Present	CPAR2_101940	99.634	PEU651_g193.t1	MBH	1.92296	Present	EGM1079_g193.t3	100	PEU651_g193.t2	MBH
PEU651_g194	1407	cpar_Chr_1	442784	444190	2.04359	Present	CPAR2_101950	99.787	PEU651_g194.t1	MBH	2.11227	Present	EGM1079_g194.t1	100	PEU651_g194.t1	MBH
PEU651_g195	1707	cpar_Chr_1	444530	446236	2.20696	Present	CPAR2_101960	99.692	PEU651_g195.t2	MBH	1.88006	Present	EGM1079_g195.t2	100	PEU651_g195.t2	MBH
PEU651_g196	897	cpar_Chr_1	448362	449258	2.04475	Present	CPAR2_101970	99.889	PEU651_g196.t1	MBH	2.08621	Present	EGM1079_g196.t1	100	PEU651_g196.t1	MBH
PEU651_g197	1161	cpar_Chr_1	449422	450582	1.89921	Present	CPAR2_101980	100	PEU651_g197.t1	MBH	2.21957	Present	EGM1079_g197.t1	100	PEU651_g197.t1	MBH
PEU651_g198	348	cpar_Chr_1	450872	451219	1.9533	Present	CPAR2_101990	99.713	PEU651_g198.t1	MBH	2.00228	Present	EGM1079_g198.t1	100	PEU651_g198.t1	MBH
PEU651_g199	3930	cpar_Chr_1	452152	456081	2.02044	Present	CPAR2_102000	99.5	PEU651_g199.t1	MBH	1.89082	Present	EGM1079_g199.t1	99.975	PEU651_g199.t1	MBH
PEU651_g200	1101	cpar_Chr_1	459766	460921	1.78637	Present	CPAR2_102010	97.366	PEU651_g200.t1	MBH	1.66888	Present	EGM1079_g200.t1	100	PEU651_g200.t1	MBH
PEU651_g201	798	cpar_Chr_1	461668	462465	1.99823	Present	CPAR2_102020	100	PEU651_g201.t1	MBH	1.82562	Present	EGM1079_g201.t1	100	PEU651_g201.t1	MBH
PEU651_g202	1149	cpar_Chr_1	464433	465581	2.037	Present	CPAR2_102030	100	PEU651_g202.t1	MBH	1.95184	Present	EGM1079_g202.t1	100	PEU651_g202.t1	MBH
PEU651_g203	861	cpar_Chr_1	465642	466502	1.97648	Present	CPAR2_102040	99.884	PEU651_g203.t1	MBH	2.02248	Present	EGM1079_g203.t1	100	PEU651_g203.t1	MBH
PEU651_g204	1593	cpar_Chr_1	467831	469423	1.92726	Present	CPAR2_102050	98.505	PEU651_g204.t1	MBH	2.12633	Present	EGM1079_g204.t1	100	PEU651_g204.t1	MBH
PEU651_g205	3231	cpar_Chr_1	469582	472812	1.79262	Present	CPAR2_102060	98.905	PEU651_g205.t1	MBH	2.06624	Present	EGM1079_g205.t1	99.232	PEU651_g205.t1	MBH
PEU651_g206	774	cpar_Chr_1	476370	477143	1.37251	Low_coverage	CPAR2_102070	97.933	PEU651_g206.t1	MBH	1.65253	Present	EGM1079_g206.t1	100	PEU651_g206.t1	MBH
PEU651_g207	1731	cpar_Chr_1	477269	478999	2.16728	Present	CPAR2_102080	99.884	PEU651_g207.t1	MBH	1.91931	Present	EGM1079_g207.t1	100	PEU651_g207.t1	MBH
PEU651_g208	1758	cpar_Chr_1	479365	481122	2.02634	Present	CPAR2_102090	99.488	PEU651_g208.t1	MBH	2.01166	Present	EGM1079_g208.t1	100	PEU651_g208.t1	MBH
PEU651_g209	1545	cpar_Chr_1	481342	482886	2.15025	Present	CPAR2_102100	99.612	PEU651_g209.t1	MBH	1.88862	Present	EGM1079_g209.t1	100	PEU651_g209.t1	MBH
PEU651_g210	3657	cpar_Chr_1	483849	487505	1.88004	Present	CPAR2_102110	99.754	PEU651_g210.t1	MBH	1.92097	Present	EGM1079_g210.t1	100	PEU651_g210.t1	MBH
PEU651_g211	201	cpar_Chr_1	488001	488201	1.90862	Present	CPAR2_102120	99.502	PEU651_g211.t1	MBH	2.28836	Present	EGM1079_g211.t1	100	PEU651_g211.t1	MBH
PEU651_g212	777	cpar_Chr_1	490035	490811	2.26348	Present	CPAR2_102140	99.228	PEU651_g212.t1	MBH	2.15086	Present	EGM1079_g212.t1	100	PEU651_g212.t1	MBH
PEU651_g213	381	cpar_Chr_1	491314	491694	2.17288	Present	CPAR2_102150	98.95	PEU651_g213.t1	MBH	2.09483	Present	EGM1079_g213.t1	100	PEU651_g213.t1	MBH
PEU651_g214	1377	cpar_Chr_1	491905	493281	2.02204	Present	CPAR2_102160	99.855	PEU651_g214.t1	MBH	1.96986	Present	EGM1079_g214.t1	100	PEU651_g214.t1	MBH
PEU651_g215	906	cpar_Chr_1	495446	496351	2.19912	Present	CPAR2_102170	97.97	PEU651_g215.t1	MBH	1.9576	Present	EGM1079_g215.t1	100	PEU651_g215.t1	MBH
PEU651_g216	1383	cpar_Chr_1	496713	498095	2.20702	Present	CPAR2_102180	99.494	PEU651_g216.t1	MBH	1.87461	Present	EGM1079_g216.t1	100	PEU651_g216.t1	MBH
PEU651_g217	3450	cpar_Chr_1	498481	501930	1.85395	Present	CPAR2_102190	99.217	PEU651_g217.t1	MBH	2.02036	Present	EGM1079_g217.t1	99.971	PEU651_g217.t1	MBH
PEU651_g218	1497	cpar_Chr_1	502077	503573	2.08066	Present	CPAR2_102200	99.725	PEU651_g218.t2	MBH	1.97472	Present	EGM1079_g218.t2	100	PEU651_g218.t2	MBH
PEU651_g219	1317	cpar_Chr_1	505433	506749	2.01633	Present	CPAR2_102210	99.468	PEU651_g219.t1	MBH	1.69648	Present	EGM1079_g219.t1	100	PEU651_g219.t1	MBH
PEU651_g220	2472	cpar_Chr_1	508786	511257	2.12432	Present	CPAR2_102220	99.879	PEU651_g220.t1	MBH	1.8994	Present	EGM1079_g220.t1	100	PEU651_g220.t1	MBH
PEU651_g221	1758	cpar_Chr_1	511599	513356	2.01988	Present	CPAR2_102230	99.488	PEU651_g221.t1	MBH	1.92535	Present	EGM1079_g221.t1	99.943	PEU651_g221.t1	MBH
PEU651_g222	3624	cpar_Chr_1	513609	517232	1.69022	Present	CPAR2_102240	99.669	PEU651_g222.t1	MBH	1.84196	Present	EGM1079_g222.t1	100	PEU651_g222.t1	MBH
PEU651_g223	3609	cpar_Chr_1	517530	521138	2.09451	Present	CPAR2_102250	99.695	PEU651_g223.t1	MBH	2.10831	Present	EGM1079_g223.t1	100	PEU651_g223.t1	MBH
PEU651_g224	468	cpar_Chr_1	522177	522644	1.32292	Low_coverage	CPAR2_102260	99.786	PEU651_g224.t1	MBH	2.03582	Present	EGM1079_g224.t1	100	PEU651_g224.t1	MBH
PEU651_g225	2790	cpar_Chr_1	522960	525749	1.76346	Present	CPAR2_102270	99.749	PEU651_g225.t1	MBH	1.92672	Present	EGM1079_g225.t1	100	PEU651_g225.t1	MBH
PEU651_g226	1275	cpar_Chr_1	527598	528872	1.71917	Present	CPAR2_102280	99.765	PEU651_g226.t1	MBH	2.0033	Present	EGM1079_g226.t1	100	PEU651_g226.t1	MBH
PEU651_g227	1386	cpar_Chr_1	529902	531287	1.9915	Present	CPAR2_102290	99.856	PEU651_g227.t1	MBH	2.21471	Present	EGM1079_g227.t1	100	PEU651_g227.t1	MBH
PEU651_g228	1380	cpar_Chr_1	531466	532845	2.01822	Present	CPAR2_102300	99.493	PEU651_g228.t1	MBH	1.66463	Present	EGM1079_g228.t1	100	PEU651_g228.t1	MBH
PEU651_g229	2286	cpar_Chr_1	533019	535304	2.05995	Present	CPAR2_102310	99.683	PEU651_g229.t2	MBH	1.79745	Present	EGM1079_g229.t2	100	PEU651_g229.t2	MBH
PEU651_g230	2262	cpar_Chr_1	535361	537622	2.03027	Present	CPAR2_102320	99.779	PEU651_g230.t1	MBH	2.07228	Present	EGM1079_g230.t1	100	PEU651_g230.t1	MBH
PEU651_g231	2583	cpar_Chr_1	538549	541131	1.9608	Present	CPAR2_102330	99.535	PEU651_g231.t1	MBH	1.98436	Present	EGM1079_g231.t1	99.961	PEU651_g231.t1	MBH
PEU651_g232	381	cpar_Chr_1	542130	542510	1.58551	Present	CPAR2_102340	100	PEU651_g232.t1	MBH	2.14734	Present	EGM1079_g232.t1	100	PEU651_g232.t1	MBH
PEU651_g233	2829	cpar_Chr_1	543011	545839	1.84079	Present	CPAR2_102350	97.722	PEU651_g233.t1	MBH	2.02347	Present	EGM1079_g233.t1	98.94	PEU651_g233.t1	MBH
PEU651_g234	1011	cpar_Chr_1	544741	545839	1.84404	Present	CPAR2_102350	99.374	PEU651_g233.t1	hit	2.05775	Present	EGM1079_g234.t1	100	PEU651_g234.t1	MBH
PEU651_g235	315	cpar_Chr_1	545905	546219	1.8437	Present	CPAR2_102350	99.624	PEU651_g233.t1	hit	2.18466	Present	EGM1079_g235.t1	100	PEU651_g235.t1	MBH
PEU651_g236	444	cpar_Chr_1	546708	547151	1.99583	Present	CPAR2_102360	99.775	PEU651_g236.t1	MBH	2.16952	Present	EGM1079_g236.t1	100	PEU651_g236.t1	MBH
PEU651_g237	1179	cpar_Chr_1	547572	548750	1.7177	Present	CPAR2_102370	100	PEU651_g237.t1	MBH	2.03203	Present	EGM1079_g237.t1	100	PEU651_g237.t1	MBH
PEU651_g238	687	cpar_Chr_1	550625	551311	2.2074	Present	CPAR2_102390	100	PEU651_g238.t1	MBH	2.35133	Present	EGM1079_g238.t1	100	PEU651_g238.t1	MBH
PEU651_g239	1734	cpar_Chr_1	553798	555531	2.18067	Present	CPAR2_102400	99.827	PEU651_g239.t1	MBH	2.0728	Present	EGM1079_g239.t1	100	PEU651_g239.t1	MBH
PEU651_g240	1206	cpar_Chr_1	555878	557083	2.21034	Present	CPAR2_102410	99.668	PEU651_g240.t1	MBH	1.96562	Present	EGM1079_g240.t1	100	PEU651_g240.t1	MBH
PEU651_g241	1194	cpar_Chr_1	559576	560769	2.23884	Present	CPAR2_102420	100	PEU651_g241.t1	MBH	2.00817	Present	EGM1079_g241.t1	100	PEU651_g241.t1	MBH
PEU651_g242	1650	cpar_Chr_1	561499	563148	2.2843	Present	CPAR2_102430	99.879	PEU651_g242.t1	MBH	2.07553	Present	EGM1079_g242.t1	100	PEU651_g242.t1	MBH
PEU651_g243	423	cpar_Chr_1	565094	565516	1.65224	Present	CPAR2_102450	99.527	PEU651_g243.t1	MBH	1.53744	Present	EGM1079_g243.t1	100	PEU651_g243.t1	MBH
PEU651_g244	540	cpar_Chr_1	565756	566295	2.03983	Present	CPAR2_102460	100	PEU651_g244.t1	MBH	2.03654	Present	EGM1079_g244.t1	100	PEU651_g244.t1	MBH
PEU651_g245	588	cpar_Chr_1	566322	566909	2.06881	Present	CPAR2_102470	99.66	PEU651_g245.t1	MBH	1.72019	Present	EGM1079_g245.t1	100	PEU651_g245.t1	MBH
PEU651_g246	1455	cpar_Chr_1	568740	570194	2.06512	Present	CPAR2_102480	99.725	PEU651_g246.t1	MBH	1.95708	Present	EGM1079_g246.t1	100	PEU651_g246.t1	MBH
PEU651_g247	486	cpar_Chr_1	571890	572441	2.04879	Present	CPAR2_102500	98.374	PEU651_g247.t1	MBH	2.06603	Present	EGM1079_g247.t1	100	PEU651_g247.t1	MBH
PEU651_g248	1386	cpar_Chr_1	574227	575612	2.19248	Present	CPAR2_102530	99.639	PEU651_g248.t1	MBH	2.09235	Present	EGM1079_g248.t1	100	PEU651_g248.t1	MBH
PEU651_g249	1587	cpar_Chr_1	576448	578034	2.03676	Present	CPAR2_102540	99.874	PEU651_g249.t1	MBH	2.16056	Present	EGM1079_g249.t1	100	PEU651_g249.t1	MBH
PEU651_g250	2163	cpar_Chr_1	579235	581397	2.16096	Present	CPAR2_102550	99.815	PEU651_g250.t1	MBH	2.14872	Present	EGM1079_g250.t1	100	PEU651_g250.t1	MBH
PEU651_g251	2163	cpar_Chr_1	582671	584833	2.16794	Present	CPAR2_102560	99.769	PEU651_g251.t1	MBH	2.06462	Present	EGM1079_g251.t1	100	PEU651_g251.t1	MBH
PEU651_g252	2160	cpar_Chr_1	586000	588159	2.11457	Present	CPAR2_102570	99.907	PEU651_g252.t1	MBH	2.01225	Present	EGM1079_g252.t1	100	PEU651_g252.t1	MBH
PEU651_g253	1188	cpar_Chr_1	588478	589665	2.10388	Present	CPAR2_102580	99.916	PEU651_g253.t1	MBH	1.91828	Present	EGM1079_g253.t1	100	PEU651_g253.t1	MBH
PEU651_g254	1206	cpar_Chr_1	592244	593449	1.90115	Present	CPAR2_102410	99.585	PEU651_g240.t1	hit	1.87304	Present	EGM1079_g254.t1	99.834	PEU651_g254.t1	MBH
PEU651_g255	1839	cpar_Chr_1	593766	595604	2.08574	Present	CPAR2_102590	99.565	PEU651_g255.t1	MBH	1.84174	Present	EGM1079_g255.t1	99.946	PEU651_g255.t1	MBH
PEU651_g256	1722	cpar_Chr_1	596655	598376	2.11119	Present	CPAR2_102600	99.477	PEU651_g256.t1	MBH	1.86439	Present	EGM1079_g256.t1	100	PEU651_g256.t1	MBH
PEU651_g257	1794	cpar_Chr_1	599501	601294	1.9763	Present	CPAR2_102610	99.61	PEU651_g257.t1	MBH	1.96908	Present	EGM1079_g257.t1	100	PEU651_g257.t1	MBH
PEU651_g258	1170	cpar_Chr_1	602968	604137	1.74565	Present	CPAR2_102620	98.034	PEU651_g258.t1	MBH	1.95653	Present	EGM1079_g258.t1	100	PEU651_g258.t1	MBH
PEU651_g259	1851	cpar_Chr_1	604860	606710	2.08334	Present	CPAR2_102630	99.892	PEU651_g259.t1	MBH	1.99387	Present	EGM1079_g259.t1	100	PEU651_g259.t1	MBH
PEU651_g260	285	cpar_Chr_1	607514	607798	1.83108	Present	CPAR2_102640	100	PEU651_g260.t1	MBH	1.82199	Present	EGM1079_g260.t1	100	PEU651_g260.t1	MBH
PEU651_g261	2106	cpar_Chr_1	608278	610383	2.02318	Present	CPAR2_102650	99.431	PEU651_g261.t1	MBH	1.91294	Present	EGM1079_g261.t1	100	PEU651_g261.t1	MBH
PEU651_g262	237	cpar_Chr_1	610464	610700	1.95245	Present	CPAR2_102660	100	PEU651_g262.t1	MBH	2.07932	Present	EGM1079_g262.t1	100	PEU651_g262.t1	MBH
PEU651_g263	660	cpar_Chr_1	610836	611495	2.06508	Present	CPAR2_102670	99.848	PEU651_g263.t1	MBH	2.32791	Present	EGM1079_g263.t1	100	PEU651_g263.t1	MBH
PEU651_g264	1395	cpar_Chr_1	611839	613233	1.8882	Present	CPAR2_102680	99.713	PEU651_g264.t1	MBH	1.83713	Present	EGM1079_g264.t1	100	PEU651_g264.t1	MBH
PEU651_g265	2817	cpar_Chr_1	613376	616192	2.05428	Present	CPAR2_102690	99.681	PEU651_g265.t1	MBH	1.8957	Present	EGM1079_g265.t1	100	PEU651_g265.t1	MBH
PEU651_g266	4467	cpar_Chr_1	617052	621590	2.15833	Present	CPAR2_102700	99.706	PEU651_g266.t1	MBH	1.95606	Present	EGM1079_g266.t1	100	PEU651_g266.t1	MBH
PEU651_g267	552	cpar_Chr_1	623419	623970	1.50716	Present	CPAR2_102710	100	PEU651_g267.t1	MBH	2.38267	Present	EGM1079_g267.t1	100	PEU651_g267.t1	MBH
PEU651_g268	1095	cpar_Chr_1	624074	625168	1.96787	Present	CPAR2_102720	99.909	PEU651_g268.t1	MBH	1.94565	Present	EGM1079_g268.t1	100	PEU651_g268.t1	MBH
PEU651_g269	981	cpar_Chr_1	625724	626704	1.72059	Present	CPAR2_102730	99.694	PEU651_g269.t1	MBH	2.02254	Present	EGM1079_g269.t1	100	PEU651_g269.t1	MBH
PEU651_g270	2541	cpar_Chr_1	627209	629749	2.05255	Present	CPAR2_102740	99.843	PEU651_g270.t1	MBH	1.95845	Present	EGM1079_g270.t1	100	PEU651_g270.t1	MBH
PEU651_g271	1944	cpar_Chr_1	630155	632098	2.26362	Present	CPAR2_102750	99.743	PEU651_g271.t1	MBH	1.95144	Present	EGM1079_g271.t1	100	PEU651_g271.t1	MBH
PEU651_g272	1956	cpar_Chr_1	632579	634534	2.08708	Present	CPAR2_102760	99.796	PEU651_g272.t1	MBH	1.98929	Present	EGM1079_g272.t1	100	PEU651_g272.t1	MBH
PEU651_g273	582	cpar_Chr_1	634774	635355	2.08785	Present	CPAR2_102770	99.828	PEU651_g273.t1	MBH	2.0121	Present	EGM1079_g273.t1	100	PEU651_g273.t1	MBH
PEU651_g274	1707	cpar_Chr_1	636325	638031	2.19505	Present	CPAR2_102780	99.649	PEU651_g274.t1	MBH	2.01821	Present	EGM1079_g274.t1	99.941	PEU651_g274.t1	MBH
PEU651_g275	1440	cpar_Chr_1	638213	639652	1.96566	Present	CPAR2_102790	99.583	PEU651_g275.t1	MBH	2.14963	Present	EGM1079_g275.t1	100	PEU651_g275.t1	MBH
PEU651_g276	3006	cpar_Chr_1	641405	644410	2.18446	Present	CPAR2_102800	99.767	PEU651_g276.t1	MBH	1.79988	Present	EGM1079_g276.t1	100	PEU651_g276.t1	MBH
PEU651_g277	537	cpar_Chr_1	645883	646419	2.05112	Present	CPAR2_102810	99.628	PEU651_g277.t1	MBH	1.6444	Present	EGM1079_g277.t1	100	PEU651_g277.t1	MBH
PEU651_g278	3888	cpar_Chr_1	647432	651319	1.8914	Present	CPAR2_102820	99.82	PEU651_g278.t1	MBH	2.05335	Present	EGM1079_g278.t1	100	PEU651_g278.t1	MBH
PEU651_g279	999	cpar_Chr_1	652186	653339	1.87361	Present	CPAR2_102830	99.6	PEU651_g279.t1	MBH	1.8608	Present	EGM1079_g279.t1	100	PEU651_g279.t1	MBH
PEU651_g280	576	cpar_Chr_1	653629	654204	2.17633	Present	CPAR2_102840	99.653	PEU651_g280.t1	MBH	1.95806	Present	EGM1079_g280.t1	100	PEU651_g280.t1	MBH
PEU651_g281	882	cpar_Chr_1	654729	655669	2.13742	Present	CPAR2_102850	99.32	PEU651_g281.t1	MBH	1.83085	Present	EGM1079_g281.t1	100	PEU651_g281.t1	MBH
PEU651_g282	339	cpar_Chr_1	655775	656247	2.33419	Present	CPAR2_102860	100	PEU651_g282.t1	MBH	1.98537	Present	EGM1079_g282.t1	100	PEU651_g282.t1	MBH
PEU651_g283	723	cpar_Chr_1	656523	657245	1.93328	Present	CPAR2_102870	99.723	PEU651_g283.t1	MBH	1.95957	Present	EGM1079_g283.t1	100	PEU651_g283.t1	MBH
PEU651_g284	2259	cpar_Chr_1	657292	659550	2.24324	Present	CPAR2_102880	99.734	PEU651_g284.t1	MBH	1.93878	Present	EGM1079_g284.t1	100	PEU651_g284.t1	MBH
PEU651_g285	1269	cpar_Chr_1	661210	662549	1.87331	Present	CPAR2_102900	99.685	PEU651_g285.t1	MBH	1.87379	Present	EGM1079_g285.t1	100	PEU651_g285.t1	MBH
PEU651_g286	2172	cpar_Chr_1	662791	664962	2.12163	Present	CPAR2_102910	99.494	PEU651_g286.t1	MBH	1.8527	Present	EGM1079_g286.t1	100	PEU651_g286.t1	MBH
PEU651_g287	2040	cpar_Chr_1	665147	667243	2.01294	Present	CPAR2_102920	99.88	PEU651_g287.t1	MBH	1.83757	Present	EGM1079_g288.t1	100	PEU651_g287.t1	MBH
PEU651_g288	1047	cpar_Chr_1	667645	668691	2.22611	Present	CPAR2_102930	99.713	PEU651_g288.t1	MBH	2.32201	Present	EGM1079_g289.t1	100	PEU651_g288.t1	MBH
PEU651_g289	696	cpar_Chr_1	668906	669601	2.14117	Present	CPAR2_102940	99.569	PEU651_g289.t1	MBH	2.16853	Present	EGM1079_g290.t1	100	PEU651_g289.t1	MBH
PEU651_g290	1437	cpar_Chr_1	669723	671159	1.8174	Present	CPAR2_102950	99.513	PEU651_g290.t1	MBH	2.06511	Present	EGM1079_g291.t1	100	PEU651_g290.t1	MBH
PEU651_g291	1599	cpar_Chr_1	671197	672795	2.03198	Present	CPAR2_102960	99.687	PEU651_g291.t1	MBH	1.8597	Present	EGM1079_g292.t1	100	PEU651_g291.t1	MBH
PEU651_g292	2184	cpar_Chr_1	673518	675701	2.02989	Present	CPAR2_102970	99.679	PEU651_g292.t1	MBH	2.04497	Present	EGM1079_g293.t1	100	PEU651_g292.t1	MBH
PEU651_g293	600	cpar_Chr_1	675760	676359	2.24987	Present	CPAR2_102980	99.333	PEU651_g293.t1	MBH	1.91638	Present	EGM1079_g294.t1	100	PEU651_g293.t1	MBH
PEU651_g294	3156	cpar_Chr_1	676480	679635	1.96813	Present	CPAR2_102990	99.778	PEU651_g294.t1	MBH	1.73324	Present	EGM1079_g295.t1	100	PEU651_g294.t1	MBH
PEU651_g295	876	cpar_Chr_1	679689	680564	2.08934	Present	CPAR2_103000	99.087	PEU651_g295.t1	MBH	2.05773	Present	EGM1079_g296.t1	100	PEU651_g295.t1	MBH
PEU651_g296	1662	cpar_Chr_1	680915	682576	1.75475	Present	CPAR2_103010	99.88	PEU651_g296.t1	MBH	1.92813	Present	EGM1079_g297.t1	100	PEU651_g296.t1	MBH
PEU651_g297	2856	cpar_Chr_1	682683	685538	2.11263	Present	CPAR2_103020	99.825	PEU651_g297.t1	MBH	2.01206	Present	EGM1079_g298.t1	100	PEU651_g297.t1	MBH
PEU651_g298	288	cpar_Chr_1	685683	685970	2.2245	Present	CPAR2_103030	98.611	PEU651_g298.t1	MBH	1.90567	Present	EGM1079_g299.t1	100	PEU651_g298.t1	MBH
PEU651_g299	543	cpar_Chr_1	687598	688140	1.84656	Present	CPAR2_103050	99.816	PEU651_g299.t1	MBH	1.77855	Present	EGM1079_g300.t1	100	PEU651_g299.t1	MBH
PEU651_g300	1791	cpar_Chr_1	688145	689935	2.04538	Present	CPAR2_103060	99.665	PEU651_g300.t1	MBH	2.03898	Present	EGM1079_g301.t1	100	PEU651_g300.t1	MBH
PEU651_g301	1062	cpar_Chr_1	690127	691188	2.05702	Present	CPAR2_103070	99.529	PEU651_g301.t1	MBH	1.8888	Present	EGM1079_g302.t1	99.906	PEU651_g301.t1	MBH
PEU651_g302	735	cpar_Chr_1	691824	692558	2.05923	Present	CPAR2_103080	98.912	PEU651_g302.t1	MBH	2.00212	Present	EGM1079_g303.t1	100	PEU651_g302.t1	MBH
PEU651_g303	1689	cpar_Chr_1	692602	694290	1.9463	Present	CPAR2_103090	99.23	PEU651_g303.t1	MBH	2.16427	Present	EGM1079_g304.t1	100	PEU651_g303.t1	MBH
PEU651_g304	2793	cpar_Chr_1	697811	700603	2.05474	Present	CPAR2_103120	99.535	PEU651_g304.t1	MBH	1.92939	Present	EGM1079_g305.t1	100	PEU651_g304.t1	MBH
PEU651_g305	1815	cpar_Chr_1	700682	702496	2.16629	Present	CPAR2_103130	99.339	PEU651_g305.t1	MBH	2.12092	Present	EGM1079_g306.t1	99.945	PEU651_g305.t1	MBH
PEU651_g306	1647	cpar_Chr_1	702771	704417	1.87298	Present	CPAR2_103140	98.605	PEU651_g306.t1	MBH	1.97015	Present	EGM1079_g307.t1	99.939	PEU651_g306.t1	MBH
PEU651_g307	1647	cpar_Chr_1	704824	706470	2.21844	Present	CPAR2_103150	99.818	PEU651_g307.t1	MBH	1.98813	Present	EGM1079_g308.t1	100	PEU651_g307.t1	MBH
PEU651_g308	4965	cpar_Chr_1	707163	712127	4.04403	Present	CPAR2_103160	99.557	PEU651_g308.t1	MBH	1.88811	Present	EGM1079_g309.t1	100	PEU651_g308.t1	MBH
PEU651_g309	720	cpar_Chr_1	713215	713999	1.75412	Present	CPAR2_103170	99.583	PEU651_g309.t1	MBH	1.71644	Present	EGM1079_g310.t1	100	PEU651_g309.t1	MBH
PEU651_g310	435	cpar_Chr_1	714544	715049	1.54943	Present	CPAR2_103180	100	PEU651_g310.t1	MBH	2.22616	Present	EGM1079_g311.t1	100	PEU651_g310.t1	MBH
PEU651_g311	1485	cpar_Chr_1	715326	716810	1.77963	Present	CPAR2_103190	99.798	PEU651_g311.t1	MBH	1.9776	Present	EGM1079_g312.t1	100	PEU651_g311.t1	MBH
PEU651_g312	1830	cpar_Chr_1	716968	718797	2.06841	Present	CPAR2_103200_nontrunc	99.672	PEU651_g312.t1	MBH	2.01462	Present	EGM1079_g313.t1	100	PEU651_g312.t1	MBH
PEU651_g313	2691	cpar_Chr_1	720470	723160	1.96951	Present	CPAR2_103210	99.926	PEU651_g313.t1	MBH	1.94582	Present	EGM1079_g314.t1	100	PEU651_g313.t1	MBH
PEU651_g314	348	cpar_Chr_1	723179	723526	1.55084	Present	CPAR2_103220	99.425	PEU651_g314.t1	MBH	1.90342	Present	EGM1079_g315.t1	100	PEU651_g314.t1	MBH
PEU651_g315	906	cpar_Chr_1	723689	724594	1.7911	Present	CPAR2_103230	99.558	PEU651_g315.t1	MBH	2.24405	Present	EGM1079_g316.t1	100	PEU651_g315.t1	MBH
PEU651_g316	921	cpar_Chr_1	724684	725604	2.08434	Present	CPAR2_103240	99.891	PEU651_g316.t1	MBH	1.92034	Present	EGM1079_g317.t1	100	PEU651_g316.t1	MBH
PEU651_g317	1389	cpar_Chr_1	725791	727179	1.98672	Present	CPAR2_103250	99.64	PEU651_g317.t1	MBH	2.2708	Present	EGM1079_g318.t1	100	PEU651_g317.t1	MBH
PEU651_g318	2721	cpar_Chr_1	727604	730324	1.96757	Present	CPAR2_103260	98.677	PEU651_g318.t1	MBH	2.09398	Present	EGM1079_g319.t1	100	PEU651_g318.t1	MBH
PEU651_g319	663	cpar_Chr_1	732005	732667	1.73296	Present	CPAR2_103270	98.341	PEU651_g319.t1	MBH	1.95591	Present	EGM1079_g320.t1	100	PEU651_g319.t1	MBH
PEU651_g320	405	cpar_Chr_1	733130	733534	1.95202	Present	CPAR2_103280	99.753	PEU651_g320.t1	MBH	1.89281	Present	EGM1079_g321.t1	100	PEU651_g320.t1	MBH
PEU651_g321	2136	cpar_Chr_1	733802	735937	2.03004	Present	CPAR2_103290	98.315	PEU651_g321.t1	MBH	2.0562	Present	EGM1079_g322.t1	100	PEU651_g321.t1	MBH
PEU651_g322	2022	cpar_Chr_1	740895	742916	1.88858	Present	CPAR2_103310	99.753	PEU651_g325.t1	hit	2.09836	Present	EGM1079_g327.t1	99.951	PEU651_g325.t1	hit
PEU651_g323	1419	cpar_Chr_1	744989	746407	1.95056	Present	CPAR2_103330	99.295	PEU651_g323.t1	MBH	2.14005	Present	EGM1079_g326.t1	100	PEU651_g323.t1	MBH
PEU651_g324	330	cpar_Chr_1	747487	747816	2.18765	Present	CPAR2_103320	97.879	PEU651_g324.t1	MBH	1.92559	Present	EGM1079_g325.t1	100	PEU651_g324.t1	MBH
PEU651_g325	2022	cpar_Chr_1	749209	751230	1.96216	Present	CPAR2_103310	99.753	PEU651_g325.t1	MBH	2.1317	Present	EGM1079_g327.t1	99.951	PEU651_g325.t1	MBH
PEU651_g326	2298	cpar_Chr_1	757667	759964	2.04565	Present	CPAR2_103350	99.869	PEU651_g326.t1	MBH	1.90598	Present	EGM1079_g329.t1	100	PEU651_g326.t1	MBH
PEU651_g327	1272	cpar_Chr_1	760143	761414	2.23517	Present	CPAR2_103360	99.607	PEU651_g327.t1	MBH	1.83332	Present	EGM1079_g330.t1	100	PEU651_g327.t1	MBH
PEU651_g328	1836	cpar_Chr_1	761531	763366	1.93074	Present	CPAR2_103370	99.837	PEU651_g328.t1	MBH	2.00942	Present	EGM1079_g331.t1	100	PEU651_g328.t1	MBH
PEU651_g329	1518	cpar_Chr_1	763436	764953	1.87098	Present	CPAR2_103380	99.802	PEU651_g329.t1	MBH	1.88763	Present	EGM1079_g332.t1	100	PEU651_g329.t1	MBH
PEU651_g330	1539	cpar_Chr_1	766192	767730	2.02814	Present	PARALOG_103390_1	100	PEU651_g330.t2	MBH	2.13236	Present	EGM1079_g333.t2	100	PEU651_g330.t2	MBH
PEU651_g331	1593	cpar_Chr_1	768983	770575	0.234356	Absent	PARALOG_103390_2	99.623	PEU651_g331.t1	MBH	1.89202	Present	EGM1079_g334.t1	99.874	PEU651_g331.t1	MBH
PEU651_g332	3159	cpar_Chr_1	771547	774705	2.10928	Present	CPAR2_103400	99.62	PEU651_g332.t1	MBH	1.90438	Present	EGM1079_g335.t1	100	PEU651_g332.t1	MBH
PEU651_g333	669	cpar_Chr_1	774882	775633	1.93214	Present	CPAR2_103410	99.552	PEU651_g333.t1	MBH	2.27094	Present	EGM1079_g336.t1	100	PEU651_g333.t1	MBH
PEU651_g334	516	cpar_Chr_1	775940	776455	2.01249	Present	CPAR2_103420	100	PEU651_g334.t1	MBH	2.24059	Present	EGM1079_g337.t1	100	PEU651_g334.t1	MBH
PEU651_g335	531	cpar_Chr_1	777009	777539	2.08215	Present	CPAR2_103430	100	PEU651_g335.t1	MBH	1.66392	Present	EGM1079_g338.t1	100	PEU651_g335.t1	MBH
PEU651_g336	1029	cpar_Chr_1	778145	779173	1.92965	Present	CPAR2_103440	99.223	PEU651_g336.t1	MBH	2.17494	Present	EGM1079_g339.t1	100	PEU651_g336.t1	MBH
PEU651_g337	975	cpar_Chr_1	779266	780240	2.17867	Present	CPAR2_103450	100	PEU651_g337.t1	MBH	1.77663	Present	EGM1079_g340.t1	100	PEU651_g337.t1	MBH
PEU651_g338	4362	cpar_Chr_1	780601	784962	2.02505	Present	CPAR2_103460	99.679	PEU651_g338.t1	MBH	2.05018	Present	EGM1079_g341.t1	100	PEU651_g338.t1	MBH
PEU651_g338	4326	cpar_Chr_1	780601	784962	2.02505	Present	CPAR2_103460	99.676	PEU651_g338.t1	MBH	2.05018	Present	EGM1079_g341.t2	100	PEU651_g338.t2	MBH
PEU651_g339	840	cpar_Chr_1	785033	785872	2.18359	Present	CPAR2_103470	99.524	PEU651_g339.t1	MBH	2.24855	Present	EGM1079_g342.t1	100	PEU651_g339.t1	MBH
PEU651_g340	1707	cpar_Chr_1	786076	787782	2.09541	Present	CPAR2_103480	99.766	PEU651_g340.t1	MBH	1.8629	Present	EGM1079_g343.t1	100	PEU651_g340.t1	MBH
PEU651_g340	1536	cpar_Chr_1	786076	787782	2.09541	Present	CPAR2_103480	99.74	PEU651_g340.t1	MBH	1.8629	Present	EGM1079_g343.t2	100	PEU651_g340.t2	MBH
PEU651_g341	1413	cpar_Chr_1	788057	789469	2.12503	Present	CPAR2_103490	99.575	PEU651_g341.t1	MBH	2.10915	Present	EGM1079_g344.t1	100	PEU651_g341.t1	MBH
PEU651_g342	492	cpar_Chr_1	789806	790297	2.06279	Present	CPAR2_103500	99.187	PEU651_g342.t1	MBH	1.90757	Present	EGM1079_g345.t1	100	PEU651_g342.t1	MBH
PEU651_g343	2964	cpar_Chr_1	790419	793382	1.97466	Present	CPAR2_103510	99.865	PEU651_g343.t1	MBH	2.02785	Present	EGM1079_g346.t1	100	PEU651_g343.t1	MBH
PEU651_g344	990	cpar_Chr_1	794495	795484	2.12692	Present	CPAR2_103520	100	PEU651_g344.t1	MBH	1.75783	Present	EGM1079_g347.t1	100	PEU651_g344.t1	MBH
PEU651_g345	1488	cpar_Chr_1	795536	797023	2.10133	Present	CPAR2_103530	99.866	PEU651_g345.t1	MBH	2.12649	Present	EGM1079_g348.t1	100	PEU651_g345.t1	MBH
PEU651_g346	2283	cpar_Chr_1	798119	800401	1.92622	Present	CPAR2_103540	100	PEU651_g346.t1	MBH	2.0164	Present	EGM1079_g349.t1	100	PEU651_g346.t1	MBH
PEU651_g347	3009	cpar_Chr_1	800468	803476	1.97482	Present	CPAR2_103550	99.634	PEU651_g347.t1	MBH	1.91191	Present	EGM1079_g350.t1	100	PEU651_g347.t1	MBH
PEU651_g348	3885	cpar_Chr_1	804840	808724	2.05679	Present	CPAR2_103560	99.82	PEU651_g348.t1	MBH	1.89996	Present	EGM1079_g351.t1	100	PEU651_g348.t1	MBH
PEU651_g349	1521	cpar_Chr_1	808758	810278	1.88714	Present	CPAR2_103570	100	PEU651_g349.t1	MBH	1.84868	Present	EGM1079_g352.t1	100	PEU651_g349.t1	MBH
PEU651_g350	864	cpar_Chr_1	810450	811313	2.15865	Present	CPAR2_103580	100	PEU651_g350.t1	MBH	2.10079	Present	EGM1079_g353.t1	100	PEU651_g350.t1	MBH
PEU651_g351	309	cpar_Chr_1	811428	811736	2.12076	Present	CPAR2_103590	100	PEU651_g351.t1	MBH	1.90503	Present	EGM1079_g354.t1	100	PEU651_g351.t1	MBH
PEU651_g352	1002	cpar_Chr_1	811984	812985	1.94384	Present	CPAR2_103600	99.8	PEU651_g352.t1	MBH	1.94655	Present	EGM1079_g355.t1	100	PEU651_g352.t1	MBH
PEU651_g353	1413	cpar_Chr_1	813502	814914	2.02905	Present	CPAR2_103610	99.788	PEU651_g353.t1	MBH	1.73611	Present	EGM1079_g356.t1	99.929	PEU651_g353.t1	MBH
PEU651_g354	567	cpar_Chr_1	816626	817192	1.78635	Present	CPAR2_103620	100	PEU651_g354.t1	MBH	2.07692	Present	EGM1079_g357.t1	100	PEU651_g354.t1	MBH
PEU651_g355	3903	cpar_Chr_1	817748	821650	1.63355	Present	CPAR2_103630	99.923	PEU651_g355.t1	MBH	1.86702	Present	EGM1079_g358.t1	100	PEU651_g355.t1	MBH
PEU651_g356	2031	cpar_Chr_1	822157	824187	2.03262	Present	CPAR2_103640	100	PEU651_g356.t1	MBH	2.15004	Present	EGM1079_g359.t1	100	PEU651_g356.t1	MBH
PEU651_g357	1680	cpar_Chr_1	824685	826364	2.24167	Present	CPAR2_103650	99.881	PEU651_g357.t1	MBH	2.06901	Present	EGM1079_g360.t1	100	PEU651_g357.t1	MBH
PEU651_g358	819	cpar_Chr_1	826457	827275	1.87072	Present	CPAR2_103660	99.878	PEU651_g358.t1	MBH	1.93252	Present	EGM1079_g361.t1	100	PEU651_g358.t1	MBH
PEU651_g359	1053	cpar_Chr_1	827835	828887	2.06306	Present	CPAR2_103670	99.905	PEU651_g359.t1	MBH	1.96776	Present	EGM1079_g362.t1	100	PEU651_g359.t1	MBH
PEU651_g360	2025	cpar_Chr_1	828967	830991	2.18811	Present	CPAR2_103680	99.704	PEU651_g360.t1	MBH	2.07162	Present	EGM1079_g363.t1	100	PEU651_g360.t1	MBH
PEU651_g361	1743	cpar_Chr_1	831399	833141	1.86375	Present	CPAR2_103690	99.656	PEU651_g361.t1	MBH	2.06226	Present	EGM1079_g364.t1	100	PEU651_g361.t1	MBH
PEU651_g362	1212	cpar_Chr_1	834946	836157	2.02251	Present	CPAR2_103700	99.67	PEU651_g362.t1	MBH	2.0207	Present	EGM1079_g365.t1	100	PEU651_g362.t1	MBH
PEU651_g363	1164	cpar_Chr_1	836672	837835	1.88889	Present	CPAR2_103710	99.914	PEU651_g363.t1	MBH	1.88676	Present	EGM1079_g366.t1	100	PEU651_g363.t1	MBH
PEU651_g364	1158	cpar_Chr_1	840844	842001	1.78409	Present	CPAR2_103720	99.914	PEU651_g364.t1	MBH	1.82479	Present	EGM1079_g367.t1	100	PEU651_g364.t1	MBH
PEU651_g365	783	cpar_Chr_1	843596	844378	1.70844	Present	CPAR2_103730	100	PEU651_g365.t1	MBH	1.91662	Present	EGM1079_g368.t1	100	PEU651_g365.t1	MBH
PEU651_g366	1770	cpar_Chr_1	844584	846353	2.12692	Present	CPAR2_103740	100	PEU651_g366.t1	MBH	2.02616	Present	EGM1079_g369.t1	100	PEU651_g366.t1	MBH
PEU651_g367	2121	cpar_Chr_1	847807	849927	1.85393	Present	CPAR2_103750	99.859	PEU651_g367.t1	MBH	1.8968	Present	EGM1079_g370.t1	100	PEU651_g367.t1	MBH
PEU651_g368	2685	cpar_Chr_1	850618	853302	1.96739	Present	CPAR2_103760	99.702	PEU651_g368.t1	MBH	2.00268	Present	EGM1079_g371.t1	100	PEU651_g368.t1	MBH
PEU651_g369	1023	cpar_Chr_1	853634	854656	2.29619	Present	CPAR2_103770	99.902	PEU651_g369.t1	MBH	1.92508	Present	EGM1079_g372.t1	100	PEU651_g369.t1	MBH
PEU651_g370	564	cpar_Chr_1	854760	855323	2.27817	Present	CPAR2_103780	100	PEU651_g370.t1	MBH	1.68698	Present	EGM1079_g373.t1	100	PEU651_g370.t1	MBH
PEU651_g371	441	cpar_Chr_1	855564	856004	2.05544	Present	CPAR2_103790	99.099	PEU651_g371.t1	MBH	1.70042	Present	EGM1079_g374.t1	100	PEU651_g371.t1	MBH
PEU651_g372	279	cpar_Chr_1	856190	856777	2.23313	Present	CPAR2_103800	100	PEU651_g372.t1	MBH	1.93723	Present	EGM1079_g375.t1	100	PEU651_g372.t1	MBH
PEU651_g373	2559	cpar_Chr_1	856877	859435	1.97352	Present	CPAR2_103810	99.687	PEU651_g373.t1	MBH	2.00329	Present	EGM1079_g376.t1	100	PEU651_g373.t1	MBH
PEU651_g374	729	cpar_Chr_1	859575	860303	1.60639	Present	CPAR2_103820	99.726	PEU651_g374.t1	MBH	1.93622	Present	EGM1079_g377.t1	100	PEU651_g374.t1	MBH
PEU651_g375	2127	cpar_Chr_1	860381	862507	1.94271	Present	CPAR2_103830	99.812	PEU651_g375.t1	MBH	1.90719	Present	EGM1079_g378.t1	100	PEU651_g375.t1	MBH
PEU651_g376	1050	cpar_Chr_1	863997	865046	1.93329	Present	CPAR2_103840	99.905	PEU651_g376.t1	MBH	1.82123	Present	EGM1079_g379.t1	100	PEU651_g376.t1	MBH
PEU651_g377	675	cpar_Chr_1	865291	865965	1.52352	Present	CPAR2_103850	99.556	PEU651_g377.t1	MBH	1.99853	Present	EGM1079_g380.t1	100	PEU651_g377.t1	MBH
PEU651_g378	5865	cpar_Chr_1	866971	872835	2.02279	Present	CPAR2_103860	99.727	PEU651_g378.t1	MBH	2.03437	Present	EGM1079_g381.t1	99.983	PEU651_g378.t1	MBH
PEU651_g379	1149	cpar_Chr_1	873426	874574	2.14277	Present	CPAR2_103870	99.565	PEU651_g379.t1	MBH	2.29265	Present	EGM1079_g382.t1	100	PEU651_g379.t1	MBH
PEU651_g380	738	cpar_Chr_1	874704	875441	1.71374	Present	CPAR2_103880	99.458	PEU651_g380.t1	MBH	1.88851	Present	EGM1079_g383.t1	100	PEU651_g380.t1	MBH
PEU651_g381	684	cpar_Chr_1	875543	876226	1.8337	Present	CPAR2_103890	100	PEU651_g381.t1	MBH	1.71047	Present	EGM1079_g384.t1	100	PEU651_g381.t1	MBH
PEU651_g382	1011	cpar_Chr_1	876308	877318	1.87932	Present	CPAR2_103900	100	PEU651_g382.t1	MBH	2.2263	Present	EGM1079_g385.t1	100	PEU651_g382.t1	MBH
PEU651_g383	1476	cpar_Chr_1	877780	879255	2.09998	Present	CPAR2_103910	99.593	PEU651_g383.t1	MBH	2.34312	Present	EGM1079_g386.t1	100	PEU651_g383.t1	MBH
PEU651_g384	1677	cpar_Chr_1	879560	881292	2.13278	Present	CPAR2_103920	99.881	PEU651_g384.t1	MBH	2.02277	Present	EGM1079_g387.t1	100	PEU651_g384.t1	MBH
PEU651_g385	1227	cpar_Chr_1	881566	882792	2.2507	Present	CPAR2_103930	99.756	PEU651_g385.t1	MBH	1.87813	Present	EGM1079_g388.t1	100	PEU651_g385.t1	MBH
PEU651_g386	288	cpar_Chr_1	883034	883321	2.29636	Present	CPAR2_103940	100	PEU651_g386.t1	MBH	2.51818	Present	EGM1079_g389.t1	100	PEU651_g386.t1	MBH
PEU651_g387	1053	cpar_Chr_1	883391	884443	2.08849	Present	CPAR2_103950	100	PEU651_g387.t1	MBH	1.86323	Present	EGM1079_g390.t1	100	PEU651_g387.t1	MBH
PEU651_g388	1260	cpar_Chr_1	884656	885915	1.77765	Present	CPAR2_103960	99.444	PEU651_g388.t1	MBH	1.94359	Present	EGM1079_g391.t1	100	PEU651_g388.t1	MBH
PEU651_g389	561	cpar_Chr_1	886367	886927	2.32755	Present	CPAR2_103970	99.643	PEU651_g389.t1	MBH	2.15588	Present	EGM1079_g392.t1	99.822	PEU651_g389.t1	MBH
PEU651_g390	3021	cpar_Chr_1	888673	891693	2.01068	Present	CPAR2_103980	99.437	PEU651_g390.t1	MBH	2.09848	Present	EGM1079_g393.t1	100	PEU651_g390.t1	MBH
PEU651_g391	1515	cpar_Chr_1	892233	893747	1.79858	Present	CPAR2_103990	99.67	PEU651_g391.t1	MBH	1.98294	Present	EGM1079_g394.t1	100	PEU651_g391.t1	MBH
PEU651_g392	2853	cpar_Chr_1	893845	896697	2.1174	Present	CPAR2_104000	99.825	PEU651_g392.t1	MBH	1.94022	Present	EGM1079_g395.t1	100	PEU651_g392.t1	MBH
PEU651_g393	627	cpar_Chr_1	896976	897602	2.03287	Present	CPAR2_104010	99.362	PEU651_g393.t1	MBH	1.9662	Present	EGM1079_g396.t1	100	PEU651_g393.t1	MBH
PEU651_g394	2334	cpar_Chr_1	898064	900397	1.93202	Present	CPAR2_104020	99.15	PEU651_g394.t1	MBH	2.1217	Present	EGM1079_g397.t1	99.871	PEU651_g394.t1	MBH
PEU651_g395	465	cpar_Chr_1	901339	901803	2.22099	Present	CPAR2_104030	100	PEU651_g395.t1	MBH	1.87179	Present	EGM1079_g398.t1	100	PEU651_g395.t1	MBH
PEU651_g396	2046	cpar_Chr_1	902157	904202	2.15675	Present	CPAR2_104040	99.413	PEU651_g396.t1	MBH	2.06793	Present	EGM1079_g399.t1	100	PEU651_g396.t1	MBH
PEU651_g397	939	cpar_Chr_1	905761	906699	2.02091	Present	CPAR2_104050	99.574	PEU651_g397.t1	MBH	1.93179	Present	EGM1079_g400.t1	100	PEU651_g397.t1	MBH
PEU651_g398	891	cpar_Chr_1	907473	908363	1.95475	Present	CPAR2_104060	99.663	PEU651_g398.t1	MBH	2.19397	Present	EGM1079_g401.t1	100	PEU651_g398.t1	MBH
PEU651_g399	3075	cpar_Chr_1	908505	911579	1.90225	Present	CPAR2_104070	99.805	PEU651_g399.t1	MBH	2.02864	Present	EGM1079_g402.t1	100	PEU651_g399.t1	MBH
PEU651_g400	399	cpar_Chr_1	911880	912278	2.02667	Present	CPAR2_104080	100	PEU651_g400.t1	MBH	1.69256	Present	EGM1079_g403.t1	100	PEU651_g400.t1	MBH
PEU651_g401	957	cpar_Chr_1	912560	913661	1.78615	Present	CPAR2_104090	99.779	PEU651_g401.t1	MBH	2.10089	Present	EGM1079_g404.t1	100	PEU651_g401.t1	MBH
PEU651_g402	1077	cpar_Chr_1	913942	915018	1.92364	Present	CPAR2_104100	99.907	PEU651_g402.t1	MBH	1.77631	Present	EGM1079_g405.t1	100	PEU651_g402.t1	MBH
PEU651_g403	699	cpar_Chr_1	915020	915766	2.51458	Present	CPAR2_104110	99.714	PEU651_g403.t1	MBH	2.04433	Present	EGM1079_g406.t1	100	PEU651_g403.t1	MBH
PEU651_g404	1230	cpar_Chr_1	915863	917092	2.16008	Present	CPAR2_104120	99.756	PEU651_g404.t1	MBH	1.74656	Present	EGM1079_g407.t1	100	PEU651_g404.t1	MBH
PEU651_g405	705	cpar_Chr_1	917129	917898	2.07748	Present	CPAR2_104130	100	PEU651_g405.t1	MBH	1.63927	Present	EGM1079_g408.t1	100	PEU651_g405.t1	MBH
PEU651_g406	330	cpar_Chr_1	918166	918495	2.19367	Present	CPAR2_104135	98.182	PEU651_g406.t1	MBH	2.86744	Present	EGM1079_g409.t1	100	PEU651_g406.t1	MBH
PEU651_g407	3381	cpar_Chr_1	918654	922083	2.04797	Present	CPAR2_104140	99.468	PEU651_g407.t1	MBH	2.01731	Present	EGM1079_g410.t1	100	PEU651_g407.t1	MBH
PEU651_g408	909	cpar_Chr_1	922115	923023	2.09188	Present	CPAR2_104150	99.67	PEU651_g408.t1	MBH	2.31464	Present	EGM1079_g411.t1	100	PEU651_g408.t1	MBH
PEU651_g409	759	cpar_Chr_1	924247	925005	1.93598	Present	CPAR2_104160	99.078	PEU651_g409.t1	MBH	1.87524	Present	EGM1079_g412.t2	99.735	PEU651_g409.t1	MBH
PEU651_g410	918	cpar_Chr_1	925325	926242	1.97559	Present	CPAR2_104170	99.891	PEU651_g410.t1	MBH	1.78077	Present	EGM1079_g413.t1	100	PEU651_g410.t1	MBH
PEU651_g411	1452	cpar_Chr_1	926488	927939	1.99389	Present	CPAR2_104180	100	PEU651_g412.t1	hit	2.16219	Present	EGM1079_g414.t1	100	PEU651_g412.t1	hit
PEU651_g412	1596	cpar_Chr_1	927970	929565	1.99947	Present	CPAR2_104180	99.749	PEU651_g412.t1	MBH	2.17223	Present	EGM1079_g414.t1	100	PEU651_g412.t1	MBH
PEU651_g413	3168	cpar_Chr_1	932503	935670	1.9677	Present	CPAR2_104190	99.842	PEU651_g413.t1	MBH	1.91695	Present	EGM1079_g415.t1	100	PEU651_g413.t1	MBH
PEU651_g415	1053	cpar_Chr_1	936246	937298	1.99145	Present	CPAR2_104200	99.525	PEU651_g415.t1	MBH	2.51733	Present	EGM1079_g417.t1	100	PEU651_g415.t1	MBH
PEU651_g416	2301	cpar_Chr_1	937370	939670	1.66616	Present	CPAR2_104210	98.088	PEU651_g416.t1	MBH	2.06283	Present	EGM1079_g418.t1	100	PEU651_g416.t1	MBH
PEU651_g417	1485	cpar_Chr_1	939856	941340	2.12509	Present	CPAR2_104220	99.933	PEU651_g417.t1	MBH	1.99359	Present	EGM1079_g419.t1	100	PEU651_g417.t1	MBH
PEU651_g418	954	cpar_Chr_1	941472	942471	2.01136	Present	CPAR2_104230	99.892	PEU651_g418.t1	MBH	2.08685	Present	EGM1079_g420.t1	100	PEU651_g418.t1	MBH
PEU651_g419	1275	cpar_Chr_1	942490	943764	1.82104	Present	CPAR2_104240	99.451	PEU651_g419.t1	MBH	1.72485	Present	EGM1079_g421.t1	100	PEU651_g419.t1	MBH
PEU651_g420	1071	cpar_Chr_1	944841	945911	2.12402	Present	CPAR2_104250	99.627	PEU651_g420.t1	MBH	2.18987	Present	EGM1079_g422.t1	100	PEU651_g420.t1	MBH
PEU651_g421	627	cpar_Chr_1	945918	946826	1.90192	Present	CPAR2_104260	100	PEU651_g421.t1	MBH	2.19228	Present	EGM1079_g423.t1	100	PEU651_g421.t1	MBH
PEU651_g422	957	cpar_Chr_1	947340	948296	1.90094	Present	CPAR2_104270	99.896	PEU651_g422.t1	MBH	2.1296	Present	EGM1079_g424.t1	100	PEU651_g422.t1	MBH
PEU651_g423	3705	cpar_Chr_1	948410	952114	1.98798	Present	CPAR2_104280	99.757	PEU651_g423.t1	MBH	1.94552	Present	EGM1079_g425.t1	100	PEU651_g423.t1	MBH
PEU651_g424	942	cpar_Chr_1	955065	956006	1.91148	Present	CPAR2_104290	99.894	PEU651_g424.t1	MBH	1.90178	Present	EGM1079_g426.t1	100	PEU651_g424.t1	MBH
PEU651_g425	2661	cpar_Chr_1	957822	960482	1.66803	Present	CPAR2_104300	99.775	PEU651_g425.t1	MBH	2.03327	Present	EGM1079_g427.t1	100	PEU651_g425.t1	MBH
PEU651_g426	762	cpar_Chr_1	960623	961384	1.90601	Present	CPAR2_104310	98.954	PEU651_g426.t1	MBH	1.90675	Present	EGM1079_g428.t1	100	PEU651_g426.t1	MBH
PEU651_g427	1152	cpar_Chr_1	961571	962722	2.02067	Present	CPAR2_104320	99.479	PEU651_g427.t1	MBH	1.85052	Present	EGM1079_g429.t1	100	PEU651_g427.t1	MBH
PEU651_g428	1134	cpar_Chr_1	962952	964085	2.10576	Present	CPAR2_104330	100	PEU651_g428.t2	MBH	2.01246	Present	EGM1079_g430.t2	100	PEU651_g428.t2	MBH
PEU651_g429	1431	cpar_Chr_1	964172	965602	1.99401	Present	CPAR2_104340	99.72	PEU651_g429.t1	MBH	2.19526	Present	EGM1079_g431.t1	100	PEU651_g429.t1	MBH
PEU651_g430	747	cpar_Chr_1	966347	967093	1.74368	Present	CPAR2_104360	99.598	PEU651_g430.t1	MBH	2.09337	Present	EGM1079_g432.t1	100	PEU651_g430.t1	MBH
PEU651_g431	543	cpar_Chr_1	967878	968507	2.2288	Present	CPAR2_104370	99.808	PEU651_g431.t1	MBH	2.21453	Present	EGM1079_g433.t1	100	PEU651_g431.t1	MBH
PEU651_g432	849	cpar_Chr_1	968913	969761	2.14595	Present	CPAR2_104380	99.882	PEU651_g432.t1	MBH	2.044	Present	EGM1079_g434.t1	100	PEU651_g432.t1	MBH
PEU651_g433	3183	cpar_Chr_1	970061	973243	2.00497	Present	CPAR2_104390	99.811	PEU651_g433.t1	MBH	1.97339	Present	EGM1079_g435.t1	100	PEU651_g433.t1	MBH
PEU651_g434	1437	cpar_Chr_1	973567	975003	2.31624	Present	CPAR2_104400	99.582	PEU651_g434.t1	MBH	1.9239	Present	EGM1079_g436.t1	100	PEU651_g434.t1	MBH
PEU651_g435	576	cpar_Chr_1	975077	975917	1.76894	Present	CPAR2_104410	99.634	PEU651_g435.t1	MBH	1.83743	Present	EGM1079_g437.t1	100	PEU651_g435.t1	MBH
PEU651_g436	4275	cpar_Chr_1	976814	981088	2.13479	Present	CPAR2_104420	99.602	PEU651_g436.t1	MBH	2.0626	Present	EGM1079_g438.t1	99.977	PEU651_g436.t1	MBH
PEU651_g437	1986	cpar_Chr_1	981246	983231	2.20551	Present	CPAR2_104430	99.597	PEU651_g437.t1	MBH	2.06716	Present	EGM1079_g439.t1	100	PEU651_g437.t1	MBH
PEU651_g438	552	cpar_Chr_1	986012	986563	2.35805	Present	CPAR2_104440	99.099	PEU651_g438.t1	MBH	2.05869	Present	EGM1079_g440.t1	100	PEU651_g438.t1	MBH
PEU651_g439	861	cpar_Chr_1	987166	988026	1.84743	Present	CPAR2_104450	100	PEU651_g439.t1	MBH	1.93357	Present	EGM1079_g441.t1	100	PEU651_g439.t1	MBH
PEU651_g440	1002	cpar_Chr_1	991595	992596	1.89538	Present	CPAR2_104460	100	PEU651_g440.t1	MBH	1.91806	Present	EGM1079_g442.t1	100	PEU651_g440.t1	MBH
PEU651_g441	3165	cpar_Chr_1	993153	996317	1.99974	Present	CPAR2_104470	99.716	PEU651_g441.t1	MBH	2.03736	Present	EGM1079_g443.t1	100	PEU651_g441.t1	MBH
PEU651_g442	1536	cpar_Chr_1	996522	998057	2.04844	Present	CPAR2_104480	99.609	PEU651_g442.t1	MBH	2.11763	Present	EGM1079_g444.t1	100	PEU651_g442.t1	MBH
PEU651_g443	660	cpar_Chr_1	998147	998806	2.18758	Present	CPAR2_104490	99.848	PEU651_g443.t1	MBH	2.2959	Present	EGM1079_g445.t1	100	PEU651_g443.t1	MBH
PEU651_g444	1923	cpar_Chr_1	998859	1000781	2.07984	Present	CPAR2_104500	99.844	PEU651_g444.t1	MBH	2.16694	Present	EGM1079_g446.t1	100	PEU651_g444.t1	MBH
PEU651_g445	213	cpar_Chr_1	1001824	1002036	1.7772	Present	CPAR2_104510	100	PEU651_g445.t1	MBH	1.66445	Present	EGM1079_g447.t1	100	PEU651_g445.t1	MBH
PEU651_g446	942	cpar_Chr_1	1002200	1003190	1.9758	Present	CPAR2_104520	99.121	PEU651_g446.t1	MBH	1.98134	Present	EGM1079_g448.t1	100	PEU651_g446.t1	MBH
PEU651_g447	1122	cpar_Chr_1	1003715	1004836	2.02114	Present	CPAR2_104530	99.643	PEU651_g447.t1	MBH	2.10347	Present	EGM1079_g449.t1	100	PEU651_g447.t1	MBH
PEU651_g448	1014	cpar_Chr_1	1005061	1006074	1.42518	Low_coverage	CPAR2_104540	99.606	PEU651_g458.t1	hit	2.34181	Present	EGM1079_g450.t1	100	PEU651_g448.t1	MBH
PEU651_g449	669	cpar_Chr_1	1007330	1007998	2.2355	Present	CPAR2_104550	100	PEU651_g449.t1	MBH	1.92264	Present	EGM1079_g451.t1	100	PEU651_g449.t1	MBH
PEU651_g450	558	cpar_Chr_1	1008165	1008722	2.35095	Present	CPAR2_104560	100	PEU651_g450.t1	MBH	2.3945	Present	EGM1079_g452.t1	100	PEU651_g450.t1	MBH
PEU651_g451	2481	cpar_Chr_1	1009068	1011548	2.02857	Present	CPAR2_104570	99.839	PEU651_g451.t1	MBH	1.8541	Present	EGM1079_g453.t1	100	PEU651_g451.t1	MBH
PEU651_g452	1566	cpar_Chr_1	1012329	1014079	2.12854	Present	CPAR2_104580	99.745	PEU651_g452.t1	MBH	2.07196	Present	EGM1079_g454.t1	100	PEU651_g452.t1	MBH
PEU651_g453	522	cpar_Chr_1	1014357	1014878	1.9798	Present	CPAR2_104590	99.808	PEU651_g453.t1	MBH	2.26389	Present	EGM1079_g455.t1	100	PEU651_g453.t1	MBH
PEU651_g454	957	cpar_Chr_1	1015537	1016493	1.15701	Low_coverage	CPAR2_104600	100	PEU651_g454.t1	MBH	1.89031	Present	EGM1079_g456.t1	100	PEU651_g454.t1	MBH
PEU651_g455	1599	cpar_Chr_1	1018084	1019682	2.20159	Present	CPAR2_104610	99.75	PEU651_g455.t1	MBH	2.02552	Present	EGM1079_g457.t1	100	PEU651_g455.t1	MBH
PEU651_g456	1383	cpar_Chr_1	1020708	1022090	1.97822	Present	CPAR2_104620	100	PEU651_g456.t1	MBH	2.0466	Present	EGM1079_g458.t1	100	PEU651_g456.t1	MBH
PEU651_g457	1671	cpar_Chr_1	1022521	1024191	2.13919	Present	CPAR2_104630	99.94	PEU651_g457.t1	MBH	2.15451	Present	EGM1079_g459.t1	99.94	PEU651_g457.t1	MBH
PEU651_g458	1014	cpar_Chr_1	1024839	1025852	2.60239	Present	CPAR2_104540	99.803	PEU651_g458.t1	MBH	2.1783	Present	EGM1079_g460.t1	100	PEU651_g458.t1	MBH
PEU651_g459	1668	cpar_Chr_1	1026428	1028095	1.83261	Present	CPAR2_104660	99.52	PEU651_g459.t1	MBH	2.01591	Present	EGM1079_g461.t1	100	PEU651_g459.t1	MBH
PEU651_g460	1632	cpar_Chr_1	1030523	1032154	1.95068	Present	CPAR2_104670	99.877	PEU651_g460.t1	MBH	2.03353	Present	EGM1079_g462.t1	100	PEU651_g460.t1	MBH
PEU651_g461	3642	cpar_Chr_1	1032386	1036027	2.00977	Present	CPAR2_104680	99.632	PEU651_g461.t2	MBH	1.99676	Present	EGM1079_g463.t2	100	PEU651_g461.t2	MBH
PEU651_g462	645	cpar_Chr_1	1038902	1039546	1.87055	Present	CPAR2_104690	99.845	PEU651_g462.t1	MBH	2.09795	Present	EGM1079_g464.t1	100	PEU651_g462.t1	MBH
PEU651_g463	468	cpar_Chr_1	1039985	1040452	1.831	Present	CPAR2_104700	99.281	PEU651_g463.t1	MBH	2.00092	Present	EGM1079_g465.t1	100	PEU651_g463.t1	MBH
PEU651_g464	333	cpar_Chr_1	1040768	1041398	2.08089	Present	CPAR2_104710	99.7	PEU651_g464.t1	MBH	2.04366	Present	EGM1079_g466.t1	100	PEU651_g464.t1	MBH
PEU651_g465	1233	cpar_Chr_1	1041806	1043038	1.9429	Present	CPAR2_104720	99.513	PEU651_g465.t1	MBH	2.01639	Present	EGM1079_g467.t1	100	PEU651_g465.t1	MBH
PEU651_g466	1305	cpar_Chr_1	1043105	1044409	1.93464	Present	CPAR2_104730	99.693	PEU651_g466.t1	MBH	1.95094	Present	EGM1079_g468.t1	100	PEU651_g466.t1	MBH
PEU651_g467	534	cpar_Chr_1	1044595	1045128	1.53066	Present	CPAR2_104740	100	PEU651_g467.t1	MBH	1.98042	Present	EGM1079_g469.t1	100	PEU651_g467.t1	MBH
PEU651_g468	2184	cpar_Chr_1	1045518	1047701	2.03653	Present	CPAR2_104750	99.817	PEU651_g468.t1	MBH	1.94998	Present	EGM1079_g470.t1	100	PEU651_g468.t1	MBH
PEU651_g469	360	cpar_Chr_1	1047805	1048205	1.9329	Present	CPAR2_104760	99.401	PEU651_g469.t1	MBH	2.02095	Present	EGM1079_g471.t1	99.701	PEU651_g469.t1	MBH
PEU651_g470	2331	cpar_Chr_1	1048409	1050739	1.99128	Present	CPAR2_104770	99.957	PEU651_g470.t1	MBH	1.98861	Present	EGM1079_g472.t1	100	PEU651_g470.t1	MBH
PEU651_g471	954	cpar_Chr_1	1050948	1051901	2.03006	Present	CPAR2_104780	99.895	PEU651_g471.t1	MBH	1.96162	Present	EGM1079_g473.t1	100	PEU651_g471.t1	MBH
PEU651_g472	1179	cpar_Chr_1	1052047	1053225	2.15654	Present	CPAR2_104790	99.915	PEU651_g472.t1	MBH	1.86259	Present	EGM1079_g474.t1	100	PEU651_g472.t1	MBH
PEU651_g473	1983	cpar_Chr_1	1053351	1055333	2.20611	Present	CPAR2_104800	99.798	PEU651_g473.t1	MBH	2.02337	Present	EGM1079_g475.t1	100	PEU651_g473.t1	MBH
PEU651_g474	1713	cpar_Chr_1	1055388	1057100	2.17679	Present	CPAR2_104810	100	PEU651_g474.t1	MBH	2.09222	Present	EGM1079_g476.t1	100	PEU651_g474.t1	MBH
PEU651_g475	1335	cpar_Chr_1	1058252	1059586	2.1124	Present	CPAR2_104820	99.925	PEU651_g475.t1	MBH	1.92342	Present	EGM1079_g477.t1	100	PEU651_g475.t1	MBH
PEU651_g476	4329	cpar_Chr_1	1060422	1064750	2.12285	Present	CPAR2_104830	99.838	PEU651_g476.t1	MBH	1.94803	Present	EGM1079_g478.t1	100	PEU651_g476.t1	MBH
PEU651_g477	276	cpar_Chr_1	1064880	1065155	1.82538	Present	CPAR2_104840	100	PEU651_g477.t1	MBH	2.07578	Present	EGM1079_g479.t1	100	PEU651_g477.t1	MBH
PEU651_g478	858	cpar_Chr_1	1065309	1066166	2.16078	Present	CPAR2_104850	99.417	PEU651_g478.t1	MBH	2.1492	Present	EGM1079_g480.t1	100	PEU651_g478.t1	MBH
PEU651_g479	1725	cpar_Chr_1	1066366	1068154	2.20243	Present	CPAR2_104860	99.794	PEU651_g479.t1	MBH	2.04857	Present	EGM1079_g481.t1	100	PEU651_g479.t1	MBH
PEU651_g480	876	cpar_Chr_1	1068166	1069041	2.09738	Present	CPAR2_104870	99.886	PEU651_g480.t1	MBH	1.95339	Present	EGM1079_g482.t1	100	PEU651_g480.t1	MBH
PEU651_g481	1059	cpar_Chr_1	1069234	1070292	1.98551	Present	CPAR2_104880	99.622	PEU651_g481.t1	MBH	1.75352	Present	EGM1079_g483.t1	100	PEU651_g481.t1	MBH
PEU651_g482	1188	cpar_Chr_1	1070298	1071485	2.18567	Present	CPAR2_104890	99.747	PEU651_g482.t1	MBH	1.84685	Present	EGM1079_g484.t1	100	PEU651_g482.t1	MBH
PEU651_g483	2304	cpar_Chr_1	1071686	1073989	2.14471	Present	CPAR2_104900	99.696	PEU651_g483.t1	MBH	1.98369	Present	EGM1079_g485.t1	100	PEU651_g483.t1	MBH
PEU651_g484	1356	cpar_Chr_1	1074475	1075830	2.21818	Present	CPAR2_104910	99.779	PEU651_g484.t1	MBH	2.10686	Present	EGM1079_g486.t1	100	PEU651_g484.t1	MBH
PEU651_g485	1371	cpar_Chr_1	1076049	1077419	2.31696	Present	CPAR2_104920	99.708	PEU651_g485.t1	MBH	1.85691	Present	EGM1079_g487.t1	99.927	PEU651_g485.t1	MBH
PEU651_g486	1899	cpar_Chr_1	1077554	1079452	1.97855	Present	CPAR2_104930	99.579	PEU651_g486.t1	MBH	1.80112	Present	EGM1079_g488.t1	100	PEU651_g486.t1	MBH
PEU651_g487	1494	cpar_Chr_1	1079933	1081426	2.07086	Present	CPAR2_104940	99.264	PEU651_g487.t1	MBH	1.84348	Present	EGM1079_g489.t1	100	PEU651_g487.t1	MBH
PEU651_g488	990	cpar_Chr_1	1082438	1083427	2.32704	Present	CPAR2_104950	99.899	PEU651_g488.t1	MBH	1.7461	Present	EGM1079_g490.t1	100	PEU651_g488.t1	MBH
PEU651_g489	1305	cpar_Chr_1	1083469	1084773	1.94199	Present	CPAR2_104960	99.77	PEU651_g489.t1	MBH	1.93295	Present	EGM1079_g491.t1	100	PEU651_g489.t1	MBH
PEU651_g490	342	cpar_Chr_1	1084985	1085326	2.27403	Present	CPAR2_104970	100	PEU651_g490.t1	MBH	1.96854	Present	EGM1079_g492.t1	100	PEU651_g490.t1	MBH
PEU651_g491	735	cpar_Chr_1	1086251	1086985	2.07294	Present	CPAR2_104980	100	PEU651_g491.t1	MBH	2.17772	Present	EGM1079_g493.t1	100	PEU651_g491.t1	MBH
PEU651_g492	1008	cpar_Chr_1	1087161	1088168	2.12997	Present	CPAR2_104990	99.802	PEU651_g492.t1	MBH	2.15558	Present	EGM1079_g494.t1	100	PEU651_g492.t1	MBH
PEU651_g493	1482	cpar_Chr_1	1088986	1090467	2.07042	Present	CPAR2_105000	99.663	PEU651_g493.t1	MBH	2.07821	Present	EGM1079_g495.t1	100	PEU651_g493.t1	MBH
PEU651_g494	1629	cpar_Chr_1	1091372	1093000	1.94441	Present	CPAR2_105010	99.632	PEU651_g494.t1	MBH	1.91469	Present	EGM1079_g496.t1	100	PEU651_g494.t1	MBH
PEU651_g495	2634	cpar_Chr_1	1093285	1095918	2.17107	Present	CPAR2_105020	99.924	PEU651_g495.t1	MBH	1.89263	Present	EGM1079_g497.t1	100	PEU651_g495.t1	MBH
PEU651_g496	1203	cpar_Chr_1	1096201	1097403	1.73848	Present	CPAR2_105030	99.917	PEU651_g496.t1	MBH	1.81331	Present	EGM1079_g498.t1	100	PEU651_g496.t1	MBH
PEU651_g497	1116	cpar_Chr_1	1097683	1098798	1.98116	Present	CPAR2_105040	99.731	PEU651_g497.t1	MBH	1.82291	Present	EGM1079_g499.t1	100	PEU651_g497.t1	MBH
PEU651_g498	1956	cpar_Chr_1	1099470	1101425	2.07066	Present	CPAR2_105050	99.744	PEU651_g498.t1	MBH	2.01272	Present	EGM1079_g500.t1	100	PEU651_g498.t1	MBH
PEU651_g499	558	cpar_Chr_1	1101706	1102263	1.77619	Present	CPAR2_105060	99.642	PEU651_g499.t1	MBH	2.13952	Present	EGM1079_g501.t1	100	PEU651_g499.t1	MBH
PEU651_g500	1260	cpar_Chr_1	1105616	1106875	2.14255	Present	CPAR2_105070	99.841	PEU651_g500.t1	MBH	2.0666	Present	EGM1079_g502.t1	100	PEU651_g500.t1	MBH
PEU651_g501	4713	cpar_Chr_1	1107855	1112567	2.00207	Present	CPAR2_105080	99.492	PEU651_g501.t1	MBH	2.04881	Present	EGM1079_g503.t1	100	PEU651_g501.t1	MBH
PEU651_g502	258	cpar_Chr_1	1112884	1113141	1.91413	Present	CPAR2_105090	100	PEU651_g502.t1	MBH	1.82734	Present	EGM1079_g504.t1	100	PEU651_g502.t1	MBH
PEU651_g503	966	cpar_Chr_1	1113383	1114348	2.10887	Present	CPAR2_105100	100	PEU651_g503.t1	MBH	1.96654	Present	EGM1079_g505.t1	100	PEU651_g503.t1	MBH
PEU651_g504	1170	cpar_Chr_1	1114458	1115627	2.07302	Present	CPAR2_105110	99.487	PEU651_g504.t1	MBH	2.00162	Present	EGM1079_g506.t1	100	PEU651_g504.t1	MBH
PEU651_g505	1473	cpar_Chr_1	1116566	1118038	1.85899	Present	CPAR2_105120	99.661	PEU651_g505.t1	MBH	2.13268	Present	EGM1079_g507.t1	100	PEU651_g505.t1	MBH
PEU651_g506	1284	cpar_Chr_1	1119050	1120333	1.89661	Present	CPAR2_105130	99.533	PEU651_g506.t1	MBH	1.62431	Present	EGM1079_g508.t1	99.922	PEU651_g506.t1	MBH
PEU651_g507	3111	cpar_Chr_1	1120829	1123939	2.0066	Present	CPAR2_105140	99.231	PEU651_g507.t1	MBH	2.09188	Present	EGM1079_g509.t1	100	PEU651_g507.t1	MBH
PEU651_g508	2610	cpar_Chr_1	1124065	1126674	1.75168	Present	CPAR2_105150	99.847	PEU651_g508.t1	MBH	2.1288	Present	EGM1079_g510.t1	100	PEU651_g508.t1	MBH
PEU651_g509	261	cpar_Chr_1	1128671	1128931	1.56372	Present	CPAR2_105160	98.467	PEU651_g509.t1	MBH	1.59975	Present	EGM1079_g511.t1	100	PEU651_g509.t1	MBH
PEU651_g510	630	cpar_Chr_1	1129285	1129914	2.2805	Present	CPAR2_105170	99.524	PEU651_g510.t1	MBH	2.06815	Present	EGM1079_g512.t1	99.841	PEU651_g510.t1	MBH
PEU651_g511	945	cpar_Chr_1	1130439	1131383	1.93372	Present	CPAR2_105180	99.788	PEU651_g511.t1	MBH	2.00949	Present	EGM1079_g513.t1	100	PEU651_g511.t1	MBH
PEU651_g512	2247	cpar_Chr_1	1131590	1133836	1.65464	Present	CPAR2_105190	99.733	PEU651_g512.t1	MBH	1.90648	Present	EGM1079_g514.t1	100	PEU651_g512.t1	MBH
PEU651_g513	1314	cpar_Chr_1	1134055	1135368	1.97015	Present	CPAR2_105200	99.315	PEU651_g513.t1	MBH	2.33456	Present	EGM1079_g515.t1	100	PEU651_g513.t1	MBH
PEU651_g514	2802	cpar_Chr_1	1135370	1138171	1.91853	Present	CPAR2_105210	99.679	PEU651_g514.t1	MBH	2.1009	Present	EGM1079_g516.t1	100	PEU651_g514.t1	MBH
PEU651_g515	300	cpar_Chr_1	1138294	1138593	1.82656	Present	CPAR2_105220	99.667	PEU651_g515.t1	MBH	2.11609	Present	EGM1079_g517.t1	100	PEU651_g515.t1	MBH
PEU651_g516	1698	cpar_Chr_1	1138864	1140561	1.95297	Present	CPAR2_105230	99.588	PEU651_g516.t1	MBH	1.90377	Present	EGM1079_g518.t1	100	PEU651_g516.t1	MBH
PEU651_g517	1686	cpar_Chr_1	1140771	1142456	2.0685	Present	CPAR2_105240	99.644	PEU651_g517.t1	MBH	1.90861	Present	EGM1079_g519.t1	100	PEU651_g517.t1	MBH
PEU651_g518	1044	cpar_Chr_1	1142610	1143709	1.75108	Present	CPAR2_105250	98.755	PEU651_g518.t1	MBH	2.22906	Present	EGM1079_g520.t1	99.904	PEU651_g518.t1	MBH
PEU651_g519	1269	cpar_Chr_1	1143766	1145034	1.94603	Present	CPAR2_105260	99.448	PEU651_g519.t1	MBH	1.9284	Present	EGM1079_g521.t1	100	PEU651_g519.t1	MBH
PEU651_g520	1638	cpar_Chr_1	1145172	1146809	2.09241	Present	CPAR2_105270	99.756	PEU651_g520.t1	MBH	2.1264	Present	EGM1079_g522.t1	99.878	PEU651_g520.t1	MBH
PEU651_g521	1212	cpar_Chr_1	1148687	1149898	1.35055	Low_coverage	CPAR2_105280	99.175	PEU651_g521.t1	MBH	2.00422	Present	EGM1079_g523.t1	100	PEU651_g521.t1	MBH
PEU651_g522	3963	cpar_Chr_1	1150548	1154510	2.14025	Present	CPAR2_105290	99.621	PEU651_g522.t1	MBH	1.98454	Present	EGM1079_g524.t1	100	PEU651_g522.t1	MBH
PEU651_g523	2595	cpar_Chr_1	1154520	1157114	2.12551	Present	CPAR2_105300	99.692	PEU651_g523.t1	MBH	1.88182	Present	EGM1079_g525.t1	100	PEU651_g523.t1	MBH
PEU651_g524	528	cpar_Chr_1	1157734	1158261	2.18187	Present	CPAR2_105310	99.242	PEU651_g524.t1	MBH	2.02583	Present	EGM1079_g526.t1	100	PEU651_g524.t1	MBH
PEU651_g525	843	cpar_Chr_1	1158602	1159444	2.11329	Present	CPAR2_105320	99.407	PEU651_g525.t1	MBH	1.89968	Present	EGM1079_g527.t1	100	PEU651_g525.t1	MBH
PEU651_g526	759	cpar_Chr_1	1159549	1160360	1.94779	Present	CPAR2_105330	99.605	PEU651_g526.t1	MBH	1.80992	Present	EGM1079_g528.t1	100	PEU651_g526.t1	MBH
PEU651_g527	1644	cpar_Chr_1	1160530	1162640	1.80662	Present	CPAR2_105340	99.939	PEU651_g527.t1	MBH	1.93784	Present	EGM1079_g529.t1	100	PEU651_g527.t1	MBH
PEU651_g528	1239	cpar_Chr_1	1163430	1164668	1.94398	Present	CPAR2_105350	100	PEU651_g528.t1	MBH	1.97934	Present	EGM1079_g530.t1	100	PEU651_g528.t1	MBH
PEU651_g529	807	cpar_Chr_1	1166970	1167776	2.14194	Present	CPAR2_105370	100	PEU651_g529.t1	MBH	1.86163	Present	EGM1079_g531.t1	100	PEU651_g529.t1	MBH
PEU651_g530	807	cpar_Chr_1	1168165	1168971	1.92244	Present	CPAR2_105380	99.752	PEU651_g530.t1	MBH	2.30883	Present	EGM1079_g532.t1	100	PEU651_g530.t1	MBH
PEU651_g531	1941	cpar_Chr_1	1169073	1171013	2.21663	Present	CPAR2_105390	99.33	PEU651_g531.t1	MBH	1.92448	Present	EGM1079_g533.t1	100	PEU651_g531.t1	MBH
PEU651_g532	3492	cpar_Chr_1	1171725	1175216	2.09601	Present	CPAR2_105400	99.714	PEU651_g532.t1	MBH	2.01567	Present	EGM1079_g534.t1	100	PEU651_g532.t1	MBH
PEU651_g533	1974	cpar_Chr_1	1175268	1177241	1.95382	Present	CPAR2_105410	99.544	PEU651_g533.t1	MBH	1.85519	Present	EGM1079_g535.t1	100	PEU651_g533.t1	MBH
PEU651_g534	1047	cpar_Chr_1	1177463	1178509	1.99045	Present	CPAR2_105420	99.809	PEU651_g534.t1	MBH	1.80655	Present	EGM1079_g536.t1	100	PEU651_g534.t1	MBH
PEU651_g535	1323	cpar_Chr_1	1179158	1180480	2.11299	Present	CPAR2_105430	99.849	PEU651_g535.t1	MBH	1.78601	Present	EGM1079_g537.t1	100	PEU651_g535.t1	MBH
PEU651_g536	594	cpar_Chr_1	1182131	1182724	1.83417	Present	CPAR2_105450	98.653	PEU651_g536.t1	MBH	2.02277	Present	EGM1079_g538.t1	100	PEU651_g536.t1	MBH
PEU651_g537	2790	cpar_Chr_1	1183352	1186141	2.10416	Present	CPAR2_105460	99.857	PEU651_g537.t1	MBH	2.00632	Present	EGM1079_g539.t1	100	PEU651_g537.t1	MBH
PEU651_g538	1785	cpar_Chr_1	1186444	1188228	2.14758	Present	CPAR2_105470	99.832	PEU651_g538.t1	MBH	1.7324	Present	EGM1079_g540.t1	99.888	PEU651_g538.t1	MBH
PEU651_g539	807	cpar_Chr_1	1188362	1189168	1.92873	Present	CPAR2_105480	100	PEU651_g539.t1	MBH	2.04999	Present	EGM1079_g541.t1	100	PEU651_g539.t1	MBH
PEU651_g540	2826	cpar_Chr_1	1190020	1192845	1.98338	Present	CPAR2_105490	99.623	PEU651_g540.t1	MBH	1.93545	Present	EGM1079_g542.t1	100	PEU651_g540.t1	MBH
PEU651_g541	2586	cpar_Chr_1	1190195	1192845	1.97004	Present	CPAR2_105490	99.724	PEU651_g540.t1	hit	1.95257	Present	EGM1079_g542.t1	100	PEU651_g540.t1	hit
PEU651_g542	933	cpar_Chr_1	1193044	1193976	2.09592	Present	CPAR2_105500	99.672	PEU651_g542.t1	MBH	1.92928	Present	EGM1079_g543.t1	100	PEU651_g542.t1	MBH
PEU651_g543	1224	cpar_Chr_1	1195504	1196727	2.06879	Present	CPAR2_105510	99.51	PEU651_g543.t1	MBH	1.69505	Present	EGM1079_g544.t1	100	PEU651_g543.t1	MBH
PEU651_g544	5478	cpar_Chr_1	1196886	1202363	2.1672	Present	CPAR2_105520	99.635	PEU651_g544.t1	MBH	2.08449	Present	EGM1079_g545.t1	99.982	PEU651_g544.t1	MBH
PEU651_g545	2160	cpar_Chr_1	1203574	1205733	2.13287	Present	CPAR2_105530	99.722	PEU651_g545.t1	MBH	2.02549	Present	EGM1079_g546.t1	100	PEU651_g545.t1	MBH
PEU651_g546	1692	cpar_Chr_1	1207384	1209075	2.08716	Present	CPAR2_105540	99.823	PEU651_g546.t1	MBH	1.9854	Present	EGM1079_g547.t1	99.941	PEU651_g546.t1	MBH
PEU651_g547	1218	cpar_Chr_1	1209436	1210653	1.98415	Present	CPAR2_105550	99.918	PEU651_g547.t1	MBH	2.06118	Present	EGM1079_g548.t1	100	PEU651_g547.t1	MBH
PEU651_g548	2709	cpar_Chr_1	1212131	1214839	2.08353	Present	CPAR2_105560	99.852	PEU651_g548.t1	MBH	1.83715	Present	EGM1079_g549.t1	100	PEU651_g548.t1	MBH
PEU651_g549	651	cpar_Chr_1	1216277	1216927	1.98786	Present	CPAR2_105570	100	PEU651_g549.t1	MBH	2.09942	Present	EGM1079_g550.t1	100	PEU651_g549.t1	MBH
PEU651_g550	2136	cpar_Chr_1	1217078	1219213	2.1057	Present	CPAR2_105580	99.017	PEU651_g550.t1	MBH	1.9432	Present	EGM1079_g551.t1	100	PEU651_g550.t1	MBH
PEU651_g551	2127	cpar_Chr_1	1220007	1222133	2.02735	Present	CPAR2_105590	99.906	PEU651_g551.t1	MBH	2.01958	Present	EGM1079_g552.t1	99.953	PEU651_g551.t1	MBH
PEU651_g552	2817	cpar_Chr_1	1222714	1225530	2.13841	Present	CPAR2_105610	99.787	PEU651_g552.t1	MBH	1.8922	Present	EGM1079_g553.t1	100	PEU651_g552.t1	MBH
PEU651_g553	903	cpar_Chr_1	1225601	1226503	2.20992	Present	CPAR2_105620	99.889	PEU651_g553.t1	MBH	2.12143	Present	EGM1079_g554.t1	100	PEU651_g553.t1	MBH
PEU651_g554	2523	cpar_Chr_1	1226779	1229301	2.22281	Present	CPAR2_105630	99.802	PEU651_g554.t1	MBH	1.99493	Present	EGM1079_g555.t1	100	PEU651_g554.t1	MBH
PEU651_g555	1497	cpar_Chr_1	1230271	1231767	2.30311	Present	CPAR2_105640	99.132	PEU651_g555.t1	MBH	1.83726	Present	EGM1079_g556.t1	100	PEU651_g555.t1	MBH
PEU651_g556	345	cpar_Chr_1	1231884	1232228	1.79379	Present	CPAR2_105650	99.71	PEU651_g556.t1	MBH	1.99614	Present	EGM1079_g557.t1	99.71	PEU651_g556.t1	MBH
PEU651_g557	1191	cpar_Chr_1	1232435	1233625	1.95282	Present	CPAR2_105660	99.664	PEU651_g557.t1	MBH	1.76187	Present	EGM1079_g558.t1	100	PEU651_g557.t1	MBH
PEU651_g558	2232	cpar_Chr_1	1234396	1236627	2.05767	Present	CPAR2_105670	99.866	PEU651_g558.t1	MBH	2.05169	Present	EGM1079_g559.t1	100	PEU651_g558.t1	MBH
PEU651_g559	972	cpar_Chr_1	1236721	1237758	1.90991	Present	CPAR2_105680	99.897	PEU651_g559.t2	MBH	1.70787	Present	EGM1079_g560.t1	100	PEU651_g559.t2	MBH
PEU651_g560	945	cpar_Chr_1	1238054	1238998	1.82174	Present	CPAR2_105690	99.471	PEU651_g560.t1	MBH	1.87108	Present	EGM1079_g561.t1	100	PEU651_g560.t1	MBH
PEU651_g561	1371	cpar_Chr_1	1240832	1242202	2.06949	Present	CPAR2_105700	99.708	PEU651_g561.t1	MBH	2.25575	Present	EGM1079_g562.t1	100	PEU651_g561.t1	MBH
PEU651_g562	2148	cpar_Chr_1	1242870	1245017	2.23892	Present	CPAR2_105710	99.022	PEU651_g562.t1	MBH	1.97873	Present	EGM1079_g563.t1	100	PEU651_g562.t1	MBH
PEU651_g563	408	cpar_Chr_1	1245212	1245619	1.96045	Present	CPAR2_105720	99.51	PEU651_g563.t1	MBH	1.67309	Present	EGM1079_g564.t1	100	PEU651_g563.t1	MBH
PEU651_g564	2436	cpar_Chr_1	1245708	1248143	1.94448	Present	CPAR2_105730	99.548	PEU651_g564.t1	MBH	1.84967	Present	EGM1079_g565.t1	100	PEU651_g564.t1	MBH
PEU651_g565	3282	cpar_Chr_1	1251328	1254609	2.19512	Present	CPAR2_105760	99.543	PEU651_g565.t1	MBH	1.85071	Present	EGM1079_g566.t1	100	PEU651_g565.t1	MBH
PEU651_g566	948	cpar_Chr_1	1254982	1255929	2.13275	Present	CPAR2_105770	99.789	PEU651_g566.t1	MBH	1.6196	Present	EGM1079_g567.t1	100	PEU651_g566.t1	MBH
PEU651_g567	1194	cpar_Chr_1	1256330	1257523	2.32644	Present	CPAR2_105780	99.414	PEU651_g567.t1	MBH	2.03549	Present	EGM1079_g568.t1	100	PEU651_g567.t1	MBH
PEU651_g568	315	cpar_Chr_1	1258236	1258550	2.35861	Present	CPAR2_105790	99.683	PEU651_g568.t1	MBH	2.315	Present	EGM1079_g569.t1	100	PEU651_g568.t1	MBH
PEU651_g569	2256	cpar_Chr_1	1258733	1260988	1.98389	Present	CPAR2_105800	99.557	PEU651_g569.t1	MBH	1.86557	Present	EGM1079_g570.t1	100	PEU651_g569.t1	MBH
PEU651_g570	1485	cpar_Chr_1	1261154	1262638	2.04403	Present	CPAR2_105810	99.394	PEU651_g570.t1	MBH	2.07074	Present	EGM1079_g571.t1	99.933	PEU651_g570.t1	MBH
PEU651_g571	318	cpar_Chr_1	1263032	1263349	2.0223	Present	CPAR2_105820	99.057	PEU651_g571.t1	MBH	1.92249	Present	EGM1079_g572.t1	100	PEU651_g571.t1	MBH
PEU651_g572	459	cpar_Chr_1	1263646	1264228	1.79996	Present	CPAR2_105830	99.782	PEU651_g572.t1	MBH	1.63798	Present	EGM1079_g573.t1	100	PEU651_g572.t1	MBH
PEU651_g573	1395	cpar_Chr_1	1264318	1265777	2.04427	Present	CPAR2_105840	99.713	PEU651_g573.t1	MBH	1.88595	Present	EGM1079_g574.t1	100	PEU651_g573.t1	MBH
PEU651_g574	1437	cpar_Chr_1	1265936	1267372	1.84627	Present	CPAR2_105850	99.861	PEU651_g574.t1	MBH	1.88229	Present	EGM1079_g575.t1	100	PEU651_g574.t1	MBH
PEU651_g575	3072	cpar_Chr_1	1268634	1271705	2.04269	Present	CPAR2_105860	99.902	PEU651_g575.t1	MBH	1.82098	Present	EGM1079_g576.t1	99.967	PEU651_g575.t1	MBH
PEU651_g576	366	cpar_Chr_1	1271943	1272308	1.48883	Low_coverage	CPAR2_105870	100	PEU651_g576.t1	MBH	2.17944	Present	EGM1079_g577.t1	100	PEU651_g576.t1	MBH
PEU651_g577	1350	cpar_Chr_1	1272661	1274414	2.0705	Present	CPAR2_105880	100	PEU651_g577.t1	MBH	1.79176	Present	EGM1079_g578.t1	100	PEU651_g577.t1	MBH
PEU651_g578	2157	cpar_Chr_1	1275311	1277467	1.97175	Present	CPAR2_105890	99.954	PEU651_g578.t1	MBH	1.84626	Present	EGM1079_g579.t1	100	PEU651_g578.t1	MBH
PEU651_g579	1038	cpar_Chr_1	1278552	1279589	2.02364	Present	CPAR2_105900	99.711	PEU651_g579.t1	MBH	2.08022	Present	EGM1079_g580.t1	100	PEU651_g579.t1	MBH
PEU651_g580	684	cpar_Chr_1	1280032	1280715	1.62107	Present	CPAR2_105910	99.854	PEU651_g580.t1	MBH	1.46819	Low_coverage	EGM1079_g581.t1	100	PEU651_g580.t1	MBH
PEU651_g581	3879	cpar_Chr_1	1281163	1285041	1.97659	Present	CPAR2_105920	99.536	PEU651_g581.t1	MBH	1.91539	Present	EGM1079_g582.t1	100	PEU651_g581.t1	MBH
PEU651_g582	966	cpar_Chr_1	1285235	1286200	2.00995	Present	CPAR2_105930	99.482	PEU651_g582.t1	MBH	2.14898	Present	EGM1079_g583.t1	100	PEU651_g582.t1	MBH
PEU651_g583	1941	cpar_Chr_1	1286532	1288472	1.99581	Present	CPAR2_105940	99.794	PEU651_g583.t1	MBH	1.9647	Present	EGM1079_g584.t1	100	PEU651_g583.t1	MBH
PEU651_g584	4389	cpar_Chr_1	1289032	1293420	2.20081	Present	CPAR2_105950	99.772	PEU651_g584.t1	MBH	1.89929	Present	EGM1079_g585.t1	100	PEU651_g584.t1	MBH
PEU651_g585	429	cpar_Chr_1	1293875	1294590	2.17189	Present	CPAR2_105960	100	PEU651_g585.t1	MBH	1.85053	Present	EGM1079_g586.t1	100	PEU651_g585.t1	MBH
PEU651_g586	609	cpar_Chr_1	1294893	1295501	1.63104	Present	CPAR2_105970	99.836	PEU651_g586.t1	MBH	1.65708	Present	EGM1079_g587.t1	100	PEU651_g586.t1	MBH
PEU651_g587	333	cpar_Chr_1	1295963	1296295	1.66508	Present	CPAR2_105980	99.7	PEU651_g587.t1	MBH	1.71578	Present	EGM1079_g588.t1	100	PEU651_g587.t1	MBH
PEU651_g588	1314	cpar_Chr_1	1296958	1298271	2.07941	Present	CPAR2_105990	99.602	PEU651_g588.t2	MBH	2.20134	Present	EGM1079_g589.t2	99.924	PEU651_g588.t2	MBH
PEU651_g589	1275	cpar_Chr_1	1302297	1303571	2.36675	Present	CPAR2_106000	99.765	PEU651_g589.t1	MBH	1.9755	Present	EGM1079_g590.t1	100	PEU651_g589.t1	MBH
PEU651_g590	1641	cpar_Chr_1	1304108	1305748	2.09015	Present	CPAR2_106010	99.695	PEU651_g590.t1	MBH	2.14498	Present	EGM1079_g591.t1	100	PEU651_g590.t1	MBH
PEU651_g591	540	cpar_Chr_1	1306300	1306839	1.92112	Present	CPAR2_106020	99.63	PEU651_g591.t1	MBH	2.27345	Present	EGM1079_g592.t1	100	PEU651_g591.t1	MBH
PEU651_g592	1356	cpar_Chr_1	1306970	1308325	2.02379	Present	CPAR2_106030	99.705	PEU651_g592.t1	MBH	2.05306	Present	EGM1079_g593.t1	100	PEU651_g592.t1	MBH
PEU651_g593	1107	cpar_Chr_1	1308354	1309460	2.13527	Present	CPAR2_106040	99.548	PEU651_g593.t1	MBH	1.96772	Present	EGM1079_g594.t1	100	PEU651_g593.t1	MBH
PEU651_g594	1431	cpar_Chr_1	1309677	1311107	1.99089	Present	CPAR2_106050	99.79	PEU651_g594.t1	MBH	2.13112	Present	EGM1079_g595.t1	100	PEU651_g594.t1	MBH
PEU651_g595	2319	cpar_Chr_1	1311263	1313581	2.19081	Present	CPAR2_106060	98.922	PEU651_g595.t1	MBH	2.08662	Present	EGM1079_g596.t1	100	PEU651_g595.t1	MBH
PEU651_g596	324	cpar_Chr_1	1313811	1314134	2.46381	Present	CPAR2_106070	99.691	PEU651_g596.t1	MBH	2.32183	Present	EGM1079_g597.t1	100	PEU651_g596.t1	MBH
PEU651_g597	891	cpar_Chr_1	1314817	1315707	1.75214	Present	CPAR2_106080	99.55	PEU651_g597.t1	MBH	1.66169	Present	EGM1079_g598.t1	100	PEU651_g597.t1	MBH
PEU651_g598	741	cpar_Chr_1	1315751	1316491	1.89223	Present	CPAR2_106090	100	PEU651_g598.t1	MBH	2.07593	Present	EGM1079_g599.t1	100	PEU651_g598.t1	MBH
PEU651_g599	603	cpar_Chr_1	1316607	1317209	2.14465	Present	CPAR2_106100	100	PEU651_g599.t1	MBH	1.98507	Present	EGM1079_g600.t1	100	PEU651_g599.t1	MBH
PEU651_g600	1578	cpar_Chr_1	1317217	1318794	2.08078	Present	CPAR2_106110	98.226	PEU651_g600.t1	MBH	2.07799	Present	EGM1079_g601.t1	100	PEU651_g600.t1	MBH
PEU651_g601	1398	cpar_Chr_1	1321014	1322411	1.89955	Present	CPAR2_106120	99.928	PEU651_g601.t1	MBH	2.11281	Present	EGM1079_g602.t1	100	PEU651_g601.t1	MBH
PEU651_g602	1515	cpar_Chr_1	1324352	1325866	1.79589	Present	CPAR2_106130	99.67	PEU651_g602.t1	MBH	2.02862	Present	EGM1079_g603.t1	100	PEU651_g602.t1	MBH
PEU651_g603	2016	cpar_Chr_1	1326460	1328475	1.93188	Present	CPAR2_106140	99.554	PEU651_g603.t1	MBH	1.98464	Present	EGM1079_g604.t1	100	PEU651_g603.t1	MBH
PEU651_g604	492	cpar_Chr_1	1328534	1329025	2.04964	Present	CPAR2_106150	99.593	PEU651_g604.t1	MBH	1.94778	Present	EGM1079_g605.t1	100	PEU651_g604.t1	MBH
PEU651_g605	687	cpar_Chr_1	1329073	1329970	1.95287	Present	CPAR2_106160	99.695	PEU651_g605.t1	MBH	2.04187	Present	EGM1079_g606.t1	100	PEU651_g605.t1	MBH
PEU651_g606	1152	cpar_Chr_1	1330417	1331568	1.95927	Present	CPAR2_106170	99.454	PEU651_g606.t1	MBH	2.06791	Present	EGM1079_g607.t1	100	PEU651_g606.t1	MBH
PEU651_g607	990	cpar_Chr_1	1331688	1332677	2.10977	Present	CPAR2_106180	99.798	PEU651_g607.t1	MBH	1.8432	Present	EGM1079_g608.t1	100	PEU651_g607.t1	MBH
PEU651_g608	585	cpar_Chr_1	1332819	1333476	1.85579	Present	CPAR2_106190	99.283	PEU651_g608.t1	MBH	2.27151	Present	EGM1079_g609.t1	100	PEU651_g608.t1	MBH
PEU651_g609	642	cpar_Chr_1	1333830	1334471	1.71536	Present	CPAR2_106200	98.754	PEU651_g609.t1	MBH	2.16625	Present	EGM1079_g610.t1	100	PEU651_g609.t1	MBH
PEU651_g610	750	cpar_Chr_1	1334596	1335345	2.2021	Present	CPAR2_106210	99.6	PEU651_g610.t1	MBH	2.18332	Present	EGM1079_g611.t1	100	PEU651_g610.t1	MBH
PEU651_g611	1857	cpar_Chr_1	1336375	1338231	1.89833	Present	CPAR2_106220	99.731	PEU651_g611.t1	MBH	2.00107	Present	EGM1079_g612.t1	100	PEU651_g611.t1	MBH
PEU651_g612	2628	cpar_Chr_1	1338948	1341575	1.91276	Present	CPAR2_106230	99.81	PEU651_g612.t1	MBH	2.01451	Present	EGM1079_g613.t1	100	PEU651_g612.t1	MBH
PEU651_g613	705	cpar_Chr_1	1341957	1342661	2.08242	Present	CPAR2_106240	99.858	PEU651_g613.t1	MBH	2.19485	Present	EGM1079_g614.t1	100	PEU651_g613.t1	MBH
PEU651_g614	1086	cpar_Chr_1	1342720	1343805	1.75659	Present	CPAR2_106250	99.724	PEU651_g614.t1	MBH	1.7599	Present	EGM1079_g615.t1	100	PEU651_g614.t1	MBH
PEU651_g615	873	cpar_Chr_1	1344354	1345226	1.96084	Present	CPAR2_106260	99.771	PEU651_g615.t1	MBH	1.90754	Present	EGM1079_g616.t1	100	PEU651_g615.t1	MBH
PEU651_g616	2745	cpar_Chr_1	1345775	1348519	1.83092	Present	CPAR2_106270	99.49	PEU651_g616.t1	MBH	1.98804	Present	EGM1079_g617.t1	100	PEU651_g616.t1	MBH
PEU651_g617	1047	cpar_Chr_1	1348837	1349883	2.08921	Present	CPAR2_106280	99.236	PEU651_g617.t1	MBH	1.79071	Present	EGM1079_g618.t1	100	PEU651_g617.t1	MBH
PEU651_g618	357	cpar_Chr_1	1349985	1350341	2.20359	Present	CPAR2_106290	100	PEU651_g618.t1	MBH	1.53076	Present	EGM1079_g619.t1	100	PEU651_g618.t1	MBH
PEU651_g619	315	cpar_Chr_1	1350368	1350682	2.19494	Present	CPAR2_106300	100	PEU651_g619.t1	MBH	1.59878	Present	EGM1079_g620.t1	100	PEU651_g619.t1	MBH
PEU651_g620	1617	cpar_Chr_1	1350717	1352333	2.25634	Present	CPAR2_106310	99.876	PEU651_g620.t1	MBH	1.95827	Present	EGM1079_g621.t1	100	PEU651_g620.t1	MBH
PEU651_g621	384	cpar_Chr_1	1353131	1353588	2.00759	Present	CPAR2_106320	99.219	PEU651_g621.t1	MBH	1.91915	Present	EGM1079_g622.t1	100	PEU651_g621.t1	MBH
PEU651_g622	765	cpar_Chr_1	1354650	1355414	2.08111	Present	CPAR2_106330	100	PEU651_g622.t1	MBH	2.10068	Present	EGM1079_g623.t1	100	PEU651_g622.t1	MBH
PEU651_g623	1665	cpar_Chr_1	1355440	1357148	2.1143	Present	CPAR2_106340	99.874	PEU651_g623.t1	MBH	2.06762	Present	EGM1079_g624.t1	100	PEU651_g623.t1	MBH
PEU651_g624	2784	cpar_Chr_1	1357249	1360032	2.00963	Present	CPAR2_106350	99.677	PEU651_g624.t1	MBH	1.9709	Present	EGM1079_g625.t1	100	PEU651_g624.t1	MBH
PEU651_g625	555	cpar_Chr_1	1360986	1361540	2.28457	Present	CPAR2_106360	99.459	PEU651_g625.t1	MBH	1.84083	Present	EGM1079_g626.t1	100	PEU651_g625.t1	MBH
PEU651_g626	2214	cpar_Chr_1	1361756	1363969	1.99	Present	CPAR2_106370	99.819	PEU651_g626.t1	MBH	1.86985	Present	EGM1079_g627.t1	100	PEU651_g626.t1	MBH
PEU651_g627	1263	cpar_Chr_1	1364024	1365286	2.01195	Present	CPAR2_106380	99.683	PEU651_g627.t1	MBH	2.02358	Present	EGM1079_g628.t1	100	PEU651_g627.t1	MBH
PEU651_g628	1005	cpar_Chr_1	1365545	1366549	2.08916	Present	CPAR2_106390	99.303	PEU651_g628.t1	MBH	1.84163	Present	EGM1079_g629.t1	100	PEU651_g628.t1	MBH
PEU651_g629	5730	cpar_Chr_1	1366867	1372596	2.0347	Present	CPAR2_106400	99.442	PEU651_g629.t1	MBH	1.95308	Present	EGM1079_g630.t1	100	PEU651_g629.t1	MBH
PEU651_g630	1860	cpar_Chr_1	1376036	1377956	1.77235	Present	CPAR2_106410	99.624	PEU651_g630.t1	MBH	1.94253	Present	EGM1079_g631.t1	100	PEU651_g630.t1	MBH
PEU651_g631	1035	cpar_Chr_1	1378218	1379252	2.14684	Present	CPAR2_106420	99.807	PEU651_g631.t1	MBH	1.97953	Present	EGM1079_g632.t1	100	PEU651_g631.t1	MBH
PEU651_g632	552	cpar_Chr_1	1379745	1380296	1.87352	Present	CPAR2_106430	98.566	PEU651_g632.t1	MBH	2.11132	Present	EGM1079_g633.t1	100	PEU651_g632.t1	MBH
PEU651_g633	663	cpar_Chr_1	1380781	1381443	2.15254	Present	CPAR2_106440	100	PEU651_g633.t1	MBH	2.15551	Present	EGM1079_g634.t1	100	PEU651_g633.t1	MBH
PEU651_g634	510	cpar_Chr_1	1381896	1382405	2.09878	Present	CPAR2_106450	100	PEU651_g634.t1	MBH	2.06168	Present	EGM1079_g635.t1	100	PEU651_g634.t1	MBH
PEU651_g635	762	cpar_Chr_1	1382839	1383600	2.04795	Present	CPAR2_106460	100	PEU651_g635.t1	MBH	1.99167	Present	EGM1079_g636.t1	100	PEU651_g635.t1	MBH
PEU651_g636	1932	cpar_Chr_1	1383633	1385564	2.16046	Present	CPAR2_106470	99.741	PEU651_g636.t1	MBH	2.00639	Present	EGM1079_g637.t1	100	PEU651_g636.t1	MBH
PEU651_g637	624	cpar_Chr_1	1385668	1386291	1.97115	Present	CPAR2_106480	99.608	PEU651_g637.t1	MBH	2.03786	Present	EGM1079_g638.t1	100	PEU651_g637.t1	MBH
PEU651_g638	690	cpar_Chr_1	1386477	1387166	1.86379	Present	CPAR2_106490	99.855	PEU651_g638.t1	MBH	1.80503	Present	EGM1079_g639.t1	100	PEU651_g638.t1	MBH
PEU651_g639	1656	cpar_Chr_1	1388217	1389872	1.95353	Present	CPAR2_106500	99.275	PEU651_g639.t1	MBH	1.88758	Present	EGM1079_g640.t1	100	PEU651_g639.t1	MBH
PEU651_g640	2463	cpar_Chr_1	1390143	1392605	1.9877	Present	CPAR2_106510	99.675	PEU651_g640.t1	MBH	2.05153	Present	EGM1079_g641.t1	100	PEU651_g640.t1	MBH
PEU651_g641	1020	cpar_Chr_1	1392811	1393830	2.02206	Present	CPAR2_106520	99.706	PEU651_g641.t1	MBH	2.31144	Present	EGM1079_g642.t1	100	PEU651_g641.t1	MBH
PEU651_g642	951	cpar_Chr_1	1394018	1394968	2.15	Present	CPAR2_106530	99.474	PEU651_g642.t1	MBH	1.93874	Present	EGM1079_g643.t1	100	PEU651_g642.t1	MBH
PEU651_g643	1254	cpar_Chr_1	1397531	1398784	1.87801	Present	CPAR2_106540	99.761	PEU651_g643.t1	MBH	1.76461	Present	EGM1079_g644.t1	100	PEU651_g643.t1	MBH
PEU651_g644	1491	cpar_Chr_1	1398953	1400443	2.05866	Present	CPAR2_106550	99.866	PEU651_g644.t1	MBH	1.98233	Present	EGM1079_g645.t1	100	PEU651_g644.t1	MBH
PEU651_g646	2589	cpar_Chr_1	1403288	1405876	1.92126	Present	CPAR2_106570	99.835	PEU651_g646.t2	MBH	1.95296	Present	EGM1079_g647.t2	100	PEU651_g646.t2	MBH
PEU651_g647	2820	cpar_Chr_1	1406511	1409330	2.09054	Present	CPAR2_106580	99.894	PEU651_g647.t1	MBH	1.97424	Present	EGM1079_g648.t1	100	PEU651_g647.t1	MBH
PEU651_g648	801	cpar_Chr_1	1409496	1410296	1.91422	Present	CPAR2_106590	99.625	PEU651_g648.t1	MBH	1.98155	Present	EGM1079_g649.t1	100	PEU651_g648.t1	MBH
PEU651_g649	603	cpar_Chr_1	1410392	1410994	2.42916	Present	CPAR2_106600	100	PEU651_g649.t1	MBH	1.90065	Present	EGM1079_g650.t1	100	PEU651_g649.t1	MBH
PEU651_g650	516	cpar_Chr_1	1411323	1411838	2.30871	Present	CPAR2_106610	100	PEU651_g650.t1	MBH	1.7513	Present	EGM1079_g651.t1	100	PEU651_g650.t1	MBH
PEU651_g651	1395	cpar_Chr_1	1412217	1413611	2.24612	Present	CPAR2_106620	99.713	PEU651_g651.t1	MBH	2.1669	Present	EGM1079_g652.t1	100	PEU651_g651.t1	MBH
PEU651_g652	1080	cpar_Chr_1	1413772	1414851	2.28043	Present	CPAR2_106630	99.907	PEU651_g652.t1	MBH	2.02779	Present	EGM1079_g653.t1	100	PEU651_g652.t1	MBH
PEU651_g653	4374	cpar_Chr_1	1414879	1419252	2.02132	Present	CPAR2_106640	99.954	PEU651_g653.t1	MBH	1.95829	Present	EGM1079_g654.t1	100	PEU651_g653.t1	MBH
PEU651_g654	726	cpar_Chr_1	1419364	1420089	2.19716	Present	CPAR2_106650	99.725	PEU651_g654.t1	MBH	2.06937	Present	EGM1079_g655.t1	100	PEU651_g654.t1	MBH
PEU651_g655	879	cpar_Chr_1	1420927	1421805	2.22657	Present	CPAR2_106660	99.886	PEU651_g655.t1	MBH	2.12827	Present	EGM1079_g656.t1	99.886	PEU651_g655.t1	MBH
PEU651_g656	1746	cpar_Chr_1	1422778	1424523	2.2636	Present	CPAR2_106670	99.656	PEU651_g656.t1	MBH	2.16169	Present	EGM1079_g657.t1	100	PEU651_g656.t1	MBH
PEU651_g657	1737	cpar_Chr_1	1426022	1427758	2.23708	Present	CPAR2_106680	99.482	PEU651_g657.t1	MBH	2.15401	Present	EGM1079_g658.t1	100	PEU651_g657.t1	MBH
PEU651_g658	1788	cpar_Chr_1	1428299	1430579	2.14869	Present	CPAR2_106690	99.832	PEU651_g658.t1	MBH	1.90428	Present	EGM1079_g659.t1	100	PEU651_g658.t1	MBH
PEU651_g659	1776	cpar_Chr_1	1434116	1435996	1.78451	Present	CPAR2_106700	99.775	PEU651_g659.t1	MBH	1.88667	Present	EGM1079_g660.t1	100	PEU651_g659.t1	MBH
PEU651_g660	1053	cpar_Chr_1	1436163	1437264	1.9538	Present	CPAR2_106710	99.799	PEU651_g660.t1	MBH	1.86236	Present	EGM1079_g661.t2	100	PEU651_g660.t1	MBH
PEU651_g661	1461	cpar_Chr_1	1437268	1438728	2.11577	Present	CPAR2_106720	99.863	PEU651_g661.t1	MBH	1.85638	Present	EGM1079_g662.t1	100	PEU651_g661.t1	MBH
PEU651_g662	1524	cpar_Chr_1	1438904	1440427	1.95471	Present	CPAR2_106730	99.869	PEU651_g662.t1	MBH	1.98157	Present	EGM1079_g663.t1	100	PEU651_g662.t1	MBH
PEU651_g663	1446	cpar_Chr_1	1440677	1442122	1.94704	Present	CPAR2_106740	99.723	PEU651_g663.t1	MBH	2.15263	Present	EGM1079_g664.t1	100	PEU651_g663.t1	MBH
PEU651_g664	2160	cpar_Chr_1	1442295	1444454	1.91539	Present	CPAR2_106750	99.861	PEU651_g664.t1	MBH	2.18707	Present	EGM1079_g665.t1	99.907	PEU651_g664.t1	MBH
PEU651_g665	1491	cpar_Chr_1	1444657	1446147	1.78198	Present	CPAR2_106760	99.866	PEU651_g665.t1	MBH	1.90103	Present	EGM1079_g666.t1	100	PEU651_g665.t1	MBH
PEU651_g666	903	cpar_Chr_1	1446224	1447126	1.85274	Present	CPAR2_106770	100	PEU651_g666.t1	MBH	2.0733	Present	EGM1079_g667.t1	100	PEU651_g666.t1	MBH
PEU651_g667	732	cpar_Chr_1	1447263	1447994	2.12067	Present	CPAR2_106780	99.727	PEU651_g667.t1	MBH	1.84646	Present	EGM1079_g668.t1	100	PEU651_g667.t1	MBH
PEU651_g668	498	cpar_Chr_1	1448212	1448709	2.31286	Present	CPAR2_106790	99.799	PEU651_g668.t1	MBH	2.01373	Present	EGM1079_g669.t1	100	PEU651_g668.t1	MBH
PEU651_g669	576	cpar_Chr_1	1449631	1450206	2.10008	Present	CPAR2_106800	99.826	PEU651_g669.t1	MBH	2.04623	Present	EGM1079_g670.t1	100	PEU651_g669.t1	MBH
PEU651_g670	1167	cpar_Chr_1	1450627	1451793	1.88038	Present	CPAR2_106810	99.914	PEU651_g670.t1	MBH	2.14895	Present	EGM1079_g671.t1	100	PEU651_g670.t1	MBH
PEU651_g671	1485	cpar_Chr_1	1452313	1453797	2.02186	Present	CPAR2_106820	99.933	PEU651_g671.t1	MBH	2.22546	Present	EGM1079_g672.t1	100	PEU651_g671.t1	MBH
PEU651_g672	741	cpar_Chr_1	1453864	1454604	1.88425	Present	CPAR2_106830	99.865	PEU651_g672.t1	MBH	1.86073	Present	EGM1079_g673.t1	100	PEU651_g672.t1	MBH
PEU651_g673	576	cpar_Chr_1	1454759	1455334	2.13304	Present	CPAR2_106840	99.826	PEU651_g673.t1	MBH	2.08286	Present	EGM1079_g674.t1	100	PEU651_g673.t1	MBH
PEU651_g674	657	cpar_Chr_1	1455363	1456019	1.98165	Present	CPAR2_106850	99.696	PEU651_g674.t1	MBH	2.18299	Present	EGM1079_g675.t1	100	PEU651_g674.t1	MBH
PEU651_g675	1398	cpar_Chr_1	1456224	1457621	2.01217	Present	CPAR2_106860	100	PEU651_g675.t1	MBH	2.00528	Present	EGM1079_g676.t1	99.928	PEU651_g675.t1	MBH
PEU651_g676	1221	cpar_Chr_1	1457736	1458956	1.87656	Present	CPAR2_106870	100	PEU651_g676.t1	MBH	1.93872	Present	EGM1079_g677.t1	100	PEU651_g676.t1	MBH
PEU651_g677	2172	cpar_Chr_1	1459234	1461405	1.85409	Present	CPAR2_106880	99.494	PEU651_g677.t1	MBH	2.19196	Present	EGM1079_g678.t1	99.954	PEU651_g677.t1	MBH
PEU651_g678	1161	cpar_Chr_1	1461904	1463064	2.10148	Present	CPAR2_106890	99.828	PEU651_g678.t1	MBH	2.1208	Present	EGM1079_g679.t1	100	PEU651_g678.t1	MBH
PEU651_g679	1887	cpar_Chr_1	1463252	1465138	1.67437	Present	CPAR2_106900	99.418	PEU651_g679.t1	MBH	1.96565	Present	EGM1079_g680.t1	100	PEU651_g679.t1	MBH
PEU651_g680	1215	cpar_Chr_1	1466687	1467901	2.05648	Present	CPAR2_106910	100	PEU651_g680.t1	MBH	1.99591	Present	NA	NA	NA	no_hit
PEU651_g681	1338	cpar_Chr_1	1470415	1471752	0.934065	Low_coverage	CPAR2_106920	91.532	PEU651_g682.t1	hit	2.17395	Present	EGM1079_g681.t1	100	PEU651_g681.t1	MBH
PEU651_g682	1347	cpar_Chr_1	1474186	1475532	1.21702	Low_coverage	CPAR2_106920	98.709	PEU651_g682.t1	MBH	2.19865	Present	EGM1079_g682.t1	100	PEU651_g682.t1	MBH
PEU651_g683	642	cpar_Chr_1	1478140	1478781	2.20649	Present	CPAR2_106930	100	PEU651_g683.t1	MBH	1.81825	Present	EGM1079_g683.t1	100	PEU651_g683.t1	MBH
PEU651_g684	1941	cpar_Chr_1	1479341	1481281	2.09807	Present	CPAR2_106940	100	PEU651_g684.t1	MBH	2.1822	Present	EGM1079_g684.t1	100	PEU651_g684.t1	MBH
PEU651_g685	393	cpar_Chr_1	1481425	1481817	2.07322	Present	CPAR2_106950	100	PEU651_g685.t1	MBH	2.16186	Present	EGM1079_g685.t1	100	PEU651_g685.t1	MBH
PEU651_g686	2010	cpar_Chr_1	1483281	1485290	2.19286	Present	CPAR2_106960	99.602	PEU651_g686.t1	MBH	2.01987	Present	EGM1079_g686.t1	100	PEU651_g686.t1	MBH
PEU651_g687	645	cpar_Chr_1	1485340	1485984	2.20366	Present	CPAR2_106970	99.69	PEU651_g687.t1	MBH	2.0819	Present	EGM1079_g687.t1	100	PEU651_g687.t1	MBH
PEU651_g688	765	cpar_Chr_1	1486885	1487649	2.2086	Present	CPAR2_106980	100	PEU651_g688.t1	MBH	1.9424	Present	EGM1079_g688.t1	100	PEU651_g688.t1	MBH
PEU651_g689	1206	cpar_Chr_1	1487862	1489067	2.10453	Present	CPAR2_106990	99.337	PEU651_g689.t1	MBH	1.973	Present	EGM1079_g689.t1	100	PEU651_g689.t1	MBH
PEU651_g690	1278	cpar_Chr_1	1489308	1490585	2.11956	Present	CPAR2_107000	99.296	PEU651_g690.t1	MBH	2.2687	Present	EGM1079_g690.t1	100	PEU651_g690.t1	MBH
PEU651_g691	411	cpar_Chr_1	1490962	1491372	2.37846	Present	CPAR2_107010	99.757	PEU651_g691.t1	MBH	1.82586	Present	EGM1079_g691.t1	100	PEU651_g691.t1	MBH
PEU651_g692	312	cpar_Chr_1	1492881	1493192	1.73336	Present	CPAR2_107020	100	PEU651_g692.t1	MBH	1.59753	Present	EGM1079_g692.t1	100	PEU651_g692.t1	MBH
PEU651_g693	597	cpar_Chr_1	1493768	1494364	1.62936	Present	CPAR2_107030	99.665	PEU651_g693.t1	MBH	2.00847	Present	EGM1079_g693.t1	100	PEU651_g693.t1	MBH
PEU651_g694	906	cpar_Chr_1	1494931	1495924	1.85144	Present	CPAR2_107040	95.916	PEU651_g694.t1	MBH	1.7722	Present	EGM1079_g694.t1	100	PEU651_g694.t1	MBH
PEU651_g695	591	cpar_Chr_1	1496202	1496792	2.16603	Present	CPAR2_107050	99.662	PEU651_g695.t1	MBH	1.82271	Present	EGM1079_g695.t1	100	PEU651_g695.t1	MBH
PEU651_g696	1338	cpar_Chr_1	1497777	1499183	2.06589	Present	CPAR2_107060	100	PEU651_g696.t1	MBH	1.76071	Present	EGM1079_g696.t1	100	PEU651_g696.t1	MBH
PEU651_g697	810	cpar_Chr_1	1499947	1500756	1.92317	Present	CPAR2_107070	99.877	PEU651_g697.t1	MBH	2.00306	Present	EGM1079_g697.t1	100	PEU651_g697.t1	MBH
PEU651_g698	3123	cpar_Chr_1	1501094	1504216	2.27916	Present	CPAR2_107080	99.488	PEU651_g698.t1	MBH	1.98074	Present	EGM1079_g698.t1	100	PEU651_g698.t1	MBH
PEU651_g699	396	cpar_Chr_1	1504557	1504952	2.27444	Present	CPAR2_107090	99.747	PEU651_g699.t1	MBH	1.84294	Present	EGM1079_g699.t1	100	PEU651_g699.t1	MBH
PEU651_g700	393	cpar_Chr_1	1506039	1506431	1.84395	Present	CPAR2_107100	100	PEU651_g700.t1	MBH	1.97261	Present	EGM1079_g700.t1	100	PEU651_g700.t1	MBH
PEU651_g701	930	cpar_Chr_1	1506852	1507781	2.18595	Present	CPAR2_107110	99.57	PEU651_g701.t1	MBH	1.72906	Present	EGM1079_g701.t1	100	PEU651_g701.t1	MBH
PEU651_g702	831	cpar_Chr_1	1507870	1508700	1.62814	Present	CPAR2_107120	98.075	PEU651_g702.t1	MBH	1.81599	Present	EGM1079_g702.t1	100	PEU651_g702.t1	MBH
PEU651_g703	2535	cpar_Chr_1	1508898	1511432	1.96487	Present	CPAR2_107130	99.566	PEU651_g703.t1	MBH	2.0506	Present	EGM1079_g703.t1	100	PEU651_g703.t1	MBH
PEU651_g704	636	cpar_Chr_1	1511547	1512182	2.04397	Present	CPAR2_107140	100	PEU651_g704.t1	MBH	2.06295	Present	EGM1079_g704.t1	100	PEU651_g704.t1	MBH
PEU651_g705	957	cpar_Chr_1	1512762	1513718	2.06951	Present	CPAR2_107150	99.478	PEU651_g705.t1	MBH	2.00423	Present	EGM1079_g705.t1	100	PEU651_g705.t1	MBH
PEU651_g706	849	cpar_Chr_1	1515606	1516454	2.11552	Present	CPAR2_107160	99.882	PEU651_g706.t1	MBH	2.06233	Present	EGM1079_g706.t1	100	PEU651_g706.t1	MBH
PEU651_g707	1245	cpar_Chr_1	1516821	1518065	1.84989	Present	CPAR2_107170	99.598	PEU651_g707.t1	MBH	1.69553	Present	EGM1079_g707.t1	100	PEU651_g707.t1	MBH
PEU651_g708	648	cpar_Chr_1	1518092	1518739	1.77483	Present	CPAR2_107180	99.383	PEU651_g708.t1	MBH	2.02247	Present	EGM1079_g708.t1	100	PEU651_g708.t1	MBH
PEU651_g709	1104	cpar_Chr_1	1518876	1520026	1.91469	Present	CPAR2_107190	100	PEU651_g709.t1	MBH	1.80401	Present	EGM1079_g709.t1	100	PEU651_g709.t1	MBH
PEU651_g710	615	cpar_Chr_1	1521507	1522121	1.27592	Low_coverage	CPAR2_107200	99.753	PEU651_g710.t1	MBH	1.90528	Present	EGM1079_g710.t1	100	PEU651_g710.t1	MBH
PEU651_g711	2100	cpar_Chr_1	1522511	1524610	1.89736	Present	CPAR2_107210	99.667	PEU651_g711.t1	MBH	1.7425	Present	EGM1079_g711.t1	100	PEU651_g711.t1	MBH
PEU651_g712	2010	cpar_Chr_1	1524641	1526650	2.00216	Present	CPAR2_107220	99.801	PEU651_g712.t1	MBH	2.03643	Present	EGM1079_g712.t1	100	PEU651_g712.t1	MBH
PEU651_g713	1563	cpar_Chr_1	1528485	1530047	2.24178	Present	CPAR2_107230	99.744	PEU651_g713.t1	MBH	2.00313	Present	EGM1079_g713.t1	100	PEU651_g713.t1	MBH
PEU651_g714	1407	cpar_Chr_1	1530718	1532124	2.18627	Present	CPAR2_107240	99.645	PEU651_g714.t1	MBH	2.03009	Present	EGM1079_g714.t1	100	PEU651_g714.t1	MBH
PEU651_g715	861	cpar_Chr_1	1532189	1533049	1.94963	Present	CPAR2_107250	99.884	PEU651_g715.t1	MBH	2.05376	Present	EGM1079_g715.t1	100	PEU651_g715.t1	MBH
PEU651_g716	915	cpar_Chr_1	1533346	1534260	2.15487	Present	CPAR2_107260	99.891	PEU651_g716.t1	MBH	1.92118	Present	EGM1079_g716.t1	100	PEU651_g716.t1	MBH
PEU651_g717	999	cpar_Chr_1	1534353	1535351	1.77477	Present	CPAR2_107270	99.499	PEU651_g717.t1	MBH	2.13521	Present	EGM1079_g717.t1	100	PEU651_g717.t1	MBH
PEU651_g718	2904	cpar_Chr_1	1536248	1539151	2.14608	Present	CPAR2_107280	99.828	PEU651_g718.t1	MBH	1.92968	Present	EGM1079_g718.t1	100	PEU651_g718.t1	MBH
PEU651_g719	2964	cpar_Chr_1	1540947	1543910	2.20036	Present	CPAR2_107290	99.663	PEU651_g719.t1	MBH	2.02015	Present	EGM1079_g719.t1	100	PEU651_g719.t1	MBH
PEU651_g720	1281	cpar_Chr_1	1543989	1545269	2.14209	Present	CPAR2_107300	99.532	PEU651_g720.t1	MBH	2.10313	Present	EGM1079_g720.t1	100	PEU651_g720.t1	MBH
PEU651_g721	1542	cpar_Chr_1	1546859	1548400	2.02778	Present	CPAR2_107310	99.481	PEU651_g721.t1	MBH	1.89249	Present	EGM1079_g721.t1	100	PEU651_g721.t1	MBH
PEU651_g722	2748	cpar_Chr_1	1549461	1552208	2.32824	Present	CPAR2_107320	99.745	PEU651_g722.t1	MBH	2.17399	Present	EGM1079_g722.t1	100	PEU651_g722.t1	MBH
PEU651_g723	1059	cpar_Chr_1	1553908	1554966	1.91012	Present	CPAR2_107330	100	PEU651_g723.t1	MBH	1.8186	Present	EGM1079_g723.t1	100	PEU651_g723.t1	MBH
PEU651_g724	1242	cpar_Chr_1	1556499	1557740	1.94586	Present	CPAR2_107340	99.838	PEU651_g724.t2	MBH	2.03178	Present	EGM1079_g724.t2	100	PEU651_g724.t2	MBH
PEU651_g725	1023	cpar_Chr_1	1557968	1559128	1.79413	Present	CPAR2_107350	99.511	PEU651_g725.t2	MBH	2.01064	Present	EGM1079_g725.t1	100	PEU651_g725.t2	MBH
PEU651_g726	1422	cpar_Chr_1	1561498	1562919	2.33436	Present	CPAR2_107370	99.789	PEU651_g726.t1	MBH	2.00287	Present	EGM1079_g726.t1	100	PEU651_g726.t1	MBH
PEU651_g727	1209	cpar_Chr_1	1562921	1564129	2.08247	Present	CPAR2_107380	99.752	PEU651_g727.t1	MBH	1.93777	Present	EGM1079_g727.t1	100	PEU651_g727.t1	MBH
PEU651_g728	3327	cpar_Chr_1	1564462	1567788	1.9957	Present	CPAR2_107390	99.609	PEU651_g728.t1	MBH	1.94824	Present	EGM1079_g728.t1	100	PEU651_g728.t1	MBH
PEU651_g729	1200	cpar_Chr_1	1568029	1569228	2.03378	Present	CPAR2_107400	100	PEU651_g729.t1	MBH	1.99799	Present	EGM1079_g729.t1	100	PEU651_g729.t1	MBH
PEU651_g730	750	cpar_Chr_1	1569321	1570070	1.96326	Present	CPAR2_107410	99.733	PEU651_g730.t1	MBH	1.96858	Present	EGM1079_g730.t1	100	PEU651_g730.t1	MBH
PEU651_g731	4065	cpar_Chr_1	1570152	1574216	2.11294	Present	CPAR2_107420	99.631	PEU651_g731.t1	MBH	1.97173	Present	EGM1079_g731.t1	100	PEU651_g731.t1	MBH
PEU651_g732	1248	cpar_Chr_1	1574730	1575977	1.93235	Present	CPAR2_107430	99.679	PEU651_g732.t1	MBH	1.98315	Present	EGM1079_g732.t1	100	PEU651_g732.t1	MBH
PEU651_g733	402	cpar_Chr_1	1576026	1576427	1.68926	Present	CPAR2_107440	99.502	PEU651_g733.t1	MBH	1.73175	Present	EGM1079_g733.t1	100	PEU651_g733.t1	MBH
PEU651_g734	699	cpar_Chr_1	1576677	1577375	2.17872	Present	CPAR2_107450	99.714	PEU651_g734.t1	MBH	2.01673	Present	EGM1079_g734.t1	100	PEU651_g734.t1	MBH
PEU651_g735	408	cpar_Chr_1	1578271	1578748	2.21649	Present	CPAR2_107460	100	PEU651_g735.t1	MBH	1.88686	Present	EGM1079_g735.t1	100	PEU651_g735.t1	MBH
PEU651_g736	780	cpar_Chr_1	1579887	1580886	2.24146	Present	CPAR2_107470	99.73	PEU651_g736.t1	MBH	1.69039	Present	EGM1079_g736.t1	99.865	PEU651_g736.t1	MBH
PEU651_g737	1113	cpar_Chr_1	1581049	1582161	2.05949	Present	CPAR2_107480	99.91	PEU651_g737.t1	MBH	1.98769	Present	EGM1079_g737.t1	100	PEU651_g737.t1	MBH
PEU651_g738	5163	cpar_Chr_1	1582327	1587489	2.07811	Present	CPAR2_107490	99.748	PEU651_g738.t1	MBH	1.92174	Present	EGM1079_g738.t1	100	PEU651_g738.t1	MBH
PEU651_g739	654	cpar_Chr_1	1588042	1588695	1.78658	Present	CPAR2_107500	100	PEU651_g739.t1	MBH	2.11001	Present	EGM1079_g739.t1	100	PEU651_g739.t1	MBH
PEU651_g740	1689	cpar_Chr_1	1590383	1592071	2.17889	Present	CPAR2_107510	99.882	PEU651_g740.t1	MBH	1.86042	Present	EGM1079_g740.t1	100	PEU651_g740.t1	MBH
PEU651_g741	1920	cpar_Chr_1	1592545	1594464	2.15865	Present	CPAR2_107520	99.844	PEU651_g741.t1	MBH	2.07351	Present	EGM1079_g741.t1	100	PEU651_g741.t1	MBH
PEU651_g742	231	cpar_Chr_1	1594611	1594841	2.39112	Present	CPAR2_107530	99.134	PEU651_g742.t1	MBH	2.19219	Present	EGM1079_g742.t1	100	PEU651_g742.t1	MBH
PEU651_g743	750	cpar_Chr_1	1594982	1595731	1.95488	Present	CPAR2_107540	99.2	PEU651_g743.t1	MBH	1.91918	Present	EGM1079_g743.t1	100	PEU651_g743.t1	MBH
PEU651_g744	456	cpar_Chr_1	1595867	1596322	1.56043	Present	CPAR2_107550	99.123	PEU651_g744.t1	MBH	2.51761	Present	EGM1079_g744.t1	100	PEU651_g744.t1	MBH
PEU651_g745	1101	cpar_Chr_1	1596343	1597443	1.87122	Present	CPAR2_107560	99.728	PEU651_g745.t1	MBH	2.14319	Present	EGM1079_g745.t1	100	PEU651_g745.t1	MBH
PEU651_g746	915	cpar_Chr_1	1597930	1598844	2.31931	Present	CPAR2_107570	99.235	PEU651_g746.t1	MBH	2.20389	Present	EGM1079_g746.t1	100	PEU651_g746.t1	MBH
PEU651_g747	273	cpar_Chr_1	1599491	1600651	2.09709	Present	CPAR2_107350	100	PEU651_g725.t2	hit	1.98354	Present	EGM1079_g747.t2	100	PEU651_g747.t1	MBH
PEU651_g747	1023	cpar_Chr_1	1599491	1600651	2.09709	Present	CPAR2_107580	99.511	PEU651_g747.t3	MBH	1.98354	Present	EGM1079_g747.t1	100	PEU651_g747.t3	MBH
PEU651_g748	495	cpar_Chr_1	1601730	1602297	2.03266	Present	CPAR2_107590	99.798	PEU651_g748.t1	MBH	2.30074	Present	EGM1079_g748.t1	100	PEU651_g748.t1	MBH
PEU651_g749	1059	cpar_Chr_1	1604428	1605486	1.49495	Low_coverage	CPAR2_107600	99.811	PEU651_g749.t1	MBH	1.79572	Present	EGM1079_g749.t1	100	PEU651_g749.t1	MBH
PEU651_g750	1536	cpar_Chr_1	1605977	1607618	2.17136	Present	CPAR2_107610	99.74	PEU651_g750.t1	MBH	1.64195	Present	EGM1079_g750.t1	100	PEU651_g750.t1	MBH
PEU651_g751	2178	cpar_Chr_1	1607728	1609905	2.14769	Present	CPAR2_107620	99.725	PEU651_g751.t1	MBH	2.06236	Present	EGM1079_g751.t1	100	PEU651_g751.t1	MBH
PEU651_g752	249	cpar_Chr_1	1614394	1614642	2.1879	Present	CPAR2_107630	100	PEU651_g752.t1	MBH	1.8022	Present	EGM1079_g752.t1	100	PEU651_g752.t1	MBH
PEU651_g753	2232	cpar_Chr_1	1615431	1617662	1.79024	Present	CPAR2_107640	99.731	PEU651_g753.t1	MBH	1.87749	Present	EGM1079_g753.t1	100	PEU651_g753.t1	MBH
PEU651_g754	744	cpar_Chr_1	1617823	1618566	1.88559	Present	CPAR2_107650	99.866	PEU651_g754.t1	MBH	1.75736	Present	EGM1079_g754.t1	100	PEU651_g754.t1	MBH
PEU651_g755	1125	cpar_Chr_1	1618735	1619859	2.15981	Present	CPAR2_107660	99.733	PEU651_g755.t1	MBH	2.20989	Present	EGM1079_g755.t1	100	PEU651_g755.t1	MBH
PEU651_g756	1170	cpar_Chr_1	1619945	1621114	1.98645	Present	CPAR2_107670	100	PEU651_g756.t1	MBH	2.10071	Present	EGM1079_g756.t1	100	PEU651_g756.t1	MBH
PEU651_g757	4404	cpar_Chr_1	1621513	1625916	2.04367	Present	CPAR2_107680	99.861	PEU651_g757.t2	MBH	2.0957	Present	EGM1079_g757.t2	100	PEU651_g757.t2	MBH
PEU651_g758	2151	cpar_Chr_1	1626902	1629052	2.04699	Present	CPAR2_107690	99.322	PEU651_g758.t1	MBH	1.93424	Present	EGM1079_g758.t1	100	PEU651_g758.t1	MBH
PEU651_g759	2253	cpar_Chr_1	1629305	1631557	1.79589	Present	CPAR2_107700	99.467	PEU651_g759.t1	MBH	2.08573	Present	EGM1079_g759.t1	100	PEU651_g759.t1	MBH
PEU651_g760	480	cpar_Chr_1	1631978	1632457	2.11353	Present	CPAR2_107710	100	PEU651_g760.t1	MBH	1.99595	Present	EGM1079_g760.t1	100	PEU651_g760.t1	MBH
PEU651_g761	546	cpar_Chr_1	1632639	1633184	2.20588	Present	CPAR2_107720	100	PEU651_g761.t1	MBH	1.87909	Present	EGM1079_g761.t1	100	PEU651_g761.t1	MBH
PEU651_g762	1701	cpar_Chr_1	1633893	1635593	2.03793	Present	CPAR2_107740	99.647	PEU651_g762.t1	MBH	2.12632	Present	EGM1079_g763.t1	99.941	PEU651_g762.t1	MBH
PEU651_g763	3720	cpar_Chr_1	1635867	1639586	2.09089	Present	CPAR2_107750	99.892	PEU651_g763.t1	MBH	1.97828	Present	EGM1079_g764.t1	99.946	PEU651_g763.t1	MBH
PEU651_g764	2130	cpar_Chr_1	1639849	1641978	1.88985	Present	CPAR2_107760	99.577	PEU651_g764.t1	MBH	1.83419	Present	EGM1079_g765.t1	100	PEU651_g764.t1	MBH
PEU651_g765	1866	cpar_Chr_1	1642011	1643876	2.07117	Present	CPAR2_107770	99.252	PEU651_g765.t1	MBH	1.97315	Present	EGM1079_g766.t1	100	PEU651_g765.t1	MBH
PEU651_g766	639	cpar_Chr_1	1644107	1644745	1.82389	Present	CPAR2_107780	99.687	PEU651_g766.t1	MBH	1.98624	Present	EGM1079_g767.t1	100	PEU651_g766.t1	MBH
PEU651_g767	1380	cpar_Chr_1	1644938	1646466	2.13637	Present	CPAR2_107790	100	PEU651_g767.t1	MBH	1.90893	Present	EGM1079_g768.t1	99.13	PEU651_g767.t1	MBH
PEU651_g768	1707	cpar_Chr_1	1646737	1648443	1.93472	Present	CPAR2_107800	99.941	PEU651_g768.t1	MBH	2.01501	Present	EGM1079_g769.t1	100	PEU651_g768.t1	MBH
PEU651_g769	2112	cpar_Chr_1	1648721	1650832	2.22589	Present	CPAR2_107810	99.903	PEU651_g769.t1	MBH	1.89881	Present	EGM1079_g770.t1	100	PEU651_g769.t1	MBH
PEU651_g770	1959	cpar_Chr_1	1650866	1652824	1.85433	Present	CPAR2_107820	99.847	PEU651_g770.t1	MBH	1.65494	Present	EGM1079_g771.t1	100	PEU651_g770.t1	MBH
PEU651_g771	726	cpar_Chr_1	1653250	1653975	1.75204	Present	CPAR2_107830	99.587	PEU651_g771.t1	MBH	2.02623	Present	EGM1079_g772.t1	100	PEU651_g771.t1	MBH
PEU651_g772	1917	cpar_Chr_1	1654488	1656404	1.99044	Present	CPAR2_107840	99.583	PEU651_g772.t1	MBH	1.93492	Present	EGM1079_g773.t1	100	PEU651_g772.t1	MBH
PEU651_g773	1902	cpar_Chr_1	1656625	1658526	1.83187	Present	CPAR2_107850	99.579	PEU651_g773.t1	MBH	2.16665	Present	EGM1079_g774.t1	100	PEU651_g773.t1	MBH
PEU651_g774	1344	cpar_Chr_1	1658673	1660016	2.06732	Present	CPAR2_107860	100	PEU651_g774.t1	MBH	1.90908	Present	EGM1079_g775.t1	100	PEU651_g774.t1	MBH
PEU651_g775	588	cpar_Chr_1	1660084	1660671	2.00805	Present	CPAR2_107870	99.66	PEU651_g775.t1	MBH	1.8794	Present	EGM1079_g776.t1	100	PEU651_g775.t1	MBH
PEU651_g776	489	cpar_Chr_1	1660853	1661341	1.88665	Present	CPAR2_107880	99.591	PEU651_g776.t1	MBH	2.34742	Present	EGM1079_g777.t1	100	PEU651_g776.t1	MBH
PEU651_g777	1215	cpar_Chr_1	1661421	1662635	1.891	Present	CPAR2_107890	99.671	PEU651_g777.t1	MBH	2.03535	Present	EGM1079_g778.t1	100	PEU651_g777.t1	MBH
PEU651_g778	1314	cpar_Chr_1	1664051	1665364	1.63843	Present	CPAR2_107900	99.467	PEU651_g778.t1	MBH	1.80638	Present	EGM1079_g779.t1	100	PEU651_g778.t1	MBH
PEU651_g779	1623	cpar_Chr_1	1665571	1667193	1.76335	Present	CPAR2_107910	99.076	PEU651_g779.t1	MBH	2.0068	Present	EGM1079_g780.t1	100	PEU651_g779.t1	MBH
PEU651_g780	267	cpar_Chr_1	1668190	1668516	1.8109	Present	CPAR2_107920	100	PEU651_g780.t1	MBH	1.80297	Present	EGM1079_g781.t1	100	PEU651_g780.t1	MBH
PEU651_g781	237	cpar_Chr_1	1669112	1669444	2.13486	Present	CPAR2_107930	100	PEU651_g781.t1	MBH	2.14374	Present	EGM1079_g782.t1	100	PEU651_g781.t1	MBH
PEU651_g782	1299	cpar_Chr_1	1675071	1676369	1.83387	Present	CPAR2_107940	99.615	PEU651_g782.t1	MBH	2.16092	Present	EGM1079_g783.t1	100	PEU651_g782.t1	MBH
PEU651_g783	1173	cpar_Chr_1	1680560	1681732	2.17324	Present	CPAR2_107950	100	PEU651_g783.t1	MBH	2.02776	Present	EGM1079_g784.t1	100	PEU651_g783.t1	MBH
[truncated: 5,079 more rows]

## Sheet: Comparison to EGM1079
EGM1079					CDC317						PEU651
					Coverage		BLASTN				Coverage		BLASTN
[truncated: 5,872 more rows]
